# Supplementary material for: Upregulation of 5′-terminal oligopyrimidine mRNA translation upon loss of the ARF tumor suppressor
Source: Sci Rep. 2020 Dec 17;10:22276. doi: 10.1038/s41598-020-79379-8 (PMC7747592; doi:10.1038/s41598-020-79379-8)
Supplement: Supplementary file 2 — Supplementary Information 2. [file 41598_2020_79379_MOESM2_ESM.xlsx]

## Sheet: S1 - DESeq2 Knockout TE
gene	baseMean	log2FoldChange	lfcSE	stat	pvalue	padj
Tpt1	1859.04	1.16159	0.164348	49.6963	1.79e-12	2.48e-09
Fth1	428.469	1.43764	0.229662	39.0763	4.08e-10	1.88e-07
Rplp1	4659.21	0.877899	0.139476	39.4983	3.28e-10	1.88e-07
Rps27a	2090.58	0.908106	0.147275	37.9105	7.41e-10	2.56e-07
Rps20	1835.62	0.93935	0.164537	32.5049	1.19e-08	3.29e-06
Eef1b2	2383.01	0.780335	0.144623	29.0576	7.03e-08	1.62e-05
Rpl41	1333.77	0.855838	0.166207	26.4729	2.67e-07	4.08e-05
Rplp0	6291.65	0.73021	0.14229	26.2854	2.95e-07	4.08e-05
Rps12	2051.91	0.732808	0.141893	26.6395	2.45e-07	4.08e-05
Tmsb10	1282.69	0.871121	0.168722	26.6368	2.46e-07	4.08e-05
Plec	3203.78	-0.737942	0.146049	25.4751	4.48e-07	5.64e-05
Rpl23a	1938.4	0.775504	0.157131	24.3149	8.18e-07	9.21e-05
Rpsa	6822.84	0.634192	0.1288	24.2082	8.65e-07	9.21e-05
Rps19	2053.48	0.70819	0.153999	21.113	4.33e-06	0.000428037
Rpl27a	2624.33	0.665766	0.145295	20.97	4.67e-06	0.00043045
Rpl13	3546.12	0.628084	0.138698	20.4809	6.02e-06	0.000520979
Rpl35a	1378.05	0.765896	0.171762	19.8506	8.37e-06	0.000668656
Rps4x	3640.66	0.569603	0.128014	19.7783	8.7e-06	0.000668656
Hspg2	8862.64	-0.737	0.165966	19.6645	9.23e-06	0.000672349
Rpl18a	2733.7	0.628993	0.143503	19.1913	1.18e-05	0.000818294
Rpl3	4885.76	0.560066	0.12862	18.938	1.35e-05	0.000887118
Rpl36a	724.352	0.902181	0.207582	18.8553	1.41e-05	0.000887118
Rps18	2916.9	0.643957	0.149589	18.5051	1.69e-05	0.00101967
Bahd1	513.032	-2.13656	0.503115	17.7158	2.56e-05	0.00147909
S100a11	2264.2	0.684384	0.165007	17.2191	3.33e-05	0.00184389
Rps28	1462.16	0.689024	0.166888	17.0133	3.71e-05	0.00197583
Flnb	5798.73	-0.501458	0.12321	16.5458	4.75e-05	0.00210558
Rpl26	2228.26	0.592849	0.14587	16.4987	4.87e-05	0.00210558
Rpl30	1246.26	0.666204	0.162354	16.8007	4.15e-05	0.00210558
Rpl32	1867.19	0.673272	0.165065	16.6057	4.6e-05	0.00210558
Rpl35	2245.8	0.606288	0.148946	16.5553	4.73e-05	0.00210558
Rps29	1468.77	0.65238	0.160421	16.512	4.83e-05	0.00210558
Rps15a	758.703	0.763907	0.194745	15.3768	8.81e-05	0.00369324
Rpl22	853.597	0.750489	0.192889	15.1213	0.000100818	0.00410388
Eif1	870.872	0.791284	0.20547	14.7863	0.000120407	0.00462898
Uba52	1697.68	0.658229	0.170924	14.8186	0.000118362	0.00462898
Rps25	1855.7	0.598564	0.155946	14.706	0.000125643	0.00469972
Fau	1799.24	0.599741	0.15707	14.5718	0.000134915	0.00491375
Rps7	2863.37	0.535577	0.140988	14.4155	0.000146594	0.0052022
Rpl17	1760.85	0.573454	0.153682	13.9136	0.000191408	0.00662272
Ahnak	5078.44	-0.539359	0.144928	13.8308	0.00020003	0.00675223
Rps5	3665.78	0.545283	0.14764	13.6257	0.000223114	0.00735214
Rpl28	1622.74	0.553454	0.15023	13.5619	0.000230829	0.00742947
Syt6	448.954	1.70711	0.510943	13.0132	0.000309296	0.00972876
Rpl4	4069.56	0.500716	0.140185	12.7442	0.000357113	0.0109832
Atp6v1c2	1317.28	-1.49182	0.42822	12.0785	0.000510065	0.0153463
Bgn	5036.85	0.557399	0.162007	11.818	0.000586621	0.0172741
Hist1h2bb	628.342	-0.857768	0.251953	11.552	0.000676766	0.0190201
Pla2g4a	439.9	-0.818129	0.240798	11.5237	0.000687142	0.0190201
Rps15	2035.63	0.570176	0.167461	11.5862	0.00066444	0.0190201
Eef1a1	19825.6	0.441174	0.130839	11.3592	0.000750734	0.0199811
Nedd4l	382.137	1.0231	0.304545	11.3694	0.000746624	0.0199811
Rps3	5067.13	0.417305	0.124197	11.2832	0.000782096	0.020423
Nes	1260.89	-0.570161	0.171948	10.9861	0.000917977	0.0235274
Ubqln2	380.127	0.98818	0.299243	10.8801	0.000972044	0.0244602
Rps16	2373.71	0.512736	0.155785	10.8284	0.000999557	0.0247033
Rps24	2089.55	0.488792	0.149212	10.7176	0.00106121	0.0257669
Igf2r	1910.35	-0.46912	0.143735	10.6466	0.00110276	0.0263141
Flnc	4315.66	-0.461398	0.141799	10.5765	0.00114533	0.0266487
Rpl12	2494.33	0.538032	0.165502	10.5605	0.00115529	0.0266487
Hsp90ab1	7499.04	0.517848	0.160292	10.4211	0.00124586	0.0276989
Rpl10a	2529.16	0.484617	0.149894	10.4467	0.00122866	0.0276989
Rps10	3146.99	0.507706	0.157383	10.399	0.00126086	0.0276989
Rps6	3216.22	0.44748	0.13952	10.2795	0.00134516	0.0290891
Msn	3866.45	0.646293	0.201945	10.2165	0.00139189	0.0296366
Sptan1	2333.4	-0.576674	0.180568	10.1836	0.00141694	0.0297128
Rps8	3806.47	0.405405	0.127573	10.0952	0.00148655	0.0307072
Ftl1	3937.48	0.548805	0.173185	10.0356	0.00153541	0.0307972
Rpl38	1710.48	0.489017	0.154281	10.0449	0.00152768	0.0307972
Rpl13a	5040.28	0.441895	0.141136	9.79636	0.00174858	0.0345719
Ctnnd1	1626.88	0.663738	0.213723	9.62085	0.00192381	0.0375007
Cct6a	1397.7	0.505976	0.164434	9.45844	0.0021018	0.0404013
Rps13	1707.06	0.473595	0.154522	9.39085	0.00218071	0.0413438
Fn1	26076.1	0.530206	0.173245	9.35269	0.00222659	0.0415362
Rpl29	769.745	0.582409	0.190554	9.3328	0.00225088	0.0415362
Rpl31	646.92	0.642354	0.210719	9.28662	0.00230834	0.0420361
Rps23	559.712	0.71108	0.233532	9.26208	0.00233948	0.0420498
Mybpc3	10687.5	-1.05716	0.347727	9.0929	0.00256604	0.0455308
Plekhh1	711.367	-1.68708	0.569505	8.91615	0.00282659	0.0482963
Rpl24	1973.44	0.419584	0.140404	8.92487	0.00281313	0.0482963
Rpl5	3198.98	0.426488	0.142444	8.95947	0.00276035	0.0482963
Polr2a	541.416	0.82667	0.277168	8.85553	0.00292202	0.049318
Rps21	1450.61	0.541672	0.18296	8.75554	0.00308663	0.0514686
Hist1h1c	1223.68	-0.657858	0.224466	8.57895	0.00340072	0.0560309
Pemt	1728.41	2.5231	0.986712	8.45399	0.00364243	0.0593074
Fkbp1a	421.806	0.747199	0.2596	8.28893	0.00398875	0.064191
Ybx1	1617.65	0.422585	0.149211	8.01828	0.00463076	0.0736663
Rpl19	4258.19	0.379299	0.135419	7.843	0.0051018	0.0802374
Rpl23	1845.25	0.422276	0.151001	7.81662	0.00517679	0.080502
Pabpc1	1675.46	1.00575	0.36054	7.74208	0.00539486	0.082961
Prkar1a	832.866	0.602171	0.216554	7.71075	0.00548929	0.0834855
P2rx5	3836.74	-1.64286	0.590537	7.68566	0.00556614	0.0836414
Pcbp2	817.059	0.682042	0.245824	7.66815	0.00562041	0.0836414
Rpl6	4007.92	0.406393	0.147195	7.61742	0.0057807	0.0851117
Hn1	509.417	0.597444	0.218125	7.50325	0.00615877	0.0897236
Oaz1	917.279	0.484896	0.178065	7.4148	0.00646895	0.0932607
Rps2	5208.79	0.385913	0.142207	7.36108	0.00666508	0.0950976
Eif3k	675.158	0.58387	0.215524	7.33348	0.00676819	0.0955834
Rpl39	1255.19	0.501323	0.185373	7.31417	0.00684128	0.0956397
Nenf	2115.28	-1.82852	0.673745	7.26148	0.00704492	0.0975017
Rpl10	4248.18	0.3693	0.137897	7.16872	0.00741856	0.101656
Ranbp2	604.695	-0.558422	0.209496	7.10008	0.00770806	0.104372
Rpl37	473.754	0.631841	0.237401	7.08629	0.00776761	0.104372
Myl6	3530	0.349816	0.132615	6.95685	0.00834991	0.111118
Ybx3	1018.76	0.434067	0.1656	6.86752	0.00877765	0.115698
Atp5g3	1069.9	0.434456	0.16728	6.73681	0.00944436	0.123311
2020-09-07	780.191	-0.548738	0.21279	6.64335	0.00995264	0.126591
Rock2	785.717	-0.479784	0.186052	6.64314	0.00995382	0.126591
Rps9	3002.3	0.43428	0.168508	6.64026	0.00996992	0.126591
Klhl9	367.397	-0.693896	0.273225	6.42854	0.0112301	0.140022
Unc5b	967.234	-0.478025	0.188415	6.43433	0.0111936	0.140022
Pebp1	803.943	0.494409	0.195424	6.40223	0.0113977	0.140843
Cspg4	613.592	-0.567244	0.225302	6.34125	0.0117962	0.14123
Inhba	1031.73	-0.536934	0.212926	6.33509	0.0118372	0.14123
Notch2	764.742	-1.25326	0.496067	6.33539	0.0118352	0.14123
Rpl15	4040.12	0.323251	0.128191	6.3577	0.0116873	0.14123
Hist2h2bb	1382.82	-0.528873	0.211123	6.27197	0.0122662	0.145098
Pa2g4	926.483	0.490825	0.198209	6.11962	0.013369	0.155485
Rps27l	785.067	0.487641	0.196971	6.13071	0.0132853	0.155485
Btf3	974.992	0.467891	0.191677	5.95208	0.0146999	0.16676
Ddx3x	1223.2	-0.473812	0.193831	5.96888	0.0145606	0.16676
Tgfb1i1	666.431	0.511365	0.209368	5.958	0.0146506	0.16676
Myl12a	989.156	0.418572	0.172024	5.92074	0.0149637	0.167281
Rpl21	1894.66	0.373453	0.15371	5.90378	0.0151085	0.167281
S100a10	771.727	0.550602	0.226573	5.91165	0.0150411	0.167281
Hnrnph1	801.736	-0.517455	0.215024	5.78318	0.0161803	0.177726
Rps14	3570.49	0.410726	0.171663	5.72178	0.0167557	0.182598
Pomp	360.62	0.615045	0.257448	5.70722	0.0168953	0.18268
Svep1	2913.76	0.521185	0.219536	5.63377	0.0176177	0.189015
Ube2o	389.838	-0.858932	0.361922	5.6138	0.0178195	0.189709
Rpl7	2985.81	0.317102	0.134894	5.52139	0.0187853	0.198465
Lamb2	522.685	-0.521057	0.223148	5.45523	0.0195099	0.204558
Eif5a	2550.11	0.322435	0.13827	5.43509	0.0197361	0.205374
Pdcd6ip	866.5	0.430234	0.184755	5.41697	0.0199419	0.205967
Akr1b3	414.64	0.547834	0.237808	5.30264	0.0212931	0.218294
Lnpep	606.4	-0.565683	0.246815	5.24956	0.0219523	0.221766
Prrc2b	421.311	0.577025	0.251578	5.25116	0.0219322	0.221766
Cdkn1a	636.345	0.563605	0.248225	5.1754	0.022909	0.228101
Nme2	2583.71	0.378886	0.166528	5.17678	0.0228907	0.228101
Otop3	653.196	1.89016	0.936885	5.15118	0.0232306	0.229651
Rps17	1120.44	0.425547	0.187728	5.13639	0.0234293	0.229973
Hist1h3c	378.349	-0.636676	0.281443	5.1205	0.0236448	0.230453
Rplp2	992.08	0.440382	0.196026	5.04594	0.0246837	0.238897
Actn4	3335.48	0.36928	0.16551	4.97227	0.0257569	0.245067
Anp32b	374.068	0.650674	0.292393	4.96586	0.0258524	0.245067
Atp5o	559.733	0.489199	0.21906	4.98816	0.0255214	0.245067
Cap1	1845.47	0.363188	0.164351	4.88111	0.0271522	0.252206
Hsp90aa1	5062.92	-0.2957	0.133566	4.89735	0.026898	0.252206
Nop58	545.739	-0.524192	0.237138	4.88713	0.0270576	0.252206
Fhl1	2378.7	0.302539	0.137289	4.85478	0.0275696	0.254376
Hs6st2	361.549	-0.575407	0.262385	4.8228	0.0280857	0.255728
Rpl37a	1763.68	0.375626	0.171039	4.82448	0.0280584	0.255728
Ywhaz	1602.76	0.392134	0.17884	4.80325	0.0284061	0.256954
Ywhae	1411.1	0.465303	0.212961	4.76139	0.029105	0.261567
Rbm3	1164.31	0.377135	0.173006	4.74906	0.0293143	0.261749
Arpc3	418.244	0.546782	0.254968	4.5969	0.0320298	0.275533
Eif3f	763.182	0.423269	0.196772	4.62982	0.0314208	0.275533
Myof	1339.81	0.441699	0.20532	4.62587	0.0314934	0.275533
Ppia	4343.89	0.265812	0.123427	4.63812	0.0312692	0.275533
Rpl36	1595.65	0.350759	0.163615	4.59568	0.0320526	0.275533
Vasn	417.743	-0.534691	0.248957	4.60594	0.0318613	0.275533
Hdlbp	2145.28	0.427695	0.200464	4.5463	0.0329899	0.28011
Rpl9	2906.69	0.31055	0.145627	4.54708	0.032975	0.28011
Eef2	13809.9	0.252058	0.118527	4.52119	0.0334776	0.282518
Rpl11	2442.18	0.339576	0.160787	4.45987	0.0347001	0.287574
Rpl8	4103.3	0.323946	0.15321	4.46884	0.0345184	0.287574
Tpm2	3829.6	0.277396	0.131076	4.4777	0.0343398	0.287574
Flna	19502.4	-0.244911	0.11675	4.39907	0.0359585	0.294953
Map1b	831.342	0.507969	0.242008	4.39632	0.0360166	0.294953
Hist1h1b	1747.36	-0.449119	0.214687	4.37215	0.036531	0.296875
Kif5b	715.902	-0.4193	0.200727	4.35912	0.0368114	0.296875
Ltbp2	1937.38	-0.324225	0.155327	4.35526	0.0368949	0.296875
Utrn	510.694	-0.533839	0.256734	4.3141	0.0377977	0.302382
Sbf1	523.15	-0.544809	0.262651	4.30024	0.0381071	0.303105
Arf4	1114.18	0.386752	0.187202	4.26183	0.0389778	0.307911
Cct2	1981.29	0.303157	0.146929	4.25407	0.0391564	0.307911
Cyb5r3	587.741	0.426551	0.207087	4.24417	0.0393853	0.307962
Senp3	478.431	0.528914	0.257345	4.22615	0.0398056	0.309499
Actg1	23966.5	0.240685	0.117586	4.18817	0.040707	0.311262
Rps26	987.22	0.383239	0.187158	4.19019	0.0406586	0.311262
Usp34	389.902	0.499825	0.243875	4.19345	0.0405804	0.311262
Dhx9	879.439	0.421989	0.206566	4.16759	0.0412045	0.312106
Nrd1	379.491	0.488331	0.239211	4.16496	0.0412683	0.312106
Abracl	566.889	0.470383	0.234424	4.01672	0.0450512	0.337032
Ddah1	572.815	0.419318	0.209081	4.01812	0.0450139	0.337032
Huwe1	1032.35	0.406812	0.204012	3.97139	0.0462797	0.344361
Gabarap	501.367	0.477766	0.241591	3.91478	0.0478632	0.354239
Pgam1	1982.92	0.309393	0.156792	3.89392	0.0484611	0.355145
Sdc3	893.65	-2.90263	1.44384	3.88375	0.0487555	0.355145
Tpm1	10191.7	0.283256	0.143555	3.8915	0.0485312	0.355145
Map4	1069.11	0.355595	0.181239	3.84455	0.0499079	0.361637
Ubap2l	611.882	0.391813	0.200285	3.82746	0.0504194	0.36344
Gys1	9049.32	0.357739	0.184184	3.77682	0.0519672	0.372656
Csk	401.032	-0.631446	0.325908	3.75399	0.0526816	0.375832
Arhgdia	1153.85	0.367035	0.189767	3.74168	0.053071	0.376668
Rnf10	393.149	0.522977	0.272029	3.69374	0.0546171	0.385664
Il17ra	401.153	-0.668454	0.349487	3.65238	0.0559891	0.393345
Cdc37	728.492	0.357928	0.187611	3.63893	0.0564433	0.394533
Arpc1b	1332.04	0.31576	0.166141	3.61173	0.0573733	0.398321
Rps3a1	3007.67	0.241031	0.126896	3.6063	0.0575609	0.398321
Gpx1	692.736	0.39359	0.207857	3.58752	0.058215	0.400019
Srrm2	1183.23	0.441319	0.232931	3.5827	0.0583843	0.400019
Nuf2	669.577	0.952765	0.504213	3.55987	0.0591924	0.403558
Palld	1397.32	0.404911	0.214859	3.54021	0.0598977	0.406365
Ssb	471.569	-0.44763	0.239758	3.48399	0.0619652	0.41834
Tagln	13824.3	0.223812	0.120202	3.46653	0.0626224	0.420725
Capg	418.149	-0.431586	0.234067	3.39736	0.065301	0.422321
Cox4i1	1262.46	0.313427	0.169275	3.42905	0.0640591	0.422321
Gars	1452.65	0.280348	0.151926	3.40475	0.0650088	0.422321
Gnas	2781.63	0.252048	0.136136	3.42602	0.0641765	0.422321
Grip1	372.478	-1.06858	0.581613	3.42712	0.0641339	0.422321
Pgk1	3461.04	0.235655	0.127042	3.44036	0.0636219	0.422321
Rpl7a	3026.84	0.255588	0.138597	3.3999	0.0652002	0.422321
Sema3f	514.579	-0.554924	0.300697	3.39913	0.0652307	0.422321
Ptrf	2475.5	0.27498	0.149416	3.38531	0.0657799	0.423439
Col2a1	511.585	-0.406497	0.222002	3.34954	0.0672239	0.430731
Gnb2l1	7597.1	0.246344	0.135577	3.30118	0.0692303	0.441542
Sh3kbp1	451.118	0.450047	0.249434	3.25428	0.0712374	0.452247
Wnk1	576.678	0.406318	0.225317	3.24682	0.0715622	0.452247
Myb	1141.88	-1.2616	0.688889	3.23076	0.072267	0.454625
Ddx21	681.62	0.385411	0.214946	3.20761	0.0732963	0.457302
Tsr1	365.719	-0.497267	0.27725	3.20634	0.0733534	0.457302
Anxa1	4663.75	-0.227489	0.127965	3.16036	0.0754463	0.458559
Eif4g2	1884.79	0.347298	0.195025	3.16754	0.0751154	0.458559
Eif4h	858.022	0.34436	0.193728	3.15557	0.0756683	0.458559
Etfb	418.576	0.424379	0.238967	3.15113	0.0758743	0.458559
Ldlr	597.506	-0.367105	0.206373	3.16447	0.0752569	0.458559
Ptgs2	1899.12	-0.288129	0.162047	3.15713	0.0755958	0.458559
Slc25a5	2041.44	0.265007	0.148782	3.17106	0.0749539	0.458559
Abcf2	603.528	0.36013	0.203886	3.12073	0.0773019	0.46359
Gsto1	850.929	0.338919	0.191926	3.11916	0.0773766	0.46359
Fbln5	869.411	0.382032	0.217193	3.09132	0.0787108	0.467535
Rb1cc1	401.181	-0.542069	0.307545	3.09758	0.078409	0.467535
Dynll1	540.995	0.413036	0.23588	3.06983	0.0797578	0.467732
Eif3c	1793.28	0.276779	0.157842	3.07312	0.0795967	0.467732
Hist1h1e	941.195	-0.367882	0.209687	3.07781	0.0793673	0.467732
Bub3	494.565	0.385703	0.220858	3.05077	0.0806987	0.469273
Cemip	711.816	-0.446021	0.255063	3.05684	0.080398	0.469273
Acta2	32396.7	0.181626	0.104343	3.02933	0.0817716	0.47155
Nup98	665.007	0.419926	0.241029	3.03013	0.0817313	0.47155
Inf2	791.429	-0.418777	0.241393	3.00639	0.0829368	0.476284
Cops6	379.154	0.416479	0.244941	2.89149	0.0890487	0.503295
Esd	1703.2	0.284769	0.167656	2.88409	0.0894584	0.503295
Psmd2	1979.67	0.245432	0.144478	2.88516	0.0893993	0.503295
Rpl27	2006.28	0.264992	0.155651	2.89975	0.0885933	0.503295
Supt6	421.903	0.410004	0.240333	2.90723	0.0881829	0.503295
Mapk15	3169.65	-1.34485	0.792902	2.85721	0.0909649	0.509698
Gnb1	907.724	0.362175	0.214563	2.84406	0.0917121	0.511813
Kars	718.77	0.32534	0.193247	2.83555	0.092199	0.512464
Sdha	634.641	0.356063	0.211731	2.82755	0.0926596	0.512964
Arhgef17	446.507	-0.429976	0.255938	2.82055	0.0930648	0.513154
Psmb4	993.259	0.321097	0.192339	2.78637	0.0950696	0.522128
Nudc	398.736	0.407377	0.244517	2.77061	0.0960094	0.525169
Psmb2	515.163	0.359523	0.216119	2.76441	0.0963822	0.525169
Sec61b	450.141	0.425116	0.256602	2.74368	0.0976399	0.529936
Sdc2	427.529	-0.418138	0.252598	2.73708	0.0980438	0.529968
Tpp2	622.612	0.342604	0.207355	2.7311	0.0984118	0.529968
Ewsr1	682.863	0.340993	0.208264	2.67658	0.101834	0.543229
Hspe1	672.161	0.323344	0.197671	2.67666	0.101829	0.543229
Hsph1	455.322	0.490692	0.299909	2.66959	0.102282	0.543229
Zak	360.311	0.416451	0.255028	2.66707	0.102444	0.543229
2020-09-15	724.214	-0.316404	0.194379	2.64999	0.103551	0.547
Actn1	6594.67	0.246997	0.152573	2.61968	0.105546	0.553315
Dsg2	793.451	3.15074	1.93209	2.61995	0.105528	0.553315
Atp1a1	1877.63	-0.22313	0.138979	2.5771	0.10842	0.557134
C1ql4	1289.26	-1.09167	0.682749	2.56744	0.109084	0.557134
Ctsa	514.171	-0.375399	0.234717	2.55941	0.109639	0.557134
Cyr61	3933.82	-0.224597	0.140479	2.5557	0.109897	0.557134
Gpc4	992.377	0.411744	0.256442	2.57274	0.108719	0.557134
Hnrnpab	1352.76	0.267505	0.167194	2.55945	0.109636	0.557134
P4ha1	762.582	0.30225	0.188248	2.57639	0.108469	0.557134
Postn	1548.29	-0.268145	0.166932	2.57998	0.108223	0.557134
Ptk7	1141.42	-0.26914	0.166951	2.59803	0.106997	0.557134
Chd4	1260.36	0.303295	0.190888	2.52228	0.112248	0.564914
Senp1	870.013	0.47176	0.297783	2.52569	0.112006	0.564914
Epb4.1l3	377.591	0.379918	0.241057	2.48123	0.115212	0.565731
Fam198b	743.145	0.313742	0.199171	2.47921	0.11536	0.565731
Hist1h4f	515.774	-0.477494	0.303632	2.47485	0.115681	0.565731
Hist2h4	577.259	-0.428638	0.27111	2.50297	0.113632	0.565731
Kpna4	413.542	0.399247	0.252618	2.49145	0.114466	0.565731
Psmb7	772.264	0.303991	0.1925	2.49384	0.114292	0.565731
Rhoa	1522.77	0.250973	0.158843	2.49519	0.114195	0.565731
Sun2	372.12	-0.437743	0.276779	2.5051	0.113478	0.565731
Atp5b	5236.47	0.182759	0.116758	2.44998	0.117526	0.572733
Bptf	367.148	-0.520015	0.334771	2.40761	0.120747	0.574103
Cdc42	1227.74	0.27443	0.177289	2.39341	0.121848	0.574103
Dock7	444.676	0.382258	0.246468	2.40117	0.121245	0.574103
Fads3	719.234	-0.330748	0.212438	2.42456	0.119447	0.574103
Fubp1	408.008	0.375505	0.242316	2.3989	0.12142	0.574103
Heatr5a	544.134	0.359434	0.232331	2.39061	0.122066	0.574103
Hist1h4d	1160.13	-0.617046	0.395176	2.43491	0.118661	0.574103
Hnrnpa3	1457.87	0.294169	0.189781	2.3956	0.121677	0.574103
Sdf4	523.876	-0.46392	0.299596	2.39686	0.121579	0.574103
Ssr2	388.746	-0.370393	0.239305	2.39695	0.121572	0.574103
Stip1	1147.55	0.264088	0.170851	2.38672	0.12237	0.574103
Atp5c1	811.74	0.275129	0.179284	2.35584	0.124815	0.579677
Hadha	535.962	0.402214	0.261873	2.3559	0.12481	0.579677
Top2a	1271.42	-0.296752	0.19293	2.36326	0.124222	0.579677
Lgals1	6584.12	0.19935	0.130501	2.33338	0.126626	0.58417
Vim	18556.9	0.173666	0.113613	2.33638	0.126383	0.58417
Ranbp1	734.166	0.332843	0.21845	2.3241	0.127384	0.585713
Col5a1	6070.26	-0.200353	0.131733	2.31249	0.128338	0.587156
Lama5	840.808	-0.280618	0.184687	2.30566	0.128903	0.587156
Psmd11	424.428	0.371449	0.244438	2.30485	0.128971	0.587156
Hist1h2ab	361.712	-0.497668	0.328984	2.28969	0.130236	0.589154
Myo15	1532.85	-0.949258	0.627099	2.28612	0.130536	0.589154
Nolc1	378.861	0.425687	0.281211	2.28433	0.130687	0.589154
Csde1	965.217	-0.278674	0.185398	2.25795	0.13293	0.590656
Ctsb	1097.77	0.294411	0.196097	2.25535	0.133154	0.590656
Ran	1695.37	0.229181	0.152201	2.26758	0.132106	0.590656
Sh3glb1	397.362	0.353889	0.235393	2.25828	0.132902	0.590656
Wisp1	418.807	-0.398367	0.264731	2.25838	0.132893	0.590656
Eif3l	1168.56	0.23615	0.157815	2.23843	0.134617	0.595241
Abcg2	463.634	-0.325701	0.218709	2.21732	0.136469	0.599599
Ddx17	573.215	0.354365	0.237617	2.22091	0.136153	0.599599
Epha2	463.439	-0.355779	0.240018	2.19703	0.138277	0.605617
Eif4a1	4935.61	0.187635	0.127367	2.17053	0.140677	0.614187
Mat2a	627.253	0.340454	0.231432	2.15903	0.141734	0.616855
Clptm1	567.541	-0.391658	0.269145	2.11533	0.145831	0.621015
Cox8a	391.251	0.360746	0.248005	2.11878	0.145502	0.621015
Fbn1	4262.56	-0.225543	0.154267	2.13635	0.143844	0.621015
Nap1l1	1344.12	0.257662	0.176917	2.11935	0.145448	0.621015
Psmc6	615.665	-0.316197	0.215921	2.14285	0.143236	0.621015
Serbp1	1505.44	0.237643	0.163135	2.11992	0.145394	0.621015
Tufm	389.476	0.379094	0.260358	2.12138	0.145256	0.621015
Myadm	1809.92	0.231914	0.161341	2.06688	0.150529	0.637484
Tmed6	502.075	1.84499	1.31368	2.06131	0.15108	0.637484
Trio	590.671	0.317927	0.221391	2.06137	0.151074	0.637484
Taldo1	714.389	0.329064	0.229542	2.05476	0.151732	0.638287
Abcc1	556.311	0.310895	0.218553	2.02233	0.155001	0.642384
Adam19	467.192	0.338276	0.238071	2.01809	0.155435	0.642384
Anxa3	1143.12	0.238885	0.167525	2.03423	0.153792	0.642384
Cdc42bpa	401.789	-0.348278	0.245675	2.00587	0.156691	0.642384
Col1a2	16511.9	-0.166887	0.118175	1.99399	0.157925	0.642384
Eif3a	1396.19	-0.236783	0.167115	2.00729	0.156545	0.642384
F2r	817.24	-0.257358	0.182205	1.99438	0.157884	0.642384
Ganab	1020.8	-0.237622	0.167699	2.00652	0.156624	0.642384
Pik3c2a	362.261	-0.355024	0.250826	2.00037	0.157261	0.642384
Pkm	8152.76	0.177849	0.124558	2.03855	0.153356	0.642384
Prmt1	1082.19	0.267612	0.189888	1.98619	0.158739	0.642384
Tnks1bp1	912.181	-0.241092	0.171021	1.98703	0.158652	0.642384
Usp9x	716.793	-0.280785	0.198192	2.00537	0.156743	0.642384
Cd63	2608.02	0.215492	0.153473	1.97001	0.160447	0.643649
Plin2	585.532	-0.290485	0.206813	1.97301	0.160129	0.643649
Rars	633.137	0.289443	0.206122	1.97221	0.160214	0.643649
Pdia3	3351.7	0.252581	0.180645	1.95242	0.162326	0.645468
Pdxdc1	480.149	0.349682	0.250517	1.94834	0.162766	0.645468
Thbs1	56898.2	-0.173024	0.123626	1.95845	0.161679	0.645468
Tinagl1	420.858	-0.349825	0.250217	1.95579	0.161965	0.645468
Psma3	870.504	0.257397	0.18493	1.93841	0.163841	0.647875
Dbn1	917.3	-0.263819	0.190151	1.92332	0.165491	0.648837
Ptprv	603.918	-1.24396	0.95858	1.93107	0.164642	0.648837
Tbl3	404.669	-0.346163	0.249321	1.92559	0.165242	0.648837
Dync1h1	2398.73	-0.202222	0.146148	1.91389	0.166532	0.651074
Atp5l	472.485	0.314259	0.227823	1.90452	0.167573	0.652121
Ehd1	984.59	-0.270008	0.195927	1.89879	0.168213	0.652121
Srsf5	491.778	-0.337065	0.244656	1.90004	0.168074	0.652121
Ccna2	385.051	0.4182	0.303851	1.88762	0.169471	0.652186
Pcbp1	733.666	0.293236	0.213428	1.88609	0.169644	0.652186
Pxylp1	561.286	-0.94785	0.688845	1.88961	0.169246	0.652186
Polr1a	364.941	0.358803	0.262306	1.87045	0.171424	0.652559
Prrc2c	644.357	0.292261	0.213491	1.87157	0.171296	0.652559
Rbbp4	927.942	0.241069	0.176294	1.86868	0.171627	0.652559
Rpl14	853.477	0.252353	0.18412	1.87873	0.170478	0.652559
Dhx15	719.334	0.291327	0.214716	1.83949	0.17501	0.661788
Soat1	572.028	0.287397	0.211751	1.84262	0.174644	0.661788
Ddx1	542.155	-0.305022	0.225625	1.82584	0.17662	0.666054
Hsp90b1	4521.45	-0.178489	0.13246	1.81476	0.177939	0.666322
Lasp1	730.021	0.273076	0.202687	1.81311	0.178135	0.666322
Slc25a4	1847.15	0.19799	0.146802	1.81905	0.177427	0.666322
Rcn1	465.925	-0.311172	0.231635	1.80702	0.178866	0.666442
Vcp	3867.68	0.192269	0.143083	1.80482	0.17913	0.666442
Igfbp7	1487.2	0.233392	0.174274	1.7929	0.180573	0.670008
Copb1	705.792	0.299953	0.224042	1.78828	0.181135	0.670298
Snd1	1394.53	-0.21213	0.15894	1.78176	0.181933	0.671456
Hist1h1d	1260.04	-0.530565	0.399805	1.75932	0.18471	0.679889
Psmd6	453.727	0.328555	0.248607	1.74499	0.186508	0.682875
Slc38a10	419.403	-0.32798	0.248175	1.74632	0.186339	0.682875
Rsl1d1	400.784	-0.319303	0.242353	1.7397	0.187177	0.682961
Vdac1	1167.83	0.23663	0.179712	1.73517	0.187752	0.682961
Wdr6	641.727	-0.310281	0.235694	1.73313	0.188012	0.682961
Tm4sf1	1353.77	0.253293	0.193135	1.71849	0.189887	0.687968
Akap12	1499.04	0.25142	0.192773	1.69948	0.192356	0.689988
Hectd1	721.847	-0.269382	0.206264	1.70303	0.191892	0.689988
Odc1	837.737	-0.236488	0.181448	1.69885	0.192439	0.689988
Vps35	590.223	-0.287385	0.220345	1.70142	0.192102	0.689988
Nme1	810.139	0.247388	0.190384	1.68964	0.193649	0.690385
Sptbn1	1800.07	-0.234145	0.179991	1.69119	0.193444	0.690385
Wash1	54509.1	0.521183	0.401045	1.68663	0.194046	0.690385
Lrp10	376.85	-0.311254	0.239857	1.68252	0.194591	0.690547
Gapdh	1474.73	0.240922	0.186964	1.66144	0.19741	0.697533
Map4k4	753.818	0.248142	0.192979	1.65286	0.19857	0.697533
Matr3	618.373	-0.280433	0.217627	1.65849	0.197808	0.697533
Yars	388.467	-0.312711	0.24314	1.65282	0.198575	0.697533
C1qtnf3	1832.92	0.33536	0.262977	1.63719	0.200711	0.699708
Timp3	514.805	-0.30602	0.238737	1.64016	0.200304	0.699708
Uchl1	532.085	0.300689	0.234557	1.64229	0.200012	0.699708
Atp5j2	369.011	0.33713	0.265056	1.61653	0.203576	0.701958
Crim1	1345.17	-0.197536	0.155437	1.61427	0.203892	0.701958
Hdgf	458.11	0.290349	0.228028	1.6226	0.202729	0.701958
Psmd1	983.382	0.220771	0.173522	1.61708	0.203499	0.701958
Sod1	594.142	0.264411	0.208048	1.61567	0.203697	0.701958
Ak2	379.65	0.305508	0.241123	1.60573	0.205092	0.702594
Trim28	2199.88	-0.216876	0.170983	1.60819	0.204746	0.702594
Ehmt2	612.778	-0.321583	0.2542	1.59907	0.206035	0.703374
Metap2	524.88	0.282764	0.223715	1.59695	0.206337	0.703374
Nsd1	646.292	0.291789	0.231368	1.59196	0.207047	0.704061
Eif4b	973.049	0.21277	0.168912	1.58637	0.207846	0.705047
Plaa	366.071	-0.325171	0.258495	1.58217	0.208448	0.70536
Aacs	431.945	-0.293536	0.235781	1.54943	0.213219	0.70623
Anxa5	2791.54	0.168381	0.13506	1.55415	0.212524	0.70623
Capzb	1193.84	0.218517	0.174916	1.56175	0.211409	0.70623
Chd3	729.669	0.253142	0.203502	1.54862	0.213339	0.70623
Fbxw8	484.043	-0.310635	0.248883	1.55663	0.212159	0.70623
Gapvd1	375.772	0.312601	0.249221	1.57085	0.210083	0.70623
Psma1	523.816	-0.271939	0.218412	1.55145	0.212921	0.70623
Rnh1	910.254	-0.238527	0.190486	1.56676	0.210678	0.70623
Timm17a	373.417	0.307378	0.246033	1.56098	0.211521	0.70623
Uba6	387.019	-0.322461	0.259066	1.54545	0.213808	0.70623
Heatr1	413.749	0.298236	0.240905	1.53225	0.215775	0.710781
Kif20a	683.703	-0.259457	0.209796	1.52911	0.216246	0.710781
Psmd8	1426.73	0.216623	0.175352	1.52591	0.216727	0.710781
Ltbp1	1935.01	-0.206758	0.168246	1.50886	0.219313	0.717563
Fus	858.693	0.310327	0.25298	1.49375	0.221636	0.722315
Gls	605.235	-0.256304	0.209852	1.48926	0.222331	0.722315
Syt12	807.353	-1.25647	1.02626	1.48974	0.222257	0.722315
Cnn3	1618.09	0.198476	0.163162	1.47875	0.223971	0.725938
Acaca	404.732	0.328308	0.276543	1.40848	0.235309	0.727349
Atp6v1e1	377.387	0.292607	0.244326	1.4351	0.230934	0.727349
Bag6	748.333	0.234994	0.196479	1.42903	0.231923	0.727349
Ccng1	520.504	-0.283072	0.236243	1.43471	0.230998	0.727349
Cnn1	2466.12	0.162774	0.137211	1.40732	0.235502	0.727349
Crlf1	751.588	0.246662	0.207981	1.40484	0.235915	0.727349
Cse1l	625.51	0.277647	0.233752	1.40767	0.235444	0.727349
D15Ertd621e	467.039	0.295145	0.247183	1.42357	0.232817	0.727349
Esyt1	765.605	-0.223031	0.185465	1.44534	0.229277	0.727349
Hdac1	449.991	0.311133	0.260463	1.42335	0.232852	0.727349
Iars	843.055	0.235255	0.19646	1.43214	0.231416	0.727349
Itpripl2	394.808	-0.288725	0.241721	1.4253	0.232533	0.727349
Kpnb1	2331.89	0.203354	0.168553	1.45458	0.227795	0.727349
Megf8	381.318	-0.329026	0.277531	1.40452	0.235968	0.727349
Ndufs1	374.156	0.294545	0.247431	1.41595	0.234072	0.727349
Plg	782.048	1.66958	1.55522	1.41397	0.234398	0.727349
Ptma	1054.08	0.209138	0.17334	1.4561	0.227552	0.727349
Rhoc	1073.42	0.209543	0.175645	1.42222	0.233038	0.727349
Sec13	730.16	0.250669	0.209719	1.43019	0.231734	0.727349
Srebf1	360.983	-0.290676	0.24282	1.43338	0.231213	0.727349
Tmsb4x	2016.53	0.261998	0.216881	1.45788	0.227268	0.727349
Tpm3	1240.54	0.202953	0.170956	1.41015	0.235032	0.727349
Kif1b	511.024	0.248233	0.210096	1.39649	0.237313	0.72978
Nono	1297.78	-0.185498	0.157166	1.39352	0.237811	0.72978
Ahctf1	463.077	-0.259776	0.220296	1.38984	0.238433	0.730069
Snrpd2	383.245	0.310204	0.263461	1.38549	0.239169	0.730705
Bsg	1552.24	0.201228	0.172	1.36905	0.241975	0.734562
Ipo5	1820.74	0.184455	0.157332	1.37331	0.241244	0.734562
Khsrp	651.562	0.237702	0.203111	1.36877	0.242023	0.734562
Tomm20	646.629	0.228414	0.195631	1.36241	0.24312	0.736275
Ppap2a	1146.87	-0.203488	0.175055	1.35191	0.244945	0.740182
H3f3b	739.164	0.226703	0.196076	1.33551	0.247827	0.745635
Msmo1	377.074	-0.281216	0.243425	1.33557	0.247817	0.745635
Glg1	510.442	0.266997	0.232899	1.31348	0.251766	0.751213
Ppic	476.394	0.265679	0.231808	1.313	0.251852	0.751213
Rpl18	2946.71	0.16571	0.144501	1.31539	0.251422	0.751213
Serf2	719.412	0.278041	0.242541	1.31467	0.25155	0.751213
Gng5	412.379	0.282683	0.248033	1.29693	0.254774	0.758295
Ppp1cb	409.948	-0.286009	0.251628	1.29229	0.255627	0.759202
Anapc2	415.459	0.275704	0.244425	1.2724	0.259316	0.759502
Arpc2	787.353	0.209501	0.186153	1.26634	0.260455	0.759502
Atp6v1a	454.504	-0.290661	0.256787	1.28278	0.257382	0.759502
Dpysl2	664.375	0.240415	0.214028	1.2594	0.261765	0.759502
Fndc3b	519.267	-0.258704	0.229944	1.26299	0.261086	0.759502
Ipo7	1167.97	-0.193036	0.171234	1.2712	0.259541	0.759502
Lap3	483.711	0.261789	0.232547	1.2684	0.260066	0.759502
Phldb2	914.057	-0.227842	0.201416	1.27816	0.258241	0.759502
Supt5	564.664	0.236022	0.209789	1.26615	0.26049	0.759502
Tnk2	632.339	-0.236562	0.20862	1.28545	0.256887	0.759502
Tnpo1	842.776	0.234604	0.208651	1.26221	0.261234	0.759502
Arhgef40	433.837	-0.261858	0.236049	1.22991	0.267425	0.759992
Calm3	669.125	0.222137	0.198358	1.25471	0.262654	0.759992
Cd109	386.793	-0.271354	0.242683	1.2487	0.263802	0.759992
Ckb	618.739	-0.247516	0.22287	1.23372	0.266684	0.759992
Cox6b1	392.637	0.276085	0.248803	1.23304	0.266816	0.759992
Cycs	483.802	0.256812	0.230454	1.24377	0.264746	0.759992
Dync1li1	364.348	0.26783	0.240528	1.23985	0.265501	0.759992
Pdlim5	1378.79	-0.187471	0.167967	1.24471	0.264565	0.759992
Ptpn11	369.535	0.27153	0.244731	1.23103	0.267207	0.759992
Rab7	410.131	0.290676	0.26046	1.24297	0.2649	0.759992
Npepps	397.486	0.318492	0.287315	1.22612	0.268162	0.760525
Ubc	478.454	-0.267126	0.241827	1.22096	0.269171	0.761827
Anxa2	5146.59	0.1337	0.122562	1.1902	0.275289	0.772819
Ctgf	10722.4	-0.129005	0.118033	1.19425	0.274475	0.772819
Ltbp3	410.839	-0.270716	0.247794	1.19127	0.275073	0.772819
Ubap2	373.787	0.282496	0.258787	1.19097	0.275134	0.772819
Psma7	976.275	0.224854	0.207116	1.17952	0.277454	0.77732
Nars	1324.14	0.168185	0.155075	1.17582	0.278209	0.777861
Psmc1	661.143	0.234563	0.21683	1.17188	0.279015	0.778541
Egfr	558.532	-0.235003	0.217309	1.16766	0.279884	0.779394
Timp2	890.302	-0.201735	0.187036	1.16298	0.280849	0.780511
Map4k1	11389.1	-0.384562	0.357271	1.15761	0.281961	0.782033
Hist1h1a	939.407	-0.270726	0.252089	1.15339	0.28284	0.7829
Ftsj3	374.585	-0.269022	0.251811	1.14154	0.285326	0.783089
Klc1	459.094	-0.276722	0.258645	1.14545	0.284504	0.783089
Ldha	2866.82	0.146671	0.137385	1.13992	0.28567	0.783089
Nptn	512.932	0.242459	0.226665	1.14344	0.284926	0.783089
Srebf2	416.136	-0.261575	0.245002	1.1396	0.285737	0.783089
Slc38a2	502.492	-0.284244	0.267623	1.12877	0.288038	0.787834
Prdx1	2234.03	0.170477	0.160986	1.12025	0.289864	0.789708
Psat1	992.309	0.180282	0.17017	1.12214	0.289459	0.789708
Ndufs2	722.178	0.208552	0.197597	1.11413	0.291185	0.79175
Psmb6	754.45	-0.244027	0.231899	1.1068	0.292778	0.794519
Adamts1	468.362	-0.266649	0.258714	1.06359	0.302397	0.796489
Atp5g2	542.11	0.238625	0.231571	1.06221	0.302712	0.796489
Cfl1	4251.4	0.133948	0.129793	1.06524	0.302023	0.796489
Cyfip1	1023.71	0.181592	0.175031	1.07551	0.299704	0.796489
Herc2	537.884	0.235188	0.227852	1.06529	0.302012	0.796489
Itgav	1889.16	-0.184565	0.176045	1.09829	0.294642	0.796489
Laptm4a	1147.17	0.178779	0.172511	1.07416	0.300009	0.796489
Nedd4	3522.56	0.180427	0.172962	1.08754	0.297016	0.796489
Prss23	2155.75	-0.143269	0.138815	1.06474	0.302136	0.796489
Psma4	569.252	0.232444	0.224944	1.06714	0.301593	0.796489
Rac1	674.61	0.199993	0.193624	1.06614	0.30182	0.796489
Tardbp	697.346	0.236659	0.225499	1.09768	0.294776	0.796489
Tmbim6	870.241	-0.207029	0.198898	1.08412	0.297777	0.796489
Wdr95	928.704	-0.774813	0.748929	1.07053	0.300825	0.796489
Zwint	563.301	0.216137	0.207783	1.08171	0.298316	0.796489
Zyx	1418.74	0.167797	0.161072	1.08428	0.297742	0.796489
Jak1	620.493	0.221761	0.21593	1.05302	0.304812	0.798976
Txnl1	513.026	0.236501	0.230195	1.05531	0.304288	0.798976
Smarcc1	552.957	0.215597	0.211145	1.04178	0.307408	0.804259
Atp1b3	415.333	0.239116	0.236348	1.02271	0.311878	0.805845
Grn	650.131	0.212851	0.209583	1.03087	0.309955	0.805845
Hint1	555.889	0.222469	0.219176	1.03146	0.309817	0.805845
Lztr1	377.047	0.303693	0.301708	1.01446	0.313837	0.805845
Marcks	598.725	-0.261556	0.258838	1.02156	0.312149	0.805845
Naca	1414.9	0.181691	0.18015	1.01666	0.313313	0.805845
P3h1	422.693	-0.255245	0.252121	1.0256	0.311194	0.805845
Prc1	401.897	-0.265073	0.262487	1.01875	0.312816	0.805845
Rai14	399.649	0.272541	0.267869	1.03386	0.309254	0.805845
Tspan3	364.477	-0.254705	0.251878	1.02221	0.311995	0.805845
2310022B05Rik	427.602	0.267446	0.269997	0.980505	0.322074	0.808786
Arpc4	984.962	0.224262	0.22455	0.996925	0.318056	0.808786
Brd2	508.068	0.217796	0.220957	0.970816	0.324477	0.808786
Col11a1	955.575	-0.174365	0.176827	0.973057	0.323919	0.808786
Crtap	366.472	0.266085	0.265459	1.00605	0.315851	0.808786
Cyc1	462.955	-0.221664	0.22518	0.968637	0.32502	0.808786
Ddx6	475.272	0.258105	0.260759	0.978475	0.322576	0.808786
Elp2	423.495	0.229567	0.232295	0.977726	0.322761	0.808786
Fermt2	1452.47	0.155827	0.156981	0.984574	0.321072	0.808786
Glrx3	822.63	0.186963	0.188332	0.985263	0.320903	0.808786
Hist1h4c	672.494	-0.288279	0.292409	0.972979	0.323938	0.808786
Ipo4	700.005	0.203513	0.206937	0.966713	0.325501	0.808786
Ogdh	573.125	0.208807	0.212174	0.96754	0.325295	0.808786
Pdha1	436.318	0.244062	0.245847	0.987456	0.320365	0.808786
Prdx6	573.345	0.216094	0.21833	0.979449	0.322335	0.808786
Srsf3	780.826	0.211336	0.213799	0.977305	0.322865	0.808786
Tnpo2	562.053	0.200536	0.203617	0.970063	0.324664	0.808786
Trim35	499.584	-0.232967	0.232608	1.00331	0.316512	0.808786
Ppp2r1a	1152.15	0.168924	0.172036	0.963784	0.326235	0.809157
Rsu1	495.389	0.246611	0.25305	0.949428	0.329865	0.816696
Eif4a3	378.819	0.257939	0.266131	0.940874	0.332053	0.820645
Ext1	368.956	0.246501	0.255451	0.93092	0.334624	0.820782
Gadd45g	543.617	-0.226747	0.234926	0.930885	0.334633	0.820782
Ints1	560.923	-0.199872	0.207582	0.92637	0.335808	0.820782
Lox	3808.71	-0.161543	0.167627	0.927821	0.33543	0.820782
Mcm5	576.656	-0.232513	0.241868	0.925736	0.335973	0.820782
Mdh1	441.306	0.244537	0.254673	0.922735	0.336758	0.820782
Ssr1	685.284	-0.185945	0.193488	0.924086	0.336404	0.820782
Ywhah	761.927	0.198822	0.206906	0.922373	0.336853	0.820782
Itpr3	538.233	-0.205237	0.213953	0.919589	0.337583	0.821115
Gcn1l1	941.821	-0.180688	0.189092	0.91238	0.339484	0.822847
Rtcb	508.038	0.216869	0.22706	0.913344	0.339229	0.822847
Atp5h	481.754	0.207353	0.219629	0.891625	0.345037	0.831937
Cnot1	592.507	0.289823	0.306568	0.892127	0.344902	0.831937
Pdcl3	363.147	-0.245588	0.259735	0.895312	0.344042	0.831937
Actb	43680.2	0.109258	0.116912	0.873322	0.350037	0.832062
Aplp2	788.718	0.184211	0.19727	0.87161	0.35051	0.832062
Bccip	679.861	-0.595631	0.633176	0.88331	0.347297	0.832062
Capns1	1064.68	0.151725	0.162214	0.874673	0.349665	0.832062
Ddx24	487.152	0.242163	0.257921	0.880266	0.348129	0.832062
Il31ra	9175.07	0.660405	0.704401	0.87822	0.34869	0.832062
Sec31a	1223.42	0.157863	0.168747	0.874581	0.34969	0.832062
Tnks2	392.178	-0.231246	0.247846	0.869472	0.351101	0.832062
Tpm4	2177.86	0.144727	0.153846	0.884825	0.346884	0.832062
Umps	383.864	0.22128	0.235936	0.879465	0.348348	0.832062
Eef1g	4870.86	0.132759	0.142835	0.863996	0.352623	0.832816
Ptpn22	798.123	-1.07183	1.15104	0.862212	0.35312	0.832816
Tns3	577.891	0.208122	0.224035	0.861839	0.353225	0.832816
Atp5f1	581.636	0.189979	0.205054	0.85896	0.35403	0.833295
Hif1a	509.656	-0.216888	0.234625	0.852666	0.355799	0.836038
Clic1	1149.31	0.15649	0.170602	0.841563	0.35895	0.836675
Lamc1	952.704	0.163693	0.178706	0.838948	0.359698	0.836675
Mmp14	1510.72	-0.157305	0.171573	0.839487	0.359544	0.836675
Prkcsh	746.947	-0.187235	0.203714	0.844273	0.358177	0.836675
Sparc	7080.61	0.108685	0.118391	0.842696	0.358627	0.836675
Wsb2	472.437	-0.220948	0.23971	0.849515	0.356689	0.836675
Gspt1	609.926	0.219527	0.240236	0.83595	0.360558	0.837268
2020-09-11	1174.66	0.173488	0.192806	0.810768	0.367893	0.842134
Adss	385.388	0.217521	0.241804	0.809156	0.36837	0.842134
Akr1a1	1061.68	0.182583	0.202017	0.817174	0.366008	0.842134
Col6a3	1674.84	-0.143643	0.159667	0.808747	0.368491	0.842134
Eif3e	759.05	-0.180969	0.201734	0.804255	0.369824	0.842134
Lars	621.617	-0.205096	0.228309	0.80636	0.369199	0.842134
Pdgfrb	470.854	-0.238468	0.266042	0.801774	0.370563	0.842134
Psmb1	976.554	0.177154	0.197816	0.802368	0.370386	0.842134
Psmc5	619.355	0.177123	0.196614	0.81186	0.367571	0.842134
Pum2	395.99	-0.232175	0.257499	0.811706	0.367616	0.842134
Set	786.274	0.174532	0.193375	0.813843	0.366987	0.842134
Tcp1	2109.29	0.155514	0.17284	0.809256	0.36834	0.842134
Usp19	417.232	0.208622	0.232191	0.807009	0.369006	0.842134
Fen1	439.866	0.23452	0.263722	0.791093	0.37377	0.842504
Fstl1	1920.98	0.174322	0.195511	0.794224	0.372826	0.842504
Nasp	369.684	0.22519	0.253107	0.791263	0.373719	0.842504
Pja2	386.969	0.259069	0.289492	0.798645	0.371499	0.842504
Smoc2	471.589	0.206748	0.231672	0.79506	0.372574	0.842504
Xpo5	620.766	-0.202289	0.228809	0.782717	0.376312	0.846854
Asah1	556.372	-0.188741	0.214686	0.772425	0.379468	0.847191
Bclaf1	399.577	-0.227727	0.258528	0.776617	0.378178	0.847191
Calm1	1340.07	0.155256	0.176733	0.771962	0.379611	0.847191
Clic4	435.583	0.215043	0.24433	0.773283	0.379203	0.847191
Cs	1027.34	0.146776	0.167474	0.768326	0.380735	0.847191
Psma5	576.391	0.186574	0.211583	0.776945	0.378077	0.847191
Ywhag	639.565	-0.207582	0.236815	0.768291	0.380746	0.847191
2020-09-02	1073.64	-0.155218	0.18506	0.704294	0.401344	0.849777
Anapc5	753.033	0.171731	0.206669	0.690912	0.405854	0.849777
Ankrd52	435.183	0.227888	0.273556	0.692958	0.40516	0.849777
Cd44	1399.22	0.145933	0.170869	0.729021	0.393201	0.849777
Cdh11	656.57	-0.177345	0.204934	0.747985	0.387115	0.849777
Ckap4	1460.56	0.135785	0.157911	0.738942	0.39	0.849777
Col1a1	25357.6	-0.107419	0.128484	0.698823	0.403179	0.849777
Cope	380.449	-0.22585	0.26655	0.717719	0.396893	0.849777
Cox6a1	452.495	0.211658	0.249048	0.722692	0.395262	0.849777
Cpe	1577.72	0.141782	0.164412	0.743445	0.38856	0.849777
Ehbp1l1	685.016	-0.179807	0.212592	0.714868	0.397833	0.849777
Fh1	444.838	0.224163	0.258737	0.751309	0.386062	0.849777
Fhl2	570.411	0.181129	0.212895	0.724034	0.394824	0.849777
Glipr2	420.193	-0.190869	0.228964	0.69486	0.404516	0.849777
Gpi1	1652.1	0.139348	0.163667	0.724766	0.394585	0.849777
H2afx	718.23	-0.239764	0.277447	0.746761	0.387504	0.849777
Igf2	1499.14	0.157317	0.184163	0.729116	0.39317	0.849777
Lrpprc	407.779	0.218392	0.259735	0.705449	0.400959	0.849777
Maged2	456.451	0.194236	0.230595	0.709577	0.399584	0.849777
Myh9	14312.2	0.111515	0.128731	0.750246	0.386398	0.849777
Ncstn	404.998	0.217119	0.250128	0.753578	0.385346	0.849777
Prkcdbp	486.202	0.186266	0.218459	0.727531	0.393685	0.849777
Prrc2a	912.478	0.175603	0.2088	0.706216	0.400703	0.849777
Qsox1	1583.67	0.129871	0.152938	0.721056	0.395798	0.849777
Rprml	2633.36	-0.963546	1.15845	0.69094	0.405845	0.849777
Rps11	2054.05	0.137421	0.163586	0.706005	0.400773	0.849777
Scpep1	423.836	0.192102	0.230381	0.694958	0.404483	0.849777
Sec23a	605.269	-0.177264	0.213029	0.692095	0.405453	0.849777
Serpinh1	9673.68	-0.106674	0.127343	0.701707	0.402211	0.849777
Srsf6	565.841	-0.182963	0.213402	0.735931	0.390967	0.849777
Tceb2	520.123	-0.176955	0.21057	0.706236	0.400696	0.849777
Thbs2	1058.29	-0.160001	0.189096	0.715934	0.397481	0.849777
Tkt	1403.25	-0.14282	0.169831	0.706722	0.400534	0.849777
Tll1	488.344	-0.20905	0.248809	0.705474	0.40095	0.849777
Tmed2	540.199	-0.181731	0.210325	0.746836	0.38748	0.849777
Ube2i	481.608	0.183837	0.220118	0.697953	0.403472	0.849777
Uqcrfs1	397.559	0.19891	0.237703	0.700056	0.402765	0.849777
Wdr36	473.534	0.20599	0.238119	0.748367	0.386994	0.849777
Zfp207	472.561	0.193373	0.223425	0.749405	0.386665	0.849777
Eif3i	754.663	0.161215	0.194432	0.687881	0.406886	0.85065
Tm9sf3	856.675	-0.145594	0.175831	0.6857	0.407631	0.850922
Qars	574.285	0.190841	0.231206	0.681698	0.409003	0.8525
Samhd1	408.095	0.220809	0.267877	0.679694	0.409692	0.852652
Coro1c	1021.17	-0.144729	0.175873	0.677579	0.410422	0.852888
Ap2m1	1120.31	0.137631	0.169597	0.658566	0.417067	0.853412
Atxn2l	449.212	0.198707	0.244987	0.656708	0.417725	0.853412
BC027072	1291.17	-0.570828	0.706385	0.652048	0.419381	0.853412
Calm2	1067.26	0.136603	0.169262	0.651495	0.419579	0.853412
Cfl2	395.873	-0.217765	0.266699	0.66796	0.413764	0.853412
Nup88	367.36	-0.200732	0.247572	0.657416	0.417474	0.853412
Prdx2	839.855	0.151993	0.188442	0.650531	0.419923	0.853412
Psap	2065.8	0.124278	0.152946	0.6598	0.416631	0.853412
Psmc4	764.881	-0.163759	0.200031	0.670766	0.412785	0.853412
Rrbp1	1117.11	0.14108	0.172738	0.66641	0.414306	0.853412
S100a6	7255.35	0.103773	0.127617	0.661351	0.416083	0.853412
Swi5	374.597	0.194634	0.240292	0.655519	0.418146	0.853412
Tcf20	497.882	0.220882	0.271149	0.663163	0.415446	0.853412
Tpr	800.053	-0.159408	0.196422	0.658429	0.417115	0.853412
Wwc2	1582.33	-0.335542	0.411985	0.663031	0.415492	0.853412
Aars	1244.54	-0.150056	0.187034	0.643278	0.422526	0.854375
Cd248	418.441	-0.18737	0.234791	0.637532	0.424606	0.854375
Cluh	441.741	0.196607	0.245679	0.639623	0.423848	0.854375
Fscn1	4482.49	0.113088	0.141307	0.640452	0.423547	0.854375
Gtf3c1	1193.19	-0.168301	0.211073	0.635526	0.425335	0.854375
Hmgb2	367.634	-0.228192	0.284052	0.644713	0.422009	0.854375
Mif	1148.43	0.13343	0.166292	0.643602	0.42241	0.854375
Smc4	409.617	-0.206723	0.259061	0.635858	0.425215	0.854375
Sgk1	548.146	-0.164162	0.206688	0.630928	0.427015	0.856505
Baz1b	474.573	0.178512	0.224942	0.629154	0.427666	0.856569
Adipor1	401.724	-0.194062	0.249944	0.603134	0.437385	0.857649
Akt1	649.044	-0.161698	0.208107	0.603643	0.437191	0.857649
Ap2a2	1048.96	0.145329	0.184211	0.622917	0.429965	0.857649
Cad	943.504	-0.154619	0.195952	0.622111	0.430264	0.857649
Cox5b	486.535	0.175523	0.225345	0.605846	0.436356	0.857649
Ctnnb1	2403.64	-0.104466	0.134326	0.604624	0.436819	0.857649
Edc4	389.442	-0.208125	0.265993	0.611857	0.434089	0.857649
Galk1	379.751	-0.232666	0.295281	0.620668	0.430799	0.857649
Hspb1	1790.74	-0.162412	0.209265	0.60244	0.437649	0.857649
Kctd10	644.775	-0.164681	0.210893	0.609558	0.434954	0.857649
Olfr711	1004.98	0.359461	0.464014	0.601011	0.438193	0.857649
Puf60	599.054	-0.177341	0.229262	0.599018	0.438953	0.857649
Rbbp7	1210.64	-0.132873	0.170473	0.607184	0.43585	0.857649
Rnf149	1368.46	-0.331838	0.425066	0.607912	0.435575	0.857649
Serinc3	476.809	0.179789	0.228557	0.618476	0.431614	0.857649
Slit2	600.073	0.163379	0.208955	0.611591	0.434189	0.857649
Tomm70a	456.751	-0.183302	0.237214	0.596624	0.439869	0.857649
Tsen34	483.595	-0.195099	0.247363	0.62198	0.430313	0.857649
Vcl	4736.87	0.126049	0.163204	0.596338	0.439979	0.857649
Rtn3	399.562	-0.217813	0.284225	0.586253	0.443872	0.86402
1110037F02Rik	439.832	0.170839	0.224802	0.577189	0.447416	0.867812
Stt3b	706.607	0.157131	0.206826	0.576466	0.447701	0.867812
Trip12	821.862	0.142133	0.186968	0.577506	0.447292	0.867812
Amotl2	1438.84	0.127639	0.168743	0.572101	0.449425	0.869936
Mrfap1	399.564	0.216025	0.287453	0.566129	0.451801	0.870495
Myl9	2322.65	0.111156	0.148106	0.563488	0.452858	0.870495
Psmb3	937.356	0.14184	0.188513	0.566274	0.451743	0.870495
Ttn	6476.66	-0.701295	0.928918	0.568059	0.451031	0.870495
Zc3h12c	2853.19	1.41108	1.86963	0.564112	0.452608	0.870495
Bcap31	418.124	-0.171811	0.232292	0.547052	0.459525	0.871264
Cct3	2101.45	0.10204	0.13892	0.539419	0.462673	0.871264
Eif2s2	565.457	-0.168566	0.228961	0.541706	0.461727	0.871264
H13	828.702	-0.15169	0.204452	0.550664	0.458046	0.871264
Lamp2	441.289	-0.183764	0.246939	0.553681	0.456817	0.871264
Mcm7	648.84	0.147841	0.197711	0.558647	0.454806	0.871264
Me1	477.686	-0.185509	0.251572	0.542933	0.46122	0.871264
Mtch1	750.297	-0.16374	0.221552	0.546321	0.459825	0.871264
Myo1c	2699.12	-0.100916	0.137593	0.537885	0.46331	0.871264
Oat	1074.69	-0.127723	0.17176	0.553474	0.456902	0.871264
Pcnt	24214.8	0.687534	0.920703	0.556333	0.455741	0.871264
Rab5c	403.568	0.187558	0.253642	0.545928	0.459986	0.871264
Rangap1	947.288	-0.142437	0.191971	0.549925	0.458349	0.871264
Slc20a1	441.968	0.171636	0.234036	0.537835	0.463331	0.871264
Smg1	666.098	-0.182741	0.24612	0.550906	0.457948	0.871264
Tagln2	2494.32	0.104221	0.141424	0.543002	0.461191	0.871264
Anxa6	3501	0.0943704	0.128882	0.53619	0.464016	0.871368
Dnaja1	640.054	-0.160223	0.219871	0.532223	0.465674	0.873296
Sf3b2	715.044	-0.143647	0.197358	0.530123	0.466555	0.873765
Apoe	591.624	0.216716	0.298473	0.52778	0.467542	0.87443
Fkbp8	472.156	0.18428	0.25464	0.523652	0.469288	0.874638
Il6st	478.513	-0.177719	0.245287	0.524505	0.468926	0.874638
Uba1	2756.54	0.100247	0.138586	0.523037	0.469549	0.874638
Col5a2	7810.82	-0.0953397	0.132123	0.520773	0.470512	0.875254
Atxn10	702.42	0.141553	0.196577	0.518047	0.471676	0.876126
Usp4	450.978	0.178688	0.248618	0.516714	0.472247	0.876126
Ankrd29	6695.98	-0.166253	0.233839	0.503976	0.477758	0.876226
Ass1	699.126	0.13587	0.193854	0.491113	0.483431	0.876226
Brf1	7059.4	-0.326554	0.455401	0.514046	0.473393	0.876226
Cand1	1127.08	0.145437	0.206508	0.495753	0.481372	0.876226
Cdk4	885.474	0.124801	0.179256	0.48486	0.486229	0.876226
Dennd5a	434.57	-0.186858	0.265029	0.49714	0.480759	0.876226
Eif3g	394.937	-0.176425	0.25237	0.48901	0.484369	0.876226
Filip1l	646.825	-0.178129	0.250752	0.504238	0.477644	0.876226
Hnrnpc	874.411	0.130334	0.182307	0.510963	0.474722	0.876226
Hspa9	2014.32	0.11388	0.163251	0.486288	0.485588	0.876226
Ilf2	372.683	0.169425	0.243114	0.485218	0.486068	0.876226
Impdh2	1087.54	0.128033	0.182598	0.492116	0.482985	0.876226
Lrp1	3582.9	-0.116487	0.163095	0.509826	0.475214	0.876226
Mybbp1a	1647.82	0.120168	0.169313	0.503273	0.478066	0.876226
Myo16	388.058	-0.72098	1.00194	0.505345	0.477161	0.876226
Nid1	2677.27	-0.0990848	0.141595	0.489827	0.484005	0.876226
Nomo1	588.772	0.143799	0.205278	0.490306	0.483791	0.876226
Nop2	600.946	0.146486	0.209385	0.48903	0.48436	0.876226
Pdia6	1961.09	0.114181	0.163846	0.485717	0.485844	0.876226
Prep	734.809	0.138409	0.197125	0.492868	0.482651	0.876226
Psmb5	1085.19	0.144571	0.206041	0.492822	0.482671	0.876226
Slc7a5	383.984	0.187453	0.263671	0.504364	0.477589	0.876226
Axl	2129.81	0.114825	0.168232	0.466036	0.494817	0.876858
Ddx39b	493.453	0.184126	0.264864	0.482225	0.487416	0.876858
Gja1	466.466	-0.169304	0.247437	0.466896	0.494418	0.876858
Hnrnpa2b1	1917.73	-0.11921	0.173191	0.473628	0.491323	0.876858
Itga11	402.417	-0.20924	0.305432	0.468078	0.493873	0.876858
Myh10	2094.64	0.12155	0.177641	0.467838	0.493984	0.876858
Odam	942.845	1.01693	1.56819	0.469539	0.493199	0.876858
Picalm	1458.93	-0.119623	0.173472	0.475111	0.490645	0.876858
Plod3	689.444	-0.133211	0.192338	0.479797	0.488514	0.876858
Slc39a7	584.958	-0.176394	0.25631	0.473962	0.49117	0.876858
Tpi1	1217.74	0.121805	0.177638	0.470297	0.492851	0.876858
Tubb6	1889.86	0.098271	0.142267	0.477161	0.489711	0.876858
Zswim8	667.302	0.166845	0.241691	0.476305	0.490101	0.876858
Col3a1	2814.9	-0.11089	0.163064	0.462476	0.496469	0.877539
Fat1	4843.84	0.109147	0.16025	0.463814	0.495847	0.877539
Mars	623.005	0.142443	0.210826	0.456199	0.499406	0.880481
Nup93	439.439	0.171862	0.254038	0.456967	0.499045	0.880481
Slc3a2	570.924	-0.159661	0.237013	0.454036	0.500425	0.881155
Eef1d	1287.99	0.125641	0.187151	0.450958	0.501881	0.882595
Coro1b	541.628	0.155968	0.232777	0.448654	0.502975	0.883398
Zfp934	1257.82	1.00441	1.50115	0.445489	0.504485	0.884927
Sumo2	404.968	-0.185226	0.278652	0.443532	0.505423	0.885449
Slc6a6	667.855	-0.144842	0.217888	0.441461	0.506418	0.886072
Cd81	1586.13	0.0978491	0.147507	0.440047	0.5071	0.886144
App	2435.19	0.108518	0.164255	0.436424	0.508853	0.887012
Myo9b	595.556	-0.156701	0.237791	0.433883	0.51009	0.887012
Ncapd2	695.854	-0.140861	0.213311	0.435291	0.509404	0.887012
Psmd14	469.237	0.164479	0.249385	0.433738	0.51016	0.887012
Nrp1	1748.46	-0.107008	0.162827	0.43156	0.511224	0.887747
Kif1c	679.928	-0.130299	0.199603	0.425855	0.51403	0.888221
Tln2	472.557	0.166438	0.254048	0.428864	0.512547	0.888221
Txn1	1226.31	0.129121	0.197799	0.425862	0.514026	0.888221
Ubr4	1222.93	0.127099	0.194688	0.425785	0.514064	0.888221
Mpo	438.54	0.741334	1.18426	0.424208	0.514845	0.88846
Tspo	408.852	0.158778	0.24424	0.422427	0.515728	0.888877
Fgd3	412.447	0.154595	0.239563	0.41642	0.518729	0.890342
Igf1r	643.131	0.136309	0.211086	0.416903	0.518486	0.890342
Kdm5c	410.368	-0.152228	0.235353	0.418034	0.51792	0.890342
Rab2a	390.835	0.162772	0.252593	0.415578	0.519152	0.890342
Mapre1	680.246	0.135641	0.211011	0.412781	0.520561	0.890553
Mprip	1500.04	0.108456	0.168623	0.413738	0.520079	0.890553
Amfr	599.937	-0.127649	0.199201	0.410635	0.521648	0.890719
Atp5g1	470.475	0.141344	0.220796	0.410047	0.521946	0.890719
Adrm1	453.346	-0.16324	0.256923	0.403823	0.525121	0.891223
Cdc20	648.333	-0.13685	0.217007	0.396927	0.528681	0.891223
Col12a1	5389.52	-0.0929284	0.146838	0.40042	0.526872	0.891223
Ctsd	2607.37	0.0912812	0.14296	0.4078	0.523088	0.891223
Dnmt1	770.128	0.119554	0.18889	0.400556	0.526802	0.891223
Fez2	397.239	0.157798	0.250284	0.397965	0.528142	0.891223
Maea	375.945	0.1562	0.245384	0.404916	0.524561	0.891223
Ncaph2	542.528	-0.147328	0.231863	0.404129	0.524965	0.891223
Nsun2	477.708	0.145286	0.230203	0.398105	0.528069	0.891223
Rabac1	399.544	0.166015	0.261824	0.402184	0.525964	0.891223
Tuba1b	802.393	0.162296	0.258174	0.394949	0.529709	0.891871
Lrrc59	898.907	-0.120795	0.193327	0.390148	0.532221	0.895012
Nav2	475.234	0.150228	0.243213	0.381777	0.536654	0.90137
Hnrnpm	900.001	-0.124671	0.203126	0.377103	0.539158	0.901685
Rrn3	365.523	0.153641	0.249258	0.379792	0.537715	0.901685
Trp53	557.576	0.134759	0.219378	0.376565	0.539447	0.901685
Xpnpep1	490.993	-0.144316	0.235037	0.377331	0.539035	0.901685
Abce1	533.782	-0.134228	0.220323	0.370836	0.542549	0.90201
Dnaja2	593.111	0.126668	0.208059	0.370301	0.54284	0.90201
Eif3b	1424.32	-0.0915085	0.150618	0.368996	0.543552	0.90201
Eif3m	626.347	0.121601	0.199503	0.371367	0.54226	0.90201
Rab1	492.618	0.154367	0.253566	0.36963	0.543206	0.90201
Slc39a1	461.65	-0.146677	0.240341	0.372561	0.541611	0.90201
Cav1	662.559	-0.144988	0.239753	0.365666	0.545376	0.902214
Eif2s1	655.112	-0.122782	0.202598	0.366916	0.54469	0.902214
H2afz	811.369	0.1262	0.208822	0.365203	0.545631	0.902214
Itm2c	385.841	-0.157506	0.262742	0.359049	0.549035	0.906759
Kif1a	406.498	0.174052	0.293217	0.352047	0.552957	0.908159
Mlf2	611.889	0.131707	0.221884	0.352457	0.552726	0.908159
Mrc2	622.83	-0.137538	0.232229	0.350519	0.55382	0.908159
Psmc3	1019.98	-0.108267	0.182194	0.35329	0.552257	0.908159
Raly	738.026	-0.110149	0.186052	0.350561	0.553796	0.908159
Serpine1	14509	-0.0795212	0.133978	0.352257	0.552838	0.908159
Anln	676.945	-0.141898	0.241249	0.345002	0.556956	0.908491
Cnbp	891.305	0.117137	0.19971	0.344394	0.557304	0.908491
Ddost	839.922	0.11431	0.194458	0.345192	0.556848	0.908491
Lrrk1	400.839	0.140687	0.239336	0.345391	0.556734	0.908491
Ppfibp1	579.099	0.146284	0.247968	0.347796	0.555364	0.908491
Plaur	520.104	0.141591	0.241727	0.342867	0.558179	0.908847
Fxr2	438.408	-0.143601	0.247424	0.337111	0.561502	0.911041
Itgb5	695.735	-0.115346	0.198003	0.339198	0.560292	0.911041
Myo10	394.187	0.135875	0.23373	0.337849	0.561073	0.911041
Eif4a2	409.225	-0.153433	0.266444	0.33241	0.564243	0.914418
Fkbp10	1547.99	0.089391	0.155828	0.328957	0.566274	0.914995
Loxl1	1066.94	-0.113126	0.19735	0.328434	0.566583	0.914995
Loxl2	2982.7	0.0910284	0.158427	0.330098	0.565602	0.914995
Ncl	2462.13	-0.0950353	0.166516	0.325509	0.568315	0.916723
Itm2b	582.582	0.122302	0.215586	0.32186	0.570492	0.918094
Piezo1	1725.47	-0.0868264	0.15292	0.322255	0.570256	0.918094
Ptbp1	1774.94	0.0886545	0.157105	0.318526	0.572495	0.91918
U2af1	482.795	-0.131064	0.232323	0.31859	0.572456	0.91918
Adgra3	560.082	-0.11641	0.207804	0.313724	0.575404	0.919202
Atf4	361.429	-0.155527	0.284466	0.299139	0.584423	0.919202
Cd9	443.917	0.129482	0.236204	0.30019	0.583763	0.919202
Col6a2	456.248	-0.138653	0.246426	0.315883	0.574092	0.919202
Dnajc13	366.931	-0.142189	0.26074	0.297078	0.58572	0.919202
Ghitm	620.003	0.115435	0.209918	0.302476	0.582334	0.919202
Hdac2	427.861	-0.13609	0.24467	0.31003	0.577662	0.919202
Mcam	589.432	-0.114383	0.204428	0.312728	0.576011	0.919202
Mcm6	700.891	0.108749	0.197421	0.303584	0.581644	0.919202
Mlec	378.385	0.150617	0.270093	0.311241	0.57692	0.919202
Pitrm1	581.615	0.113337	0.204529	0.306783	0.579661	0.919202
Ppm1g	443.895	0.129445	0.233364	0.307953	0.578939	0.919202
Psma2	819.971	0.119836	0.218641	0.300342	0.583668	0.919202
Psma6	520.845	0.143397	0.255189	0.316317	0.573829	0.919202
Rcn3	878.021	0.0980994	0.179651	0.298184	0.585023	0.919202
Rpa1	634.595	0.127019	0.232844	0.297699	0.585328	0.919202
Rrm2	1157.62	-0.0919791	0.169115	0.295913	0.586456	0.919202
Stat3	387.717	-0.152577	0.272257	0.313686	0.575427	0.919202
Tmem132a	436.486	-0.143899	0.263112	0.298698	0.5847	0.919202
Uqcrc1	1215.76	-0.125162	0.225291	0.30875	0.578448	0.919202
Usp47	621.213	-0.125501	0.230252	0.296501	0.586084	0.919202
Cast	468.236	0.138321	0.255676	0.292198	0.588815	0.9213
Cdh2	519.41	0.119441	0.221806	0.290206	0.590088	0.9213
Gnb2	1202.85	-0.100174	0.186425	0.288593	0.591123	0.9213
Uhrf1	503.995	-0.130644	0.242901	0.289261	0.590695	0.9213
Vcan	573.231	0.126103	0.23464	0.288619	0.591107	0.9213
Col8a1	1257.53	-0.0972199	0.181453	0.286907	0.592209	0.921728
Hnrnpul2	422.863	-0.13288	0.248783	0.285072	0.593396	0.921728
Scd2	583.726	-0.153346	0.286458	0.285617	0.593043	0.921728
Add1	551.157	0.110346	0.207722	0.282428	0.595114	0.923361
Carm1	371.787	0.131641	0.248937	0.279883	0.596778	0.923481
Ccnd1	489.395	0.127003	0.241529	0.276302	0.599135	0.923481
Elfn2	622.726	0.540527	1.02579	0.277819	0.598134	0.923481
Parva	550.875	0.117741	0.223406	0.277442	0.598382	0.923481
Plcb3	362.155	0.133446	0.253972	0.276044	0.599306	0.923481
Sae1	511.01	0.12419	0.236788	0.275203	0.599863	0.923481
Serinc1	647.581	-0.110132	0.208144	0.279676	0.596914	0.923481
Ankrd17	493.23	0.132444	0.255926	0.267497	0.605015	0.925299
Ccnd2	1240.31	0.0949246	0.182097	0.271591	0.602267	0.925299
Ddx39	958.82	0.10286	0.198211	0.269378	0.603749	0.925299
Ikbkap	456.372	0.126	0.241731	0.271392	0.602399	0.925299
Kdelr1	371.765	0.124418	0.241589	0.26539	0.606441	0.925299
Noc2l	470.194	0.143288	0.277524	0.266171	0.605912	0.925299
P4hb	4293.81	0.0660801	0.128482	0.264478	0.60706	0.925299
Pdcd11	379.458	0.127552	0.247611	0.265607	0.606294	0.925299
Top2b	481.444	-0.121078	0.234185	0.267221	0.605202	0.925299
Actr1a	637.972	-0.111832	0.21888	0.260995	0.609437	0.927236
Srrt	407.094	0.119006	0.233036	0.260654	0.609671	0.927236
Lmod1	425.601	-0.123327	0.241998	0.259622	0.61038	0.927295
Canx	2706.44	-0.0780551	0.15513	0.253111	0.614893	0.932263
Phgdh	1341.23	-0.102342	0.203557	0.252962	0.614997	0.932263
Bop1	472.531	0.13038	0.265198	0.241963	0.622792	0.932319
Ccnb1	487.3	-0.123136	0.252019	0.238435	0.625338	0.932319
Cct7	2345.79	0.0733008	0.146757	0.249562	0.617384	0.932319
Cenpb	393.184	-0.128488	0.257709	0.248694	0.617996	0.932319
Copa	1948.74	0.0694021	0.139782	0.246502	0.619549	0.932319
Dnpep	469.183	0.118846	0.239873	0.245641	0.620161	0.932319
Eif5	448.041	-0.119628	0.244832	0.238507	0.625287	0.932319
Fbln2	9232.01	-0.0604386	0.124025	0.237429	0.626069	0.932319
Hmgb1	745.989	-0.105475	0.213304	0.244236	0.621163	0.932319
Htra1	723.069	0.0990217	0.20088	0.24305	0.622012	0.932319
Kdm5b	431.76	0.126251	0.25872	0.238111	0.625574	0.932319
Pafah1b1	457.004	0.119403	0.238465	0.250582	0.616666	0.932319
Prelid1	618.826	-0.114767	0.234702	0.239228	0.624764	0.932319
Psmd3	548.551	0.100038	0.205527	0.236857	0.626486	0.932319
Serpinb6a	642.921	0.107171	0.218906	0.240028	0.624186	0.932319
Snrpb	854.595	0.106425	0.212327	0.25162	0.615936	0.932319
Trpm7	2160.49	0.678277	1.36259	0.247242	0.619024	0.932319
Hsd17b12	521.431	0.112813	0.233077	0.234147	0.628466	0.934261
Bcat1	424.676	0.120476	0.252375	0.227878	0.633102	0.935126
Mthfd1	509.22	-0.110607	0.230517	0.230213	0.631366	0.935126
Rad23b	891.303	0.0970468	0.201989	0.230701	0.631005	0.935126
Tra2b	386.446	0.13165	0.275116	0.228992	0.632272	0.935126
Tsc22d1	363.316	-0.121236	0.251448	0.232292	0.629829	0.935126
Ywhab	656.751	0.104027	0.217834	0.228049	0.632974	0.935126
Atp5d	639.805	0.113381	0.238693	0.22575	0.634693	0.935849
Ptges3	899.039	-0.0931816	0.196125	0.225416	0.634944	0.935849
2610507B11Rik	547.341	0.111785	0.238006	0.220623	0.638565	0.939266
Rcn2	479.552	0.11864	0.252296	0.220553	0.638619	0.939266
Sf3b3	980.695	0.0842866	0.180144	0.218882	0.639893	0.94014
4931408C20Rik	1854.16	0.199472	0.468403	0.181473	0.670111	0.940471
Acot7	789.464	0.0781376	0.182196	0.183938	0.668011	0.940471
Ahcyl1	376.444	0.131948	0.297886	0.195705	0.658211	0.940471
Ap3d1	573.744	0.0886316	0.205943	0.185108	0.66702	0.940471
Aprt	455.95	-0.110846	0.256433	0.186818	0.665578	0.940471
Arcn1	502.276	0.0949903	0.220729	0.185262	0.666889	0.940471
Arhgef2	470.553	0.115766	0.25116	0.212404	0.64489	0.940471
Atp6v0d1	368.646	0.13021	0.285317	0.208076	0.64828	0.940471
Basp1	576.557	0.119715	0.261249	0.210255	0.646568	0.940471
Bmp1	783.221	-0.0949702	0.212746	0.199133	0.655421	0.940471
Ctps	780.044	-0.0898588	0.20286	0.196157	0.65784	0.940471
Ddx5	2086.38	-0.0679683	0.149235	0.207269	0.648916	0.940471
Degs1	606.066	0.0944333	0.208125	0.206006	0.649916	0.940471
Dlc1	546.562	0.0943115	0.21751	0.187919	0.664654	0.940471
Eif6	480.357	-0.116635	0.271897	0.184076	0.667894	0.940471
Fam129b	1344.82	0.0763495	0.181609	0.17675	0.674181	0.940471
G3bp2	527.593	0.103466	0.231412	0.199609	0.655037	0.940471
Gps1	723.055	-0.0895591	0.205632	0.189606	0.663245	0.940471
Gsn	4439.68	0.0581193	0.127872	0.206603	0.649443	0.940471
Hars	382.148	0.109843	0.253251	0.187974	0.664609	0.940471
Hist1h4h	541.341	-0.210999	0.496419	0.180781	0.670703	0.940471
Hnrnpa0	861.395	0.105178	0.231419	0.206477	0.649543	0.940471
Hnrnpa1	539.86	-0.117297	0.273861	0.183141	0.668688	0.940471
Ipo9	700.237	0.0878718	0.196784	0.199303	0.655284	0.940471
Lmna	3743.71	-0.0757103	0.166407	0.207007	0.649124	0.940471
Maged1	1353.57	0.0705528	0.166398	0.179672	0.671656	0.940471
Manf	453.308	-0.108062	0.241863	0.199747	0.654925	0.940471
Mcm2	567.16	-0.0877467	0.204513	0.18419	0.667797	0.940471
Morf4l2	1078.3	0.0809351	0.173818	0.216621	0.641627	0.940471
Napa	377.938	0.104954	0.236213	0.197469	0.656771	0.940471
Nop56	851.815	-0.0809804	0.182647	0.196671	0.657422	0.940471
Pgrmc1	379.046	-0.124646	0.270771	0.21141	0.645664	0.940471
Phldb1	688.083	0.0939046	0.213776	0.192865	0.660543	0.940471
Plau	623.228	-0.0915381	0.200518	0.208344	0.648069	0.940471
Plk2	988.757	-0.0850095	0.20347	0.174511	0.676134	0.940471
Prdx5	420.495	0.102614	0.233823	0.192726	0.660658	0.940471
Psmd4	757.346	0.0947051	0.208198	0.207131	0.649026	0.940471
Rdx	406.652	0.116991	0.256356	0.208025	0.648319	0.940471
Rnpep	393.373	0.11177	0.26468	0.178524	0.672645	0.940471
Sec61a1	1146.85	-0.0734486	0.164064	0.200379	0.654415	0.940471
Sin3b	425.11	0.103838	0.247541	0.176062	0.67478	0.940471
Skp1a	481.615	-0.1173	0.254235	0.213156	0.644305	0.940471
Srm	467.8	0.099429	0.237804	0.174907	0.675787	0.940471
Tbrg1	566.714	-0.0931711	0.206627	0.203192	0.652157	0.940471
Tecr	397.173	0.12397	0.277043	0.200454	0.654354	0.940471
Thop1	371.112	-0.113754	0.270671	0.176297	0.674575	0.940471
Tm9sf2	803.285	-0.0837855	0.197813	0.179405	0.671885	0.940471
Tmem59	685.065	0.089281	0.202405	0.194696	0.659037	0.940471
Tnc	12480.7	-0.0513867	0.122434	0.176134	0.674717	0.940471
Tpx2	518.35	0.097959	0.226984	0.186154	0.666137	0.940471
Ube2s	880.465	-0.0785443	0.182589	0.184988	0.667121	0.940471
Vasp	514.045	0.124671	0.277623	0.201781	0.653287	0.940471
Xpo1	599.881	-0.0930505	0.222059	0.17521	0.675522	0.940471
Csnk2b	397.128	0.102086	0.2457	0.172598	0.677813	0.941861
Dync1i2	603.506	0.0877044	0.212706	0.169947	0.680159	0.944172
Prpf40a	382.272	-0.118286	0.287418	0.16902	0.680984	0.944371
Macf1	907.527	-0.0863643	0.21052	0.168173	0.681741	0.944474
Dst	639.794	0.0881927	0.218223	0.163244	0.686188	0.945768
Lman1	428.828	-0.104209	0.255816	0.165625	0.684029	0.945768
Nckap1	807.834	-0.0767272	0.189907	0.163091	0.686327	0.945768
Snx7	660.785	-0.0935524	0.230947	0.164217	0.685304	0.945768
Tgm2	435.619	-0.104311	0.258893	0.162598	0.686775	0.945768
Upf1	472.39	-0.089134	0.220882	0.162778	0.686612	0.945768
Srsf2	786.308	-0.0966083	0.241802	0.159767	0.689371	0.9484
Plxnb2	1336.27	-0.0630139	0.158104	0.158839	0.690228	0.948635
Atp6v0c	634.564	0.0859836	0.216343	0.15803	0.690977	0.948722
Ccdc87	1600.99	0.372439	0.954668	0.152379	0.696272	0.951341
Dnajc2	953.707	0.17178	0.438927	0.153084	0.695605	0.951341
Eif2b5	429.08	-0.0922025	0.235897	0.152868	0.69581	0.951341
Mmp2	1365.67	-0.0640577	0.164099	0.152327	0.696321	0.951341
Mtch2	397.007	0.0953918	0.244047	0.152955	0.695727	0.951341
Ncln	484.605	-0.102587	0.264339	0.150494	0.698064	0.952781
Arf1	907.425	0.0717989	0.185523	0.149663	0.698858	0.952925
Ctsz	383.673	0.103472	0.269003	0.147885	0.700565	0.953374
Hmgcs1	548.361	-0.113729	0.294912	0.148257	0.700206	0.953374
Lamb1	2094.37	0.0610116	0.159535	0.146155	0.702237	0.954711
Ppa1	410.18	0.0884222	0.233114	0.143938	0.704397	0.956708
Ap2b1	693.062	0.0791543	0.210486	0.141353	0.706939	0.958108
Inppl1	526.086	-0.0812017	0.215684	0.141633	0.706663	0.958108
Rtn4	2602.51	-0.0547258	0.145824	0.140782	0.707504	0.958108
Khdrbs1	631.146	-0.0826138	0.22127	0.139732	0.708547	0.958582
Pcna	760.104	0.0726097	0.194879	0.138871	0.709406	0.958807
Esyt2	478.141	-0.0939108	0.255881	0.134435	0.713878	0.963909
Lrrfip1	909.286	-0.0736851	0.201557	0.133743	0.714582	0.96392
Cdk1	719.926	0.0744403	0.204886	0.132096	0.716269	0.964315
Utp20	523.38	0.0865148	0.237734	0.13236	0.715997	0.964315
Smu1	474.246	-0.0827401	0.228344	0.131287	0.717102	0.964498
Actr10	376.764	-0.0837449	0.242487	0.119362	0.729727	0.966991
Arpc5	564.833	0.0765031	0.218519	0.122539	0.726297	0.966991
Cct4	1390.49	0.0571198	0.163603	0.121888	0.726995	0.966991
Cdc42bpb	446.543	-0.0877228	0.255242	0.118155	0.731045	0.966991
Dpp3	611.813	0.0874746	0.245009	0.127383	0.721161	0.966991
Eprs	1026.12	-0.073584	0.208438	0.124485	0.72422	0.966991
Fxr1	428.285	-0.0912213	0.260184	0.122742	0.726079	0.966991
Hcfc1	496.074	0.0795363	0.232914	0.116439	0.732929	0.966991
Hmgn1	388.279	0.0859606	0.250891	0.1173	0.731982	0.966991
Itga5	3053.86	0.065094	0.190496	0.116655	0.732692	0.966991
Lpp	803.908	0.0743204	0.208086	0.12754	0.720996	0.966991
Lta4h	395.938	-0.0803309	0.234898	0.117013	0.732297	0.966991
Lyz2	449.822	0.115198	0.332708	0.119724	0.729334	0.966991
Pgd	562.267	0.0836095	0.237634	0.123608	0.725154	0.966991
Psmd13	789.183	0.0716444	0.209154	0.117281	0.732003	0.966991
Rrp1	770.276	0.0923063	0.267638	0.118853	0.730282	0.966991
Son	933.094	0.0746049	0.214162	0.121302	0.727627	0.966991
Thy1	532.905	0.0930514	0.260046	0.128244	0.72026	0.966991
Tubb4b	2376.16	-0.0530026	0.153865	0.118654	0.730499	0.966991
Vapa	395.244	0.0888726	0.250266	0.12619	0.722416	0.966991
B2m	523.528	0.0746567	0.226336	0.108715	0.741612	0.967167
Bzw1	1125.41	0.0573207	0.172465	0.110413	0.739675	0.967167
Csf1	1262.33	-0.0556883	0.171472	0.10553	0.745292	0.967167
Eif3d	979.567	-0.0577423	0.18032	0.102608	0.748722	0.967167
Erh	567.388	0.0724987	0.21832	0.110154	0.739968	0.967167
Hmgcr	567.925	-0.0700258	0.219046	0.102288	0.7491	0.967167
Hnrnpf	1647.78	-0.0530328	0.158277	0.112206	0.737646	0.967167
Igfbp2	520.327	-0.0833607	0.255292	0.106586	0.744065	0.967167
Map7d1	462.001	0.0758937	0.232391	0.106522	0.744139	0.967167
Mcm4	526.329	0.0695966	0.213045	0.106686	0.743949	0.967167
Mvp	405.376	-0.0846624	0.252616	0.112393	0.737436	0.967167
Npc2	375.034	0.0898539	0.275525	0.106377	0.744307	0.967167
Nup205	814.735	0.0691349	0.206855	0.111734	0.738179	0.967167
Rassf1	386.429	-0.083702	0.259231	0.104181	0.746869	0.967167
Rusc2	582.787	-0.0752625	0.233955	0.103425	0.747757	0.967167
Sdpr	538.049	-0.0737439	0.229365	0.103567	0.747591	0.967167
Sf3b1	1082.9	0.0588986	0.179906	0.1071	0.74347	0.967167
Smarcc2	2565.62	-0.148044	0.44862	0.108917	0.74138	0.967167
Spp1	1908.72	-0.0536751	0.16831	0.101671	0.749834	0.967167
Srsf1	582.53	0.0800168	0.241507	0.109737	0.740444	0.967167
Usp5	772.736	-0.0629351	0.191595	0.107903	0.742544	0.967167
Wdr1	3517.83	0.0434658	0.128304	0.114793	0.734752	0.967167
Wdr18	431.676	-0.0830724	0.245235	0.114824	0.734718	0.967167
Yap1	483.639	0.0714384	0.224053	0.101711	0.749786	0.967167
Acly	1082.79	0.049852	0.161117	0.0957374	0.757006	0.970009
Angptl2	395.442	0.0786312	0.260854	0.0907667	0.763205	0.970009
Atp6ap1	619.854	0.0635482	0.203568	0.0973971	0.754976	0.970009
Calu	2052.21	-0.0486266	0.159879	0.0924854	0.761041	0.970009
Cdc16	399.004	0.0821751	0.264718	0.0962667	0.756357	0.970009
Clint1	412.021	0.078025	0.258936	0.0907301	0.763251	0.970009
Ehd2	1362.83	0.0585088	0.192254	0.0924936	0.761031	0.970009
Ier5	382.725	-0.0866583	0.277471	0.0977054	0.754601	0.970009
Mapk1	454.463	0.077856	0.256504	0.0920501	0.761587	0.970009
Nucb1	470.226	0.0694307	0.228597	0.092292	0.761283	0.970009
Parp1	377.25	0.0812728	0.263031	0.0956726	0.757086	0.970009
Slc1a6	387.708	-0.0784672	0.258874	0.0919729	0.761684	0.970009
Tbata	1539.47	-0.142759	0.466617	0.09347	0.759811	0.970009
U2af2	876.19	0.0551414	0.182603	0.0912299	0.762619	0.970009
Vat1	866.883	-0.0662531	0.210945	0.0987093	0.753384	0.970009
Wls	1144.45	-0.0538854	0.173969	0.0959969	0.756687	0.970009
Ap2a1	525.641	0.0654777	0.219435	0.0891161	0.765304	0.970275
Tcf25	702.538	0.0619968	0.207619	0.089183	0.765218	0.970275
Tln1	6527.94	0.0380405	0.127947	0.0883805	0.766246	0.970275
Zzef1	547.606	-0.0622033	0.209254	0.0883658	0.766265	0.970275
Lmnb1	607.464	-0.0610049	0.206527	0.087272	0.767674	0.971171
Cacng1	4726.49	0.127132	0.434783	0.0855461	0.769918	0.972126
Col4a1	6390.37	0.0389378	0.133703	0.0848251	0.770862	0.972126
Cst3	637.768	-0.0567823	0.194625	0.085106	0.770494	0.972126
Fbxl5	2724.21	0.135873	0.467379	0.0845383	0.771239	0.972126
Slc25a3	2173.34	0.0403898	0.13965	0.0836227	0.772447	0.972763
2020-09-09	425.716	-0.0621636	0.231328	0.0721842	0.788183	0.973059
Adam9	745.897	0.0500506	0.187069	0.0715617	0.789076	0.973059
Aldh18a1	494.827	0.067517	0.240479	0.078726	0.779031	0.973059
Asns	742.359	0.0626461	0.226957	0.0761801	0.782542	0.973059
Birc6	1091.15	0.0514786	0.184926	0.0774543	0.780777	0.973059
Ckap5	660.117	-0.0634433	0.228836	0.0766812	0.781846	0.973059
Ctnna1	1918.78	0.0414772	0.15324	0.0732367	0.786681	0.973059
Ddr2	391.606	-0.0663951	0.238267	0.0776221	0.780546	0.973059
Dpysl3	1402.3	0.0457157	0.166745	0.0751195	0.784024	0.973059
Emilin1	392.075	-0.0778258	0.275037	0.0800011	0.777296	0.973059
Emp3	444.504	0.0673581	0.254733	0.0699884	0.791354	0.973059
G3bp1	1172.75	-0.0464355	0.16527	0.0789155	0.778773	0.973059
Gm20594	632.719	-0.170007	0.596762	0.0810674	0.775856	0.973059
Got2	765.74	-0.0533547	0.193339	0.0761678	0.782559	0.973059
Id3	775.653	-0.0550212	0.206198	0.0711845	0.78962	0.973059
Idh2	427.741	0.0644933	0.238514	0.0731435	0.786814	0.973059
Lamp1	1325.93	0.04655	0.167744	0.0770282	0.781366	0.973059
Mgp	719.594	0.0570509	0.210719	0.0733393	0.786535	0.973059
Nisch	1738.74	-0.0408112	0.150067	0.0739208	0.785711	0.973059
Pfkl	472.146	-0.062291	0.226993	0.0753453	0.783707	0.973059
Pxdn	1185.22	0.0554754	0.20599	0.0724956	0.787737	0.973059
Reep5	431.906	0.0689522	0.255625	0.0728822	0.787186	0.973059
Sar1a	360.491	0.0833305	0.290228	0.0824971	0.773941	0.973059
Sqstm1	1212.88	0.0534304	0.195009	0.0750556	0.784113	0.973059
Ssr3	575.011	-0.0675951	0.240701	0.0786276	0.779166	0.973059
Tubb5	9335.55	-0.0316405	0.119756	0.0698076	0.791617	0.973059
Ywhaq	812.669	0.0515053	0.195059	0.0697745	0.791665	0.973059
Nmt1	457.543	0.0590761	0.224864	0.0690348	0.792747	0.973525
Snrnp200	1031.42	0.0508309	0.194361	0.0683123	0.79381	0.973966
Ckmt2	740.254	0.155129	0.59906	0.0670769	0.795641	0.975348
Ddx54	508.732	-0.0612608	0.240877	0.0646108	0.799351	0.979029
Actr3	1349.75	0.0427618	0.172046	0.0617451	0.803759	0.979573
Copb2	1109.35	0.0486099	0.193922	0.0628213	0.802091	0.979573
Mta2	446.858	-0.0556474	0.22279	0.0623514	0.802817	0.979573
Slc12a4	488.813	-0.0545337	0.220442	0.061205	0.804601	0.979573
Strap	401.39	-0.0581902	0.235363	0.0611099	0.80475	0.979573
Tars	627.98	0.0588233	0.235408	0.0624887	0.802605	0.979573
Txndc5	1143.6	-0.0411846	0.164556	0.0626352	0.802378	0.979573
Gmps	421.374	0.0607521	0.254881	0.0567796	0.81166	0.987116
Aebp1	974.294	0.047965	0.202161	0.0561925	0.812618	0.987413
Kdelr2	774.93	-0.0447161	0.191352	0.0546261	0.815201	0.989682
Atic	1039.47	0.0346075	0.180974	0.0365623	0.848359	0.990548
Cct5	1974.08	0.0302608	0.147467	0.0421355	0.837362	0.990548
Cnn2	2844.65	-0.0266067	0.139508	0.0363835	0.848726	0.990548
Cpne1	373.835	0.0507111	0.245943	0.0424755	0.836716	0.990548
Csnk2a1	370.591	-0.0552589	0.249601	0.0490385	0.824745	0.990548
Csrp1	1457.94	-0.0380385	0.167678	0.0514464	0.820565	0.990548
Dlst	463.176	-0.0503094	0.220174	0.0522586	0.819179	0.990548
Dok1	427.455	0.0593717	0.291225	0.0415695	0.838443	0.990548
Eif2s3x	581.863	-0.0501098	0.244745	0.041942	0.83773	0.990548
Emp1	878.651	-0.0425163	0.198607	0.0459053	0.830348	0.990548
Fasn	3207.78	-0.0317342	0.151965	0.0435986	0.834602	0.990548
Fkbp4	821.43	0.0387938	0.188964	0.0421666	0.837303	0.990548
Gart	893.861	-0.0380016	0.196756	0.0372923	0.846871	0.990548
Gnai2	1084.94	-0.0335631	0.171847	0.0381571	0.845128	0.990548
Hnrnpu	2304.3	0.0363821	0.169627	0.0459457	0.830274	0.990548
Hnrnpul1	380.872	0.0526735	0.266314	0.0391304	0.84319	0.990548
Idh3a	481.218	0.0431034	0.227007	0.036106	0.849297	0.990548
Ilk	1629.93	0.0333926	0.174383	0.0366512	0.848177	0.990548
Iqgap1	1698.04	0.0459648	0.215586	0.0454431	0.831191	0.990548
Ivns1abp	398.566	-0.0535733	0.2804	0.0365525	0.848379	0.990548
Lrrc41	472.649	0.0512147	0.240739	0.0452318	0.831578	0.990548
Mdh2	1201.5	0.0371504	0.170522	0.0474399	0.827579	0.990548
Mdn1	468.871	0.0467051	0.235878	0.0391704	0.843112	0.990548
Ndufv1	391.775	-0.0498947	0.24547	0.0413388	0.838885	0.990548
Phb	595.624	-0.0421505	0.213947	0.0388409	0.843764	0.990548
Plod2	488.276	-0.0488161	0.234361	0.0433414	0.835084	0.990548
Ppib	1191.26	-0.0382915	0.170187	0.0506479	0.82194	0.990548
Ppp2ca	671.002	-0.0371361	0.192803	0.037125	0.847211	0.990548
Prpf19	731.432	-0.0432455	0.192371	0.0505811	0.822055	0.990548
Prpf8	1340.47	-0.0332063	0.15811	0.0441001	0.833667	0.990548
Rexo2	393.77	-0.05342	0.256794	0.0432329	0.835287	0.990548
Rpl36al	599.848	0.0421738	0.217478	0.0375875	0.846274	0.990548
Sfpq	981.105	0.0380705	0.179563	0.0448981	0.832191	0.990548
Slc2a1	456.47	0.0465006	0.241163	0.0371224	0.847216	0.990548
Soga1	365.027	0.059154	0.288172	0.0421088	0.837412	0.990548
Tcaf1	410.389	-0.0616678	0.268338	0.052685	0.818455	0.990548
Tgfb3	898.326	-0.0422816	0.212183	0.0397328	0.842004	0.990548
Thrap3	609.064	-0.0488357	0.230039	0.0450352	0.831939	0.990548
Timp1	3749.64	-0.0311227	0.148544	0.0439068	0.834027	0.990548
Tmed9	482.933	0.0478804	0.231231	0.0428784	0.835954	0.990548
Tnfrsf12a	657.15	-0.043606	0.229622	0.0360952	0.849319	0.990548
Tuba1a	824.382	0.0437683	0.203829	0.046153	0.829898	0.990548
Txnrd1	985.772	0.0430479	0.226783	0.0359824	0.849552	0.990548
Uba2	609.468	0.049103	0.223396	0.0482846	0.826076	0.990548
Ubr5	723.914	-0.0379172	0.198017	0.0366494	0.848181	0.990548
Vars	1178.21	-0.0438808	0.194803	0.0507387	0.821783	0.990548
Vdac2	1163.98	0.0364247	0.168837	0.0465543	0.829171	0.990548
Aamp	427.221	-0.0335999	0.241454	0.0193764	0.889293	0.99178
Abcf1	383.53	0.0143954	0.239295	0.00361934	0.952027	0.99178
Abl1	453.518	0.0131372	0.246742	0.00283261	0.957555	0.99178
Acadvl	374.395	0.0386604	0.262557	0.021674	0.882958	0.99178
Aco1	372.984	0.0163565	0.242352	0.00455022	0.946219	0.99178
Aco2	729.519	0.0331122	0.189255	0.0306334	0.861061	0.99178
Actg2	3072.22	0.0163369	0.132608	0.0151796	0.901944	0.99178
Adsl	382.347	0.0385446	0.254237	0.0230063	0.879441	0.99178
Ahsa1	459.306	-0.0180675	0.224334	0.00649049	0.935789	0.99178
Akap8	3434.35	0.0330135	0.430853	0.00587348	0.938911	0.99178
Aldoa	3218.53	0.0219559	0.161224	0.0185489	0.891668	0.99178
Alyref	553.713	-0.00924807	0.235907	0.00153384	0.968759	0.99178
Anapc1	722.747	-0.0420639	0.229194	0.0336461	0.854462	0.99178
Ankrd1	1068.45	-0.0116133	0.184315	0.00396761	0.949775	0.99178
Arhgap1	487.909	0.030081	0.231021	0.016957	0.896393	0.99178
Asun	1309.9	0.0364518	0.544324	0.00448424	0.94661	0.99178
Atad2	368.113	-0.0129979	0.261678	0.00246145	0.960431	0.99178
Atp13a3	412.717	-0.0233846	0.253859	0.00846991	0.926673	0.99178
Atp2a2	1624.53	-0.011712	0.185894	0.00396754	0.949776	0.99178
Atp5a1	2951.14	-0.0141869	0.140419	0.0102088	0.91952	0.99178
Atp6v1h	360.521	0.0193123	0.252331	0.0058588	0.938987	0.99178
B4galnt1	491.473	-0.0248627	0.336095	0.00546858	0.94105	0.99178
Bax	473.476	0.0148256	0.244942	0.00366311	0.951739	0.99178
Bcar1	743.009	-0.0250237	0.18735	0.0178498	0.893716	0.99178
Cald1	3940.93	-0.0149414	0.141471	0.0111461	0.91592	0.99178
Calr	4936.18	-0.0138573	0.125041	0.0122813	0.911758	0.99178
Capn2	2249.58	-0.0133236	0.141667	0.00884495	0.925071	0.99178
Caprin1	1384.06	0.0211279	0.158777	0.0176957	0.894173	0.99178
Cars	420.025	0.0331048	0.227572	0.0211596	0.884345	0.99178
Cbx3	429.933	-0.0354259	0.249064	0.0202795	0.886759	0.99178
Ccdc80	783.308	0.0362786	0.202475	0.0320803	0.857851	0.99178
Cct8	1763.18	0.0117661	0.143138	0.00675507	0.934496	0.99178
Cers2	362.83	-0.0374597	0.256252	0.021404	0.883684	0.99178
Clptm1l	394.276	-0.0436899	0.248231	0.0310038	0.860232	0.99178
Clta	727.045	-0.0334016	0.200232	0.0278597	0.867439	0.99178
Cltc	3293.36	0.00916397	0.180569	0.00257371	0.959539	0.99178
Col6a1	755.344	0.0197495	0.192443	0.0105215	0.918301	0.99178
Colgalt1	617.109	0.00935738	0.203528	0.00211431	0.963325	0.99178
Copg1	1206.81	-0.02384	0.167883	0.0201582	0.887096	0.99178
Cox5a	518.681	0.0425222	0.239908	0.0314527	0.859234	0.99178
Ctbp1	370.871	-0.0467369	0.269125	0.0301708	0.862103	0.99178
Ctsl	1002.47	-0.0299698	0.180051	0.0276846	0.867852	0.99178
Cttn	962.599	-0.0286077	0.186195	0.0235824	0.877952	0.99178
Cul7	478.74	0.0201279	0.238495	0.00712501	0.932731	0.99178
Cyp51	407.685	-0.022794	0.27394	0.0069057	0.933772	0.99178
Dctn1	440.051	0.0363737	0.229854	0.0250413	0.874264	0.99178
Dctn2	496.129	-0.0310268	0.25668	0.0146098	0.903793	0.99178
Ddb1	5921.93	0.0139105	0.117379	0.0140435	0.905667	0.99178
Dnm2	448.968	-0.0235474	0.224626	0.0109896	0.91651	0.99178
Dstn	2535.06	-0.0124128	0.142069	0.0076288	0.930399	0.99178
Dysf	406.672	-0.0407959	0.2291	0.0317123	0.858661	0.99178
E430025E21Rik	411.642	-0.0293617	0.318406	0.00850305	0.92653	0.99178
Efemp2	725.52	0.015833	0.194379	0.00663073	0.935101	0.99178
Eif3h	934.167	-0.0172319	0.172177	0.0100154	0.920283	0.99178
Eif4g1	2432.61	0.0109619	0.161527	0.00460429	0.945901	0.99178
Eif5b	361.98	0.0454491	0.274459	0.0273188	0.86872	0.99178
Elavl1	467.602	0.036786	0.224601	0.0268142	0.869928	0.99178
Epb4.1l2	540.355	0.0114936	0.233419	0.00242233	0.960746	0.99178
Ergic1	407.132	-0.0136223	0.232493	0.00343251	0.953281	0.99178
Etf1	555.154	0.0261722	0.219451	0.0141985	0.90515	0.99178
Exoc4	369.179	0.00971399	0.257031	0.00142862	0.969849	0.99178
Fabp5	535.381	-0.0272265	0.220811	0.0152315	0.901778	0.99178
Farp1	535.758	0.0149563	0.233101	0.0041104	0.948881	0.99178
Fbl	513.533	-0.0373321	0.235351	0.0251404	0.874018	0.99178
Fdps	776.243	0.0139075	0.199628	0.004848	0.94449	0.99178
Fkbp9	630.153	0.00702038	0.208373	0.00113616	0.973111	0.99178
Flii	679.47	-0.0133195	0.21673	0.00377834	0.950986	0.99178
Gak	407.66	0.0136209	0.251574	0.00292924	0.956838	0.99178
Gdi2	1157.08	0.0171684	0.176072	0.00950804	0.922322	0.99178
Glud1	901.221	0.0128997	0.189715	0.0046216	0.9458	0.99178
Gpx4	841.277	0.0117616	0.189982	0.00383496	0.950621	0.99178
Grb10	1623.09	0.0256843	0.15445	0.0276628	0.867904	0.99178
Hnrnpk	2688.36	0.00759886	0.145987	0.00271101	0.958475	0.99178
Hoxd10	1224.69	0.0931027	0.857811	0.0117927	0.913524	0.99178
Hspa4	1556.61	0.0268244	0.159315	0.0283329	0.866328	0.99178
Hspa8	13714.2	-0.0114007	0.123587	0.00851022	0.926499	0.99178
Hspd1	2723.47	0.0182386	0.13839	0.0173565	0.895187	0.99178
Hyou1	1013.01	-0.0305945	0.186838	0.0267937	0.869977	0.99178
Ide	518.444	0.00838563	0.229435	0.0013355	0.970848	0.99178
Ift46	7374.4	0.0438342	0.534134	0.00673511	0.934593	0.99178
Jup	717.456	0.026703	0.198371	0.018109	0.892952	0.99178
Kank2	396.024	0.0486062	0.272789	0.0317343	0.858612	0.99178
Kpna2	1249.1	0.0167205	0.196086	0.00727211	0.932041	0.99178
Larp1	413.396	0.0177063	0.234025	0.0057267	0.939678	0.99178
Lima1	542.881	0.0249594	0.211787	0.0138786	0.90622	0.99178
Lman2	496.038	0.0110492	0.215631	0.00262373	0.959148	0.99178
Mcl1	383.584	-0.0290313	0.242242	0.0143594	0.904617	0.99178
Mcm3	576.752	0.00788136	0.221176	0.00127157	0.971554	0.99178
Mical2	1102.08	-0.0157266	0.178871	0.0077248	0.929963	0.99178
Mki67	467.062	-0.037908	0.234383	0.0261108	0.87163	0.99178
Mtap	443.871	-0.0396985	0.237686	0.0278823	0.867386	0.99178
Mtpn	488.029	0.0101042	0.250037	0.00163132	0.967782	0.99178
Ncam1	1114.53	-0.0109554	0.19614	0.00311523	0.95549	0.99178
Ndufa4	390.181	0.0397305	0.258091	0.0237244	0.877588	0.99178
Nfe2l1	408.349	-0.0223282	0.240922	0.00858712	0.926168	0.99178
Ninl	1684.1	0.0213509	0.415525	0.00264168	0.959009	0.99178
Npm1	3100.85	0.013516	0.145905	0.00858132	0.926193	0.99178
Nuak1	363.128	0.0437072	0.257861	0.0287209	0.865425	0.99178
Numa1	531.831	0.010008	0.210908	0.00225222	0.962149	0.99178
Nup188	562.581	-0.0310363	0.208627	0.0221174	0.881775	0.99178
Nxn	725.73	-0.00663762	0.192023	0.00119499	0.972424	0.99178
Otub1	422.759	-0.0185228	0.249812	0.00550412	0.940859	0.99178
P3h4	548.577	-0.0127213	0.224172	0.00322162	0.954737	0.99178
Paics	711.958	-0.0177981	0.19534	0.00831219	0.927357	0.99178
Pappa	369.809	-0.00963446	0.269135	0.00128046	0.971455	0.99178
Pcolce	1220.55	-0.00542371	0.160245	0.00114549	0.973001	0.99178
Pdia4	1547.18	-0.0222704	0.158617	0.019719	0.888325	0.99178
Pdlim1	904.742	-0.0220154	0.186106	0.0139954	0.905828	0.99178
Pes1	425.52	0.0109234	0.226576	0.00232481	0.961544	0.99178
Pfas	401.776	-0.0372696	0.244461	0.0232609	0.878781	0.99178
Pfn1	3465.33	-0.0153376	0.143771	0.0113842	0.91503	0.99178
Phb2	495.867	0.00868984	0.218809	0.0015786	0.968307	0.99178
Pkd1	694.487	-0.0384934	0.210327	0.0334722	0.854834	0.99178
Plk1	433.378	-0.0376148	0.238184	0.0248997	0.874617	0.99178
Pls3	1529.55	-0.0284197	0.172054	0.0272423	0.868903	0.99178
Plxna1	905.437	-0.0299157	0.179662	0.0277058	0.867802	0.99178
Ppp1ca	1429.14	-0.0188908	0.180347	0.0109776	0.916555	0.99178
Ppp1r14b	439.89	0.0217191	0.239812	0.00820796	0.927812	0.99178
Psmd12	457.043	0.0277066	0.249054	0.0123551	0.911495	0.99178
Psmd7	443.582	-0.0213538	0.233808	0.00833665	0.92725	0.99178
Ptov1	399.694	-0.0262339	0.241843	0.0117563	0.913658	0.99178
Ptprs	564.329	-0.0371763	0.217547	0.029176	0.864373	0.99178
Pygb	459.591	0.0104365	0.236245	0.00195447	0.964738	0.99178
Rcc2	510.784	0.0265794	0.235537	0.0127338	0.910154	0.99178
Rhob	399.116	0.0423606	0.245883	0.0296605	0.863263	0.99178
Rpn1	990.502	-0.0107911	0.174691	0.00381516	0.950748	0.99178
Rpn2	1418.14	0.0289976	0.157697	0.0338117	0.854108	0.99178
Rrm1	1579.08	-0.0063414	0.179294	0.00125075	0.971788	0.99178
Ryk	416.183	0.0142785	0.246355	0.00335863	0.953785	0.99178
Sars	825.265	-0.0210575	0.197698	0.0113407	0.915191	0.99178
Sdc4	402.878	0.0495628	0.267677	0.0342264	0.853226	0.99178
Sdcbp	510.744	-0.0145223	0.240669	0.00363751	0.951907	0.99178
Sec24d	554.135	-0.0208032	0.22777	0.00833825	0.927243	0.99178
Serpinf1	974.27	-0.0168887	0.171138	0.0097444	0.921366	0.99178
Sf1	380.039	0.0392064	0.25832	0.0230892	0.879225	0.99178
Sgpl1	431.936	0.0160674	0.232419	0.00477544	0.944906	0.99178
Shmt2	691.689	-0.0372398	0.219323	0.0288551	0.865114	0.99178
Smarca4	951.787	-0.00763548	0.176537	0.00187069	0.965501	0.99178
Smc1a	380.568	-0.0140709	0.247674	0.0032259	0.954707	0.99178
Smchd1	387.114	-0.0273212	0.243251	0.0126041	0.910611	0.99178
Smtn	403.802	0.015443	0.230135	0.00450194	0.946505	0.99178
Snrnp70	628.265	-0.0189157	0.21415	0.00780995	0.929579	0.99178
Snx17	372.118	0.00795969	0.23644	0.00113297	0.973149	0.99178
Srsf7	408.015	-0.0254831	0.258792	0.00971209	0.921496	0.99178
Ssr4	442.632	0.0314804	0.245217	0.0165037	0.89778	0.99178
Ssrp1	847.28	0.00836731	0.210331	0.00158198	0.968273	0.99178
Stt3a	1100.8	0.0175055	0.181063	0.00934154	0.923003	0.99178
Sub1	377.818	0.0248916	0.25568	0.0094715	0.922471	0.99178
Sulf1	487.875	0.0219134	0.237292	0.00852656	0.926428	0.99178
Supt16	459.485	0.0175261	0.251902	0.00482739	0.944608	0.99178
Surf4	1039.31	-0.0324883	0.179316	0.0328349	0.856207	0.99178
Sympk	529.379	-0.0326665	0.209793	0.0242388	0.876279	0.99178
Syncrip	744.564	0.0165045	0.219219	0.00565216	0.940071	0.99178
Tanc1	367.946	-0.0108738	0.249398	0.00189956	0.965236	0.99178
Tax1bp1	398.367	-0.0342008	0.239133	0.0204332	0.886334	0.99178
Tes	543.976	-0.0139234	0.21099	0.0043554	0.947381	0.99178
Tmem43	370.51	0.0195334	0.282832	0.00476763	0.944951	0.99178
Tmpo	505.451	-0.0197434	0.224272	0.00775388	0.929832	0.99178
Trpc4ap	447.461	0.0311557	0.227643	0.0187279	0.89115	0.99178
Trrap	687.442	0.0209625	0.247548	0.00716429	0.932546	0.99178
Tspan4	553.818	-0.0417874	0.266698	0.0245505	0.875492	0.99178
Ubb	721.114	-0.0305882	0.192609	0.025245	0.873758	0.99178
Ubqln1	642.079	-0.0313244	0.21739	0.0207522	0.885456	0.99178
Uggt1	646.547	0.0128468	0.21686	0.00350899	0.952764	0.99178
Unc79	3457.4	0.0137296	0.272296	0.00254384	0.959775	0.99178
Uqcrc2	495.33	0.021707	0.264219	0.00674874	0.934527	0.99178
Usp14	618.879	-0.0382531	0.254351	0.0225696	0.880582	0.99178
Vdac3	565.006	-0.00829189	0.215168	0.00148343	0.969277	0.99178
Vmn1r12	3034.23	0.0823391	0.559197	0.0217411	0.882778	0.99178
Vwa7	1135.46	0.175765	1.063	0.0274187	0.868483	0.99178
Xrn2	433.6	0.0301948	0.256873	0.0137889	0.906522	0.99178
Col4a2	4068.48	-0.00408068	0.138754	0.00086489	0.976538	0.993771
Tbcd	432.269	-0.00755532	0.253008	0.000890529	0.976193	0.993771
Actr2	810.436	0.00403555	0.19283	0.000437768	0.983307	0.994333
Anxa7	541.408	0.00502595	0.229237	0.000481303	0.982497	0.994333
Dad1	362.852	-0.00745386	0.270173	0.000761981	0.977978	0.994333
Fam120a	656.251	-0.00438102	0.20882	0.000440077	0.983263	0.994333
Hnrnpl	1748.79	-0.0027556	0.147699	0.000347869	0.985119	0.994333
Immt	540.429	-0.00497556	0.234661	0.000449689	0.983081	0.994333
Itgb1	6729.5	-0.00253728	0.134297	0.000356875	0.984928	0.994333
Nans	369.314	-0.00736088	0.282569	0.000678443	0.97922	0.994333
Nup155	400.875	-0.00421528	0.255835	0.000271435	0.986855	0.994333
Pdlim7	875.522	-0.00568369	0.226452	0.000629127	0.979989	0.994333
Psmc2	604.639	-0.00356085	0.199227	0.00031931	0.985743	0.994333
Ruvbl2	426.276	0.00416523	0.236408	0.000310278	0.985946	0.994333
Sdhb	467.424	0.00398888	0.247564	0.000259451	0.987149	0.994333
Slc38a4	396.123	-0.00733847	0.283437	0.00066914	0.979363	0.994333
Csnk1a1	506.53	0.00319942	0.221201	0.00020938	0.988455	0.994904
Hspa5	3684.04	0.00209559	0.154153	0.000184811	0.989153	0.994904
Oxct1	367.546	0.00314755	0.253728	0.000153887	0.990102	0.995136
Eftud2	691.297	-0.00197807	0.18899	0.000109475	0.991652	0.99597
Galnt2	383.611	0.00218884	0.249613	7.7e-05	0.993001	0.996571
Loxl3	782.01	0.00127833	0.197089	4.21e-05	0.994825	0.996571
Ppp1cc	496.317	0.00143665	0.237572	3.66e-05	0.995172	0.996571
St13	645.623	-0.0010393	0.199869	2.7e-05	0.995851	0.996571
Tns1	709.339	-0.00127881	0.223494	3.27e-05	0.995437	0.996571
Mfge8	1584.66	0.000230146	0.159489	2.08e-06	0.998849	0.998849
2020-03-01	3.50198	-5.90624	2.74539	4.74726	0.029345	NA
2020-03-01	0.455835	-2.02191	6.97267	0.0525581	0.81867	NA
2020-03-02	167.521	-0.379652	0.389162	0.953701	0.328779	NA
2020-03-02	52.916	0.44715	0.663738	0.45514	0.499904	NA
2020-03-03	14.4002	0.356363	1.18449	0.0902652	0.76384	NA
2020-03-04	1.56388	-3.51195	4.15302	0.90823	0.340584	NA
2020-03-05	152.279	0.106434	0.380341	0.0782378	0.7797	NA
2020-03-06	231.801	0.0936435	0.316827	0.087404	0.767504	NA
2020-03-07	144.684	-0.57285	0.362533	2.49799	0.113992	NA
2020-03-08	26.7164	-0.832631	0.949682	0.771002	0.379907	NA
2020-03-09	10.555	-0.125721	1.62895	0.00599413	0.938288	NA
2020-03-10	1.90215	-0.0684675	3.64746	0.000206559	0.988533	NA
2020-03-11	1.03791	1.83805	5.46207	0.0780463	0.779963	NA
2020-09-01	1.77113	-4.19364	4.09236	0.725161	0.394456	NA
2020-09-03	0.978999	1.47371	4.87858	0.103885	0.747216	NA
2020-09-04	3.10187	-1.67067	2.6871	0.380616	0.537274	NA
2020-09-05	206.495	0.275425	0.347561	0.627182	0.428391	NA
2020-09-06	56.3413	0.832864	0.577149	2.08296	0.148951	NA
2020-09-08	173.792	0.334102	0.345052	0.938472	0.332671	NA
2020-09-10	89.3652	-0.397115	0.553307	0.512926	0.473875	NA
2020-09-12	0.199778	-0.522583	7.06219	0.00203604	0.96401	NA
2020-09-14	3.03463	-2.50958	2.96539	0.963328	0.32635	NA
0610007P14Rik	56.872	0.324214	0.571464	0.322228	0.570272	NA
0610009B22Rik	13.4907	0.776064	1.18517	0.430196	0.511893	NA
0610009O20Rik	57.9409	-0.664154	0.567568	1.36731	0.242275	NA
0610010B08Rik	0	NA	NA	NA	NA	NA
0610010F05Rik	47.2659	-0.934099	0.647988	2.06537	0.150679	NA
0610010K14Rik	29.5109	0.855994	0.894748	0.913118	0.339288	NA
0610011F06Rik	40.5908	-0.448138	0.66919	0.449169	0.50273	NA
0610030E20Rik	4.54458	2.64186	2.09913	1.61331	0.204028	NA
0610037L13Rik	64.4704	-0.214642	0.587125	0.133012	0.71533	NA
0610040J01Rik	0	NA	NA	NA	NA	NA
1110001J03Rik	22.655	-0.45449	0.905185	0.250815	0.616502	NA
1110004E09Rik	35.0607	-0.399069	0.763096	0.274295	0.600465	NA
1110004F10Rik	235.525	0.0260747	0.324986	0.00645206	0.935979	NA
1110007C09Rik	78.0507	0.0386012	0.524116	0.00544186	0.941194	NA
1110008F13Rik	228.821	0.0409707	0.307883	0.0177297	0.894072	NA
1110008L16Rik	26.6421	0.096905	0.897916	0.0116681	0.91398	NA
1110008P14Rik	19.4275	1.05449	1.02407	1.06372	0.302369	NA
1110012L19Rik	30.4742	0.887516	0.846102	1.10525	0.293116	NA
1110017D15Rik	1.85939	-1.41304	3.7971	0.138472	0.709805	NA
1110025L11Rik	0	NA	NA	NA	NA	NA
1110032A03Rik	4.79963	6.56874	2.44455	7.32685	0.0067932	NA
1110032F04Rik	1.38279	-1.15809	4.32037	0.0757296	0.78317	NA
1110034G24Rik	8.70386	-0.821414	1.47866	0.308146	0.57882	NA
1110038F14Rik	25.3038	-0.162056	0.925746	0.0307043	0.860902	NA
1110051M20Rik	35.5791	-1.07391	0.703874	2.31908	0.127796	NA
1110059E24Rik	37.7184	0.0402339	0.766351	0.00275356	0.958151	NA
1110059G10Rik	15.1797	0.884609	1.19338	0.545359	0.46022	NA
1110065P20Rik	14.9427	-0.924644	1.17636	0.614934	0.432936	NA
1190002N15Rik	51.8267	0.0327074	0.625904	0.00273193	0.958315	NA
1190003K10Rik	0	NA	NA	NA	NA	NA
1190005I06Rik	0	NA	NA	NA	NA	NA
1190007I07Rik	2.27887	-3.22802	2.9362	1.20424	0.272476	NA
1200014J11Rik	79.4672	0.194836	0.485227	0.16102	0.688219	NA
1300017J02Rik	11.8481	1.21365	2.94128	0.168788	0.681191	NA
1500009L16Rik	3.6264	1.36	2.25153	0.364769	0.54587	NA
1500012F01Rik	24.6239	-0.144777	1.03989	0.0194524	0.889077	NA
1500015O10Rik	8.4409	-0.644982	1.68983	0.147393	0.701039	NA
1600002H07Rik	31.2613	-0.00439329	0.840863	2.72e-05	0.99584	NA
1600002K03Rik	26.9012	-0.211734	0.80498	0.0690135	0.792779	NA
1600012H06Rik	50.8333	-0.303067	0.614667	0.243654	0.621579	NA
1600014C10Rik	29.657	-0.588274	0.842891	0.485817	0.485799	NA
1600014C23Rik	0	NA	NA	NA	NA	NA
1600014K23Rik	0	NA	NA	NA	NA	NA
1600015I10Rik	0.28174	-3.00999	6.99319	0.220656	0.638541	NA
1700001C02Rik	0.549883	0.566515	6.89079	0.00399343	0.949612	NA
1700001C19Rik	0.83687	4.26558	4.64413	1.07912	0.298894	NA
1700001F09Rik	0	NA	NA	NA	NA	NA
1700001J03Rik	0	NA	NA	NA	NA	NA
1700001K19Rik	0.478337	4.55593	6.91673	0.87878	0.348536	NA
1700001L19Rik	0	NA	NA	NA	NA	NA
1700001O22Rik	2.0045	1.47635	3.38809	0.349908	0.554165	NA
1700001P01Rik	0.589163	-4.07156	6.64289	0.371352	0.542268	NA
1700003E16Rik	1.02889	3.01883	4.76265	0.567108	0.45141	NA
1700003F12Rik	0.545978	-5.45015	6.90151	0.945911	0.330762	NA
1700003M02Rik	0.379173	-1.68067	6.98715	0.0361079	0.849293	NA
1700006A11Rik	0.792893	-4.74381	5.12456	1.05296	0.304826	NA
1700006E09Rik	0.491584	2.38579	6.97286	0.162879	0.686519	NA
1700007B14Rik	0.632378	3.18154	6.07299	0.43332	0.510365	NA
1700007G11Rik	0.481176	-2.11224	6.63273	0.0641481	0.800056	NA
1700007K09Rik	0.491584	2.38579	6.97286	0.162879	0.686519	NA
1700007K13Rik	2.82911	-0.0239672	3.10625	5.95e-05	0.993848	NA
1700008O03Rik	0	NA	NA	NA	NA	NA
1700008P02Rik	0.264114	1.53165	7.01619	0.0925895	0.760911	NA
1700009N14Rik	8.94165	0.783033	1.38761	0.318262	0.572654	NA
1700010B08Rik	0.359527	1.92324	6.9932	0.122754	0.726066	NA
1700010D01Rik	0	NA	NA	NA	NA	NA
1700010I14Rik	4.11918	-0.263883	2.29681	0.0130625	0.909007	NA
1700011A15Rik	2.97122	-3.45164	2.81033	1.46583	0.226005	NA
1700011E24Rik	1.12531	-4.66862	4.81674	1.15722	0.282043	NA
1700011H14Rik	1.04194	3.44983	5.34838	0.43611	0.509006	NA
1700011I03Rik	0.128028	-1.96768	7.06249	0.118638	0.730516	NA
1700011L22Rik	0	NA	NA	NA	NA	NA
1700012A03Rik	1.09896	-2.62794	4.87885	0.451502	0.501622	NA
1700012B07Rik	1.10772	-0.0686706	4.90749	-0.0053676	1	NA
1700012B09Rik	0.392143	0.126521	7.01146	0.000471992	0.982667	NA
1700012L04Rik	0	NA	NA	NA	NA	NA
1700012P22Rik	0.561297	-0.686518	6.3154	-0.0240988	1	NA
1700013D24Rik	0.918891	-1.65754	5.3203	-0.0254466	1	NA
1700013F07Rik	0.623641	2.73372	6.47652	0.223427	0.636441	NA
1700013G24Rik	0.29922	2.61995	7.03803	0.329232	0.566112	NA
1700013H16Rik	0.367935	0.923265	6.95741	0.0107508	0.917419	NA
1700015E13Rik	0.264114	1.53165	7.01619	0.0925895	0.760911	NA
1700015F17Rik	0.79532	-2.0879	5.11023	0.282174	0.59528	NA
1700015G11Rik	0	NA	NA	NA	NA	NA
1700016C15Rik	0.128028	-1.96768	7.06249	0.118638	0.730516	NA
1700016D06Rik	0.132057	0.776906	7.0536	0.0367237	0.848029	NA
1700016H13Rik	0.384085	-3.46702	6.97297	0.268555	0.604303	NA
1700016K19Rik	0.392143	0.126521	7.01146	0.000471992	0.982667	NA
1700017B05Rik	142.013	0.147707	0.401994	0.134786	0.713521	NA
1700017D01Rik	1.60092	-1.00341	3.89024	0.0416547	0.838279	NA
1700017N19Rik	1.44262	0.810518	3.70667	0.0520374	0.819555	NA
1700018B08Rik	0.153712	-2.10098	7.05629	0.138832	0.709444	NA
1700018C11Rik	0.396171	2.10346	6.98451	0.138401	0.709876	NA
1700018F24Rik	0	NA	NA	NA	NA	NA
1700019A02Rik	0.746179	2.21665	5.14778	0.290544	0.589872	NA
1700019B03Rik	0.844297	2.37015	5.04449	0.331551	0.564747	NA
1700019D03Rik	0	NA	NA	NA	NA	NA
1700019G17Rik	0.153712	-2.10098	7.05629	0.138832	0.709444	NA
1700019L03Rik	6.17117	-1.80848	2.67207	0.241873	0.622857	NA
1700019N19Rik	0	NA	NA	NA	NA	NA
1700019O17Rik	4.05084	-2.97301	2.73637	1.45905	0.227081	NA
1700020A23Rik	0.860502	-2.09173	5.76307	0.084591	0.77117	NA
1700020D05Rik	0	NA	NA	NA	NA	NA
1700020L24Rik	3.25956	0.902316	3.17616	0.0478012	0.826935	NA
1700020N15Rik	0	NA	NA	NA	NA	NA
1700021F05Rik	32.6935	-0.0103446	0.746718	0.000192253	0.988937	NA
1700021F07Rik	0.214565	2.46389	6.96838	0.1703	0.679845	NA
1700021K19Rik	114.025	0.115601	0.426117	0.0736351	0.786116	NA
1700022I11Rik	1.66539	0.779222	3.73682	0.12329	0.725494	NA
1700023F06Rik	0.770974	-0.0632693	5.15466	-0.0046067	1	NA
1700024G13Rik	0.271045	-3.50541	7.05168	0.476901	0.489829	NA
1700024P04Rik	0.153712	-2.10098	7.05629	0.138832	0.709444	NA
1700024P16Rik	9.18823	-1.58219	1.42603	1.23254	0.266914	NA
1700025F22Rik	0	NA	NA	NA	NA	NA
1700025G04Rik	10.0862	2.59302	1.37542	3.55916	0.0592177	NA
1700026D08Rik	1.55147	0.591109	3.61031	0.0929213	0.760496	NA
1700026L06Rik	0.264114	1.53165	7.01619	0.0925895	0.760911	NA
1700028K03Rik	0.547724	2.05619	6.93873	0.0586397	0.808659	NA
1700028P14Rik	1.13502	-2.49476	4.73291	0.180951	0.670557	NA
1700029F12Rik	0.757389	-3.35698	5.58096	0.517569	0.471881	NA
1700029H14Rik	1.12231	3.43944	4.46181	0.803989	0.369903	NA
1700029I15Rik	0.370612	-1.54747	6.98609	0.0387913	0.843863	NA
1700029J07Rik	1.41097	2.13688	3.88956	0.484447	0.486415	NA
1700029P11Rik	0	NA	NA	NA	NA	NA
1700030F18Rik	0	NA	NA	NA	NA	NA
1700030J22Rik	1.13534	3.17101	4.9875	0.5658	0.451933	NA
1700030K09Rik	23.9846	-0.61824	1.02055	0.368877	0.543617	NA
1700031F05Rik	0	NA	NA	NA	NA	NA
1700034E13Rik	0.675559	-3.79612	5.92992	0.564026	0.452643	NA
1700034J05Rik	0.381181	-0.363543	7.02739	0.00185058	0.965687	NA
1700034O15Rik	0	NA	NA	NA	NA	NA
1700037C18Rik	3.83421	-0.668506	2.60916	0.0648071	0.799053	NA
1700037H04Rik	51.089	0.529799	0.598234	0.782145	0.376486	NA
1700039E15Rik	0.692698	3.02962	5.80343	0.408696	0.522632	NA
1700040L02Rik	1.08478	-0.403973	4.86553	0.0044024	0.947099	NA
1700042G07Rik	0.128028	-1.96768	7.06249	0.118638	0.730516	NA
1700047I17Rik2	0	NA	NA	NA	NA	NA
1700049G17Rik	3.89917	-1.79361	2.18869	0.66133	0.416091	NA
1700056E22Rik	2.1795	5.01665	3.31895	2.54558	0.110604	NA
1700057G04Rik	0	NA	NA	NA	NA	NA
1700061G19Rik	0.842709	-1.67693	5.43564	0.185318	0.666842	NA
1700065D16Rik	0.307423	-3.12578	6.98746	0.232272	0.629844	NA
1700066B19Rik	0.900615	-3.10702	5.7271	0.209662	0.647032	NA
1700066M21Rik	13.2725	0.524117	1.2686	0.170075	0.680045	NA
1700067K01Rik	0.359527	1.92324	6.9932	0.122754	0.726066	NA
1700067P10Rik	0.143017	-2.10028	7.05637	0.138742	0.709534	NA
1700071K01Rik	0	NA	NA	NA	NA	NA
1700074P13Rik	0.260085	-0.628229	7.0489	0.00714596	0.932632	NA
1700080E11Rik	0.21525	2.4682	6.96823	0.170691	0.679498	NA
1700080O16Rik	0.665825	-4.25538	6.31724	0.439234	0.507492	NA
1700084C01Rik	0.355498	-0.230201	7.03362	-0.00014136	1	NA
1700088E04Rik	1.49265	0.393644	3.80687	0.0106236	0.917907	NA
1700092M07Rik	0.128028	-1.96768	7.06249	0.118638	0.730516	NA
1700093K21Rik	0.128028	-1.96768	7.06249	0.118638	0.730516	NA
1700094D03Rik	2.17905	-2.09605	2.75354	0.576298	0.447767	NA
1700101E01Rik	0	NA	NA	NA	NA	NA
1700102P08Rik	0.557079	-5.1184	6.88154	0.853964	0.355433	NA
1700106J16Rik	0.153712	-2.10098	7.05629	0.138832	0.709444	NA
1700109H08Rik	0.685107	-6.03786	6.30982	1.30383	0.253514	NA
1700112E06Rik	8.36884	2.05498	2.21867	0.882131	0.347619	NA
1700113H08Rik	0.853807	-6.57274	5.36546	1.92325	0.165498	NA
1700122O11Rik	0.562074	2.69305	6.32867	0.264837	0.606817	NA
1700123I01Rik	0.762916	-2.86574	5.52823	0.17506	0.675654	NA
1700123K08Rik	0	NA	NA	NA	NA	NA
1700123O20Rik	68.9816	-0.0536659	0.554115	0.00940658	0.922736	NA
1700125H20Rik	0.28174	-3.00999	6.99319	0.220656	0.638541	NA
1700129C05Rik	0.628878	-5.35496	5.97712	1.17222	0.278946	NA
1810009A15Rik	30.3942	0.50479	0.762074	0.438591	0.507803	NA
1810009J06Rik	0	NA	NA	NA	NA	NA
1810010H24Rik	1.76006	-2.72861	3.66244	0.593678	0.441001	NA
1810011H11Rik	0.381572	-3.55382	6.9698	0.277859	0.598108	NA
1810011O10Rik	4.89109	-4.00175	2.03794	3.91805	0.0477702	NA
1810013L24Rik	135.18	0.0501754	0.397081	0.0160077	0.899319	NA
1810022K09Rik	117.339	0.121415	0.41868	0.0842901	0.771566	NA
1810024B03Rik	0.28174	-3.00999	6.99319	0.220656	0.638541	NA
1810026J23Rik	51.2458	0.253673	0.630929	0.161592	0.687695	NA
1810030O07Rik	45.2249	-0.219684	0.674645	0.105682	0.745114	NA
1810037I17Rik	139.583	-0.37591	0.392318	0.91979	0.33753	NA
1810041L15Rik	0.143017	-2.10028	7.05637	0.138742	0.709534	NA
1810043G02Rik	24.3038	-0.539965	1.01718	0.282654	0.594967	NA
1810043H04Rik	22.0803	-0.211606	1.02412	0.0429226	0.835871	NA
1810046K07Rik	0.747168	-6.27124	6.11324	1.42504	0.232576	NA
1810055G02Rik	89.8817	-0.37459	0.462004	0.657042	0.417606	NA
1810062G17Rik	1.7998	1.2324	3.41773	0.137198	0.711083	NA
1810065E05Rik	0	NA	NA	NA	NA	NA
2010001E11Rik	0.21525	2.4682	6.96823	0.170691	0.679498	NA
2010003K11Rik	0.132057	0.776906	7.0536	0.0367237	0.848029	NA
2010005H15Rik	0.296527	0.338435	6.98234	0.00137332	0.970438	NA
2010012O05Rik	13.462	1.33979	1.2257	1.18338	0.27667	NA
2010106E10Rik	0.682409	2.83723	6.91933	0.207168	0.648997	NA
2010107E04Rik	118.914	0.113152	0.432973	0.0684009	0.793679	NA
2010107G12Rik	0.832608	-3.60576	5.49124	0.557027	0.45546	NA
2010107G23Rik	1.28036	0.802788	4.34486	0.102817	0.748475	NA
2010109A12Rik	0.132057	0.776906	7.0536	0.0367237	0.848029	NA
2010109I03Rik	0	NA	NA	NA	NA	NA
2010111I01Rik	86.6173	-0.195561	0.481999	0.164575	0.684979	NA
2010300C02Rik	1.16107	0.623936	4.25718	0.0117307	0.913751	NA
2010315B03Rik	3.39603	-0.531235	2.33301	0.0527566	0.818334	NA
2200002D01Rik	46.675	-0.387969	0.655602	0.350535	0.553811	NA
2200002J24Rik	0	NA	NA	NA	NA	NA
2210010C04Rik	0	NA	NA	NA	NA	NA
2210011C24Rik	1.2297	-3.07523	4.76676	0.576791	0.447573	NA
2210013O21Rik	6.75076	2.4816	2.0943	1.43971	0.230186	NA
2210016F16Rik	135.941	0.0735903	0.416813	0.0310978	0.860022	NA
2210016L21Rik	42.1293	-0.0690797	0.652791	0.0112057	0.915696	NA
2210018M11Rik	61.5173	0.854541	0.655524	1.69444	0.193016	NA
2210404O09Rik	1.09856	-4.25659	4.46518	1.13546	0.286613	NA
2210407C18Rik	0	NA	NA	NA	NA	NA
2210408I21Rik	19.0777	-0.453768	1.08934	0.173229	0.677258	NA
2300002M23Rik	0.43948	-1.78633	6.97371	0.0497094	0.82357	NA
2300003K06Rik	0	NA	NA	NA	NA	NA
2300005B03Rik	0.143017	-2.10028	7.05637	0.138742	0.709534	NA
2300009A05Rik	9.22684	1.20386	1.5328	0.624728	0.429296	NA
2310002L09Rik	0.238555	-2.88691	6.9998	0.208576	0.647886	NA
2310007B03Rik	1.19616	-0.406119	4.66849	0.00481895	0.944656	NA
2310009B15Rik	35.262	1.29927	0.727308	3.19702	0.0737726	NA
2310011J03Rik	36.8968	-0.669298	0.823206	0.661003	0.416206	NA
2310022A10Rik	18.1807	0.608268	1.01333	0.360871	0.548023	NA
2310030G06Rik	2.14636	-5.86926	3.31149	3.05915	0.0802837	NA
2310033P09Rik	17.45	0.633669	1.01931	0.387197	0.533776	NA
2310034C09Rik	0	NA	NA	NA	NA	NA
2310035C23Rik	124.364	0.139538	0.389797	0.128117	0.720392	NA
2310036O22Rik	230.343	0.455665	0.350254	1.69629	0.192774	NA
2310039H08Rik	12.3119	0.354843	1.20955	0.0863214	0.768907	NA
2310045N01Rik	42.5444	0.794516	0.678221	1.36949	0.241899	NA
2310045n01rik-mef2b	0	NA	NA	NA	NA	NA
2310047M10Rik	21.2187	-0.961402	0.946385	1.02975	0.310218	NA
2310050C09Rik	0	NA	NA	NA	NA	NA
2310057J18Rik	0.275074	-0.760862	7.04276	0.0140081	0.905786	NA
2310057M21Rik	54.0774	-0.0162077	0.621094	0.000682579	0.979157	NA
2310057N15Rik	0.119278	-1.96794	7.06253	0.118697	0.730452	NA
2310061I04Rik	29.5495	-0.19704	0.884677	0.0491593	0.824533	NA
2310061N02Rik	0.670189	5.26896	6.38673	1.03395	0.309233	NA
2310067B10Rik	262.538	-1.2551	0.35369	12.533	0.000399837	NA
2310079G19Rik	0.909879	3.25271	6.17703	0.30826	0.57875	NA
2410002F23Rik	88.9755	-0.565474	0.483624	1.36408	0.242831	NA
2410004B18Rik	30.4431	0.232489	0.850005	0.0751574	0.78397	NA
2410004P03Rik	0.142815	1.8769	6.99334	0.119374	0.729714	NA
2410015M20Rik	130.947	0.143187	0.386228	0.137508	0.710771	NA
2410016O06Rik	87.8134	-0.23072	0.479771	0.230743	0.630973	NA
2410089E03Rik	99.3342	0.38446	0.481165	0.637539	0.424603	NA
2410124H12Rik	0	NA	NA	NA	NA	NA
2410127L17Rik	106.662	-0.570312	0.435154	1.7139	0.19048	NA
2410131K14Rik	27.2861	-0.0708648	0.795408	0.00793682	0.929011	NA
2410137M14Rik	0.384085	-3.46702	6.97297	0.268555	0.604303	NA
2410141K09Rik	3.2103	0.570036	2.77809	0.0423906	0.836877	NA
2510002D24Rik	5.25974	3.57516	2.042	3.06676	0.0799088	NA
2510009E07Rik	7.96662	0.451049	1.55083	0.0838185	0.772188	NA
2510039O18Rik	239.417	-0.347583	0.335182	1.07569	0.299663	NA
2610002M06Rik	19.3513	0.985336	1.2056	0.658438	0.417112	NA
2610008E11Rik	33.2016	-0.499003	0.769189	0.421222	0.516328	NA
2610015P09Rik	8.91556	-0.917923	1.48884	0.381823	0.536629	NA
2610020H08Rik	12.5069	0.108106	1.2946	0.00705772	0.933048	NA
2610028H24Rik	1.04048	0.958326	4.06862	0.143379	0.704945	NA
2610042L04Rik	0	NA	NA	NA	NA	NA
2610044O15Rik8	7.28408	-0.0161709	1.85766	7.56e-05	0.993061	NA
2610301B20Rik	14.5971	-0.84942	1.13482	0.558098	0.455028	NA
2610305D13Rik	0.260085	-0.628229	7.0489	0.00714596	0.932632	NA
2610318N02Rik	7.58003	0.165104	1.79142	0.00850319	0.926529	NA
2610524H06Rik	22.3953	-1.40537	0.986709	2.01917	0.155324	NA
2610528A11Rik	0.557079	-5.1184	6.88154	0.853964	0.355433	NA
2610528J11Rik	0.199778	-0.522583	7.06219	0.00203604	0.96401	NA
2700029M09Rik	78.3913	0.0201588	0.513533	0.00153517	0.968746	NA
2700049A03Rik	40.5438	0.494983	0.735581	0.450737	0.501985	NA
2700060E02Rik	343.024	0.632647	0.257621	6.02143	0.0141332	NA
2700062C07Rik	20.7124	0.195143	1.01384	0.0373263	0.846802	NA
2700081O15Rik	62.1996	-0.519334	0.545288	0.907554	0.340764	NA
2700094K13Rik	105.861	-0.00570319	0.442856	0.000166045	0.989719	NA
2700097O09Rik	21.4242	-0.0358054	0.961073	0.0013834	0.97033	NA
2810004N23Rik	89.6927	0.117356	0.473557	0.0615106	0.804124	NA
2810006K23Rik	16.6526	-1.69683	1.29062	1.71688	0.190095	NA
2810021J22Rik	5.37539	1.40103	1.93481	0.522363	0.469835	NA
2810403A07Rik	100.413	0.115163	0.441584	0.0680517	0.794195	NA
2810408A11Rik	136.657	2.6842	1.70258	2.71339	0.0995094	NA
2810417H13Rik	142.804	-0.305492	0.470016	0.42425	0.514824	NA
2810428I15Rik	53.5474	0.931822	0.64414	2.0949	0.147791	NA
2810459M11Rik	4.45644	-0.263361	2.96189	0.00436158	0.947344	NA
2810474O19Rik	47.0902	0.332688	0.649733	0.260736	0.609615	NA
2900011O08Rik	0.37097	3.62059	6.96386	0.536319	0.463962	NA
2900026A02Rik	42.8955	-0.416162	0.680985	0.374999	0.540292	NA
2900092C05Rik	0	NA	NA	NA	NA	NA
3010026O09Rik	5.74376	-2.97976	1.91061	2.3937	0.121825	NA
3110001I22Rik	3.63522	0.854762	2.2598	0.145028	0.703332	NA
3110002H16Rik	124.281	0.206555	0.420751	0.240804	0.623626	NA
3110009E18Rik	28.9619	1.06364	1.1883	0.816512	0.366202	NA
3110021N24Rik	0.1435	1.88317	6.99302	0.119879	0.729165	NA
3110035E14Rik	4.31418	-0.867998	2.0434	0.181601	0.670001	NA
3110040N11Rik	23.0738	-0.666671	0.889484	0.563394	0.452896	NA
3110043O21Rik	40.6941	-0.858715	0.674691	1.61688	0.203527	NA
3110052M02Rik	1.54409	-2.96477	4.09569	0.711877	0.398821	NA
3110057O12Rik	2.74196	1.87579	2.75126	0.483495	0.486843	NA
3110062M04Rik	6.61377	2.69066	1.70061	2.51539	0.112739	NA
3110079O15Rik	74.7111	-1.37201	2.10115	0.167676	0.682185	NA
3110082I17Rik	23.042	0.360243	0.922676	0.153701	0.695023	NA
3110082J24Rik	0.327807	-1.44096	6.99955	0.0264873	0.870716	NA
3300002I08Rik	0.760543	-2.32651	5.30861	0.202735	0.652522	NA
3425401B19Rik	1.09613	-4.41099	4.47976	1.19818	0.273685	NA
3632451O06Rik	3.59629	-4.66116	2.53643	3.38196	0.0659137	NA
3830403N18Rik	1.08296	-3.87858	4.6971	0.707137	0.400396	NA
3830406C13Rik	14.1929	-1.70444	1.19045	2.04611	0.152596	NA
3830417A13Rik	1.50279	2.72424	3.86379	0.505746	0.476986	NA
4430402I18Rik	0.769295	-1.07802	5.11692	0.0286376	0.865618	NA
4632428N05Rik	9.84192	-0.732129	1.45977	0.251529	0.616	NA
4732456N10Rik	0.989832	0.268377	5.51501	0.00150426	0.969062	NA
4833420G17Rik	36.0109	-0.89173	0.844916	1.11673	0.290623	NA
4833423E24Rik	1.05055	3.20379	4.65739	0.675978	0.410975	NA
4833427G06Rik	0.733167	-6.20984	6.13295	1.42456	0.232654	NA
4833439L19Rik	35.5411	-1.00796	0.766416	1.72578	0.18895	NA
4921501E09Rik	0.143017	-2.10028	7.05637	0.138742	0.709534	NA
4921504E06Rik	3.79718	2.91112	6.35895	0.131602	0.716777	NA
4921506M07Rik	1.59706	-0.554119	3.66591	0.0231138	0.879162	NA
4921507P07Rik	2.13842	-1.05752	3.34768	0.100399	0.751351	NA
4921509C19Rik	0	NA	NA	NA	NA	NA
4921511H03Rik	0	NA	NA	NA	NA	NA
4921511M17Rik	0	NA	NA	NA	NA	NA
4921517D22Rik	0.143017	-2.10028	7.05637	0.138742	0.709534	NA
4921524J17Rik	39.6482	-0.751457	0.706523	1.13787	0.286103	NA
4921524L21Rik	1.29106	-0.252832	4.13944	0.00466026	0.945574	NA
4921530L21Rik	0.264114	1.53165	7.01619	0.0925895	0.760911	NA
4921536K21Rik	2.82424	-2.4207	2.65324	0.813101	0.367205	NA
4921539E11Rik	0.947565	-4.76328	5.46052	0.692557	0.405296	NA
4922502D21Rik	0.327807	-1.44096	6.99955	0.0264873	0.870716	NA
4930402F06Rik	0.474651	2.39998	6.16173	0.246404	0.619619	NA
4930402H24Rik	358.92	0.16969	0.266244	0.406107	0.523952	NA
4930402K13Rik	0.571538	-1.02879	6.76641	0.0145322	0.904048	NA
4930404N11Rik	4.87921	-0.366167	2.5095	0.0223845	0.881069	NA
4930407I10Rik	0.342251	1.0566	6.9637	0.0161755	0.898796	NA
4930415F15Rik	0.381181	-0.363543	7.02739	0.00185058	0.965687	NA
4930415L06Rik	2.89024	1.56209	3.14148	0.41864	0.517616	NA
4930415O20Rik	1.81502	-3.82648	3.80296	1.26528	0.260654	NA
4930426D05Rik	0.132057	0.776906	7.0536	0.0367237	0.848029	NA
4930427A07Rik	28.9041	-0.550225	0.853366	0.414106	0.519893	NA
4930430A15Rik	1.55608	0.402774	3.55576	0.0152816	0.901617	NA
4930430F08Rik	30.6558	-1.70339	0.862512	3.96072	0.0465739	NA
4930432K21Rik	1.64016	-1.02676	3.19181	0.103501	0.747668	NA
4930432M17Rik	0.132057	0.776906	7.0536	0.0367237	0.848029	NA
4930433I11Rik	0.256057	-2.88606	6.99986	0.208493	0.647951	NA
4930435E12Rik	51.0712	0.0293887	1.07959	0.000739837	0.9783	NA
4930444G20Rik	0.260085	-0.628229	7.0489	0.00714596	0.932632	NA
4930444P10Rik	0	NA	NA	NA	NA	NA
4930447A16Rik	0.814466	3.09592	5.8612	0.317272	0.573252	NA
4930447C04Rik	2.94875	-0.249134	2.93487	0.00837836	0.927069	NA
4930449I24Rik	0	NA	NA	NA	NA	NA
4930451G09Rik	1.27972	-2.59855	4.04193	0.446098	0.504194	NA
4930451I11Rik	0.0714077	0.879069	7.06706	0.0466871	0.828932	NA
4930452B06Rik	8.76414	-0.712407	1.6648	0.184829	0.667255	NA
4930453H23Rik	0.256057	-2.88606	6.99986	0.208493	0.647951	NA
4930453N24Rik	57.9929	-0.504134	0.614739	0.672086	0.412325	NA
4930467E23Rik	0	NA	NA	NA	NA	NA
4930469G21Rik	0.867478	2.82245	5.29179	0.438941	0.507634	NA
4930474N05Rik	0	NA	NA	NA	NA	NA
4930480E11Rik	0.128028	-1.96768	7.06249	0.118638	0.730516	NA
4930486L24Rik	1.3767	0.8377	4.07915	0.0258322	0.872311	NA
4930502E18Rik	0.92227	-4.71667	6.14039	0.545161	0.460302	NA
4930503B20Rik	0	NA	NA	NA	NA	NA
4930503E14Rik	0	NA	NA	NA	NA	NA
4930503L19Rik	23.4607	0.413852	1.02143	0.163118	0.686302	NA
4930504O13Rik	0	NA	NA	NA	NA	NA
4930505A04Rik	0.495963	0.0144251	6.55802	5.21e-06	0.998179	NA
4930512M02Rik	6.06596	-2.30149	2.70484	0.925868	0.335939	NA
4930513O06Rik	0	NA	NA	NA	NA	NA
4930519F16Rik	0	NA	NA	NA	NA	NA
4930519G04Rik	0.128028	-1.96768	7.06249	0.118638	0.730516	NA
4930522H14Rik	0.488239	-0.473504	6.67849	0.0252221	0.873815	NA
4930523C07Rik	4.0338	2.93884	2.31815	1.63593	0.200884	NA
4930524B15Rik	0.483526	-1.14857	6.97072	0.0156351	0.900492	NA
4930524N10Rik	0.719607	0.0840114	5.72155	0.00552996	0.940721	NA
4930538K18Rik	0.22747	1.1749	7.03833	0.0676475	0.794793	NA
4930539E08Rik	1.62359	-1.22747	3.67457	0.111842	0.738057	NA
4930544D05Rik	0.238555	-2.88691	6.9998	0.208576	0.647886	NA
4930544G11Rik	0.682409	2.83723	6.91933	0.207168	0.648997	NA
4930548H24Rik	1.25395	0.765306	4.60179	0.0177829	0.893915	NA
4930549C01Rik	0	NA	NA	NA	NA	NA
4930550C14Rik	0.342453	-2.06381	7.05155	0.156761	0.692156	NA
4930550L24Rik	0	NA	NA	NA	NA	NA
4930555G01Rik	0.414062	-4.53004	6.98275	0.698429	0.403312	NA
4930557A04Rik	0	NA	NA	NA	NA	NA
4930558K02Rik	1.41556	-4.11231	4.14473	1.18799	0.275735	NA
4930562C15Rik	1.7533	-1.27397	3.86786	-0.0502712	1	NA
4930563D23Rik	0.264114	1.53165	7.01619	0.0925895	0.760911	NA
4930563E22Rik	3.24595	1.75903	2.95196	0.562458	0.453271	NA
4930563M21Rik	0.677773	3.58037	5.86048	0.544072	0.46075	NA
4930564B18Rik	0	NA	NA	NA	NA	NA
4930564C03Rik	0.307423	-3.12578	6.98746	0.232272	0.629844	NA
4930564D02Rik	0	NA	NA	NA	NA	NA
4930567H17Rik	0.153712	-2.10098	7.05629	0.138832	0.709444	NA
4930568D16Rik	11.56	-0.40237	1.3164	0.0928467	0.760589	NA
4930571K23Rik	0	NA	NA	NA	NA	NA
4930578C19Rik	0.535159	-1.39842	6.4318	0.107451	0.743065	NA
4930578I06Rik	1.22826	0.865013	4.33701	0.025669	0.872711	NA
4930579F01Rik	128.352	1.7991	1.71348	1.34358	0.246404	NA
4930579G24Rik	16.5742	-0.201148	1.06897	0.0353955	0.850769	NA
4930590J08Rik	4.01354	-3.81649	2.24167	2.95145	0.0858006	NA
4930591A17Rik	0.378831	-1.68417	6.98733	0.0363568	0.848781	NA
4930595M18Rik	0.765266	-2.25724	5.57031	0.10005	0.751769	NA
4930596D02Rik	0	NA	NA	NA	NA	NA
4931406B18Rik	1.16683	0.0103341	4.87061	0.000713073	0.978696	NA
4931406C07Rik	35.2897	0.0244659	0.793084	0.000957913	0.975309	NA
4931406P16Rik	180.757	0.860539	0.326858	6.93261	0.00846383	NA
4931409K22Rik	1.74428	-3.96472	3.96876	0.924956	0.336177	NA
4931414P19Rik	9.16082	-0.787633	1.66445	0.224992	0.635262	NA
4931417E11Rik	0.128028	-1.96768	7.06249	0.118638	0.730516	NA
4931423N10Rik	0.858042	-0.308802	5.04067	0.0242265	0.87631	NA
4931428F04Rik	8.11189	0.887047	1.59326	0.310912	0.577121	NA
4931429I11Rik	2.07602	-3.58735	3.41589	1.11407	0.291199	NA
4931429L15Rik	7.52769	-4.29148	2.31149	3.57305	0.0587244	NA
4931431F19Rik	0	NA	NA	NA	NA	NA
4931440F15Rik	0	NA	NA	NA	NA	NA
4932411E22Rik	0	NA	NA	NA	NA	NA
4932411N23Rik	1.89498	-0.860722	3.6099	-0.0556009	1	NA
4932414N04Rik	4.98562	-0.0881213	1.94805	0.00203941	0.96398	NA
4932416K20Rik	0.56348	-4.01042	6.72694	0.353857	0.551938	NA
4932418E24Rik	74.2652	0.881313	1.85254	0.41587	0.519005	NA
4932429P05Rik	1.17408	-1.34779	4.21121	0.106808	0.743808	NA
4932438A13Rik	115.748	0.276512	0.401175	0.475467	0.490483	NA
4932438H23Rik	0	NA	NA	NA	NA	NA
4932443I19Rik	0.143158	1.88003	6.99318	0.119627	0.72944	NA
4933402D24Rik	0	NA	NA	NA	NA	NA
4933402E13Rik	0.256057	-2.88606	6.99986	0.208493	0.647951	NA
4933402J07Rik	1.00296	-3.28588	4.99532	0.307952	0.57894	NA
4933402N03Rik	0.76817	-4.4633	6.57996	0.437657	0.508255	NA
4933402N22Rik	0	NA	NA	NA	NA	NA
4933402P03Rik	2.71219	-3.32177	3.19531	1.28803	0.256411	NA
4933403O08Rik	0.22747	1.1749	7.03833	0.0676475	0.794793	NA
4933405L10Rik	0.153712	-2.10098	7.05629	0.138832	0.709444	NA
4933405O20Rik	1.00603	-4.26014	5.00941	0.92824	0.335321	NA
4933406J08Rik	0.556612	0.774008	5.8111	0.0574117	0.810635	NA
4933406M09Rik	0.143017	-2.10028	7.05637	0.138742	0.709534	NA
4933408B17Rik	0.654929	-1.44157	6.41809	0.031338	0.859488	NA
4933409G03Rik	0.128028	-1.96768	7.06249	0.118638	0.730516	NA
4933411K16Rik	0.417826	-0.00683254	7.00521	7.12e-06	0.997871	NA
4933412E24Rik	0.128028	-1.96768	7.06249	0.118638	0.730516	NA
4933413G19Rik	3.81343	1.15843	2.55201	0.207561	0.648686	NA
4933415F23Rik	0.335522	2.97327	7.01607	0.405145	0.524444	NA
4933416C03Rik	0.594423	0.320692	6.68879	0.0014702	0.969414	NA
4933416I08Rik	0.396171	2.10346	6.98451	0.138401	0.709876	NA
4933417A18Rik	0.368962	0.929733	6.95718	0.0109038	0.916835	NA
4933421I07Rik	0.614846	-4.13107	6.9529	0.347595	0.555478	NA
4933425L06Rik	0.327807	-1.44096	6.99955	0.0264873	0.870716	NA
4933427D06Rik	0.203465	2.21853	7.05348	0.254111	0.614195	NA
4933427D14Rik	21.6682	0.878569	0.914504	0.920948	0.337226	NA
4933427G17Rik	1.09837	-2.98005	4.86231	0.232472	0.629697	NA
4933428G20Rik	0	NA	NA	NA	NA	NA
4933430I17Rik	0.725514	-4.33303	5.72358	0.779575	0.377271	NA
4933433C11Rik	0.92039	1.90307	5.25455	0.224515	0.635621	NA
4933434E20Rik	95.1141	0.550732	0.450272	1.49888	0.220843	NA
4933436I01Rik	0.937997	-0.460848	5.10726	0.00522629	0.942369	NA
5031410I06Rik	0	NA	NA	NA	NA	NA
5031414D18Rik	3.74822	-4.51625	2.75686	2.93477	0.086691	NA
5031439G07Rik	161.09	0.499966	0.392246	1.62375	0.20257	NA
5330417C22Rik	8.96488	-4.71714	1.91278	6.79103	0.0091617	NA
5430401F13Rik	1.478	-6.7472	4.14442	2.82204	0.0929779	NA
5430402E10Rik	0	NA	NA	NA	NA	NA
5430419D17Rik	2.29014	3.6329	3.57215	1.29644	0.254865	NA
5430421N21Rik	0.153712	-2.10098	7.05629	0.138832	0.709444	NA
5430427O19Rik	1.22	-3.7865	4.33247	0.988746	0.320049	NA
5530400C23Rik	7.44387	-1.32372	2.62158	0.131597	0.716782	NA
5730409E04Rik	18.4707	1.18757	0.992216	1.43581	0.230818	NA
5730455P16Rik	30.7451	-0.305503	0.764208	0.15946	0.689654	NA
5730507C01Rik	26.7735	-0.373033	0.844681	0.195383	0.658473	NA
5730508B09Rik	2.15249	-0.0546011	2.86902	0.000362254	0.984815	NA
5730559C18Rik	15.0046	-0.564989	1.12123	0.254325	0.614046	NA
5830411N06Rik	5.51915	-3.67733	1.83738	4.00666	0.0453209	NA
5830415F09Rik	17.4291	-0.47703	1.14304	0.175982	0.674849	NA
5830473C10Rik	1.0751	0.503297	4.60897	0.052844	0.818186	NA
6030419C18Rik	19.2997	-1.50879	1.04527	2.08267	0.14898	NA
6030458C11Rik	32.1485	-0.307378	0.84046	0.133922	0.7144	NA
6030468B19Rik	0.271528	0.478037	6.98828	0.00387059	0.950392	NA
6030498E09Rik	0.435452	-3.63588	6.96697	0.286772	0.592297	NA
6330403A02Rik	0	NA	NA	NA	NA	NA
6330403K07Rik	2.46017	4.4652	2.90923	2.61661	0.10575	NA
6330408A02Rik	9.53139	-0.0647392	1.32876	0.00237553	0.961127	NA
6330409D20Rik	0.375334	-4.29147	6.99516	0.647369	0.421055	NA
6330416G13Rik	5.01097	0.710835	1.97757	0.129681	0.718763	NA
6430531B16Rik	0.143158	1.88003	6.99318	0.119627	0.72944	NA
6430548M08Rik	7.41063	-1.69968	1.75295	0.941875	0.331796	NA
6430550D23Rik	0.611555	-1.73908	6.62968	0.0408987	0.839734	NA
6430571L13Rik	0.426701	-4.53118	6.98275	0.698798	0.403188	NA
6430573F11Rik	0.595607	2.1478	6.17235	0.229305	0.632039	NA
6720489N17Rik	1.51152	4.84232	3.93408	1.78503	0.181533	NA
6820408C15Rik	1.80868	-1.94803	3.65814	0.443473	0.505451	NA
7420426K07Rik	0	NA	NA	NA	NA	NA
7420461P10Rik	0.44272	4.20561	6.93897	0.670176	0.41299	NA
7530416G11Rik	0.682409	2.83723	6.91933	0.207168	0.648997	NA
8030411F24Rik	0.264114	1.53165	7.01619	0.0925895	0.760911	NA
8030423J24Rik	0.611555	-1.73908	6.62968	0.0408987	0.839734	NA
8030462N17Rik	51.1627	-0.204536	0.621077	0.107985	0.74245	NA
8430408G22Rik	1.38414	-0.837958	4.45843	0.0224935	0.880782	NA
8430419L09Rik	43.154	-0.157115	0.803934	0.0380556	0.845331	NA
9030025P20Rik	41.8624	0.377774	0.925327	0.167091	0.68271	NA
9030617O03Rik	71.677	-0.784716	0.565269	1.92493	0.165314	NA
9030624G23Rik	13.0264	-0.744224	1.32472	0.318329	0.572614	NA
9030624J02Rik	281.041	0.49391	0.277493	3.16593	0.0751895	NA
9130008F23Rik	9.27614	1.25783	1.46119	0.749669	0.386581	NA
9130011E15Rik	36.5077	-0.60094	0.726373	0.686549	0.407341	NA
9130019O22Rik	1.93065	-0.654283	3.11657	0.0444553	0.833009	NA
9130023H24Rik	9.67744	-0.51419	1.33678	0.147734	0.70071	NA
9130204L05Rik	0	NA	NA	NA	NA	NA
9130401M01Rik	110.928	0.527301	0.43179	1.49228	0.221863	NA
9130409I23Rik	0.490465	4.54462	6.57179	0.745866	0.387788	NA
9230104L09Rik	0	NA	NA	NA	NA	NA
9230110C19Rik	10.0628	1.67906	1.3273	1.60156	0.205683	NA
9230110F15Rik	0	NA	NA	NA	NA	NA
9230112D13Rik	0.119278	-1.96794	7.06253	0.118697	0.730452	NA
9330159F19Rik	0.584646	1.83535	5.7726	0.192048	0.661218	NA
9330182L06Rik	10.0914	-0.898652	1.39425	0.420258	0.516809	NA
9330182O14Rik	0.153712	-2.10098	7.05629	0.138832	0.709444	NA
9430007A20Rik	2.36034	-3.23215	3.34226	1.14888	0.283785	NA
9430015G10Rik	21.2452	-0.599073	1.08444	0.303895	0.581451	NA
9430016H08Rik	66.6239	-0.308322	0.543869	0.321476	0.570722	NA
9430020K01Rik	129.002	0.65312	0.423099	2.37724	0.123115	NA
9430038I01Rik	4.1075	3.49789	2.61349	2.06747	0.150471	NA
9430069I07Rik	0.335864	2.97671	7.01589	0.406034	0.523989	NA
9530002B09Rik	0.128028	-1.96768	7.06249	0.118638	0.730516	NA
9530003J23Rik	0.990158	-3.36873	5.53984	0.26222	0.608599	NA
9530053A07Rik	6.52589	-0.282648	1.81441	0.024304	0.876114	NA
9530068E07Rik	266.809	-0.0145158	0.31699	0.00210046	0.963445	NA
9530077C05Rik	1.15928	4.28964	4.48033	1.1679	0.279834	NA
9830107B12Rik	0.285832	0.339137	6.98241	0.00138036	0.970363	NA
9830147E19Rik	1.57022	-1.69893	3.98281	0.33203	0.564466	NA
9930012K11Rik	11.68	-1.14248	1.28417	0.790887	0.373832	NA
9930021J03Rik	22.4975	-0.234525	0.961158	0.0592419	0.807698	NA
9930104L06Rik	22.5898	-1.41133	1.01483	1.94928	0.162664	NA
9930111J21Rik1	10.4189	-2.02632	1.38258	2.13451	0.144017	NA
9930111J21Rik2	0	NA	NA	NA	NA	NA
a	0	NA	NA	NA	NA	NA
A130010J15Rik	12.1156	-0.94791	1.37716	0.471841	0.492141	NA
A1bg	0.489234	1.44279	6.65938	0.108782	0.741535	NA
A1cf	1.00685	0.72293	4.70211	0.0740025	0.785596	NA
A230046K03Rik	192.92	-0.262268	0.354853	0.545564	0.460136	NA
A230050P20Rik	1.268	-3.18758	3.73049	0.971882	0.324211	NA
A230065H16Rik	0.274873	3.21635	6.97962	0.417883	0.517995	NA
A2m	2.40746	-4.16792	3.23034	1.94507	0.163119	NA
A330050F15Rik	0.128028	-1.96768	7.06249	0.118638	0.730516	NA
A330070K13Rik	0.153712	-2.10098	7.05629	0.138832	0.709444	NA
A3galt2	1.89824	-3.32577	3.49345	1.15693	0.282103	NA
A430005L14Rik	34.7267	1.00531	0.741074	1.83981	0.174974	NA
A430033K04Rik	5.13595	0.625073	2.01566	0.0972751	0.755124	NA
A430078G23Rik	0.545918	0.286956	5.93953	0.000354369	0.984981	NA
A430089I19Rik	0	NA	NA	NA	NA	NA
A430105I19Rik	38.4196	0.016593	0.703218	0.00055835	0.981148	NA
A4galt	2.30721	0.709671	3.23406	0.139003	0.709274	NA
A4gnt	0.375334	-4.29147	6.99516	0.647369	0.421055	NA
A530016L24Rik	0	NA	NA	NA	NA	NA
A530032D15Rik	0.454939	2.24325	6.97846	0.149732	0.698791	NA
A530064D06Rik	0.286517	0.345409	6.98209	0.00143404	0.969792	NA
A530099J19Rik	0.199778	-0.522583	7.06219	0.00203604	0.96401	NA
A630001G21Rik	1.04221	3.95828	4.64294	0.929565	0.334976	NA
A630023A22Rik	0.256057	-2.88606	6.99986	0.208493	0.647951	NA
A630033H20Rik	5.02471	-1.45631	2.26781	0.411995	0.520959	NA
A630073D07Rik	0	NA	NA	NA	NA	NA
A630076J17Rik	0.567572	-2.09559	5.78757	0.236365	0.626844	NA
A630095E13Rik	0.527102	-5.00473	6.96202	0.838878	0.359718	NA
A630095N17Rik	0.07175	0.882536	7.06688	0.0469003	0.828547	NA
A730008H23Rik	0	NA	NA	NA	NA	NA
A730017C20Rik	0	NA	NA	NA	NA	NA
A830010M20Rik	2.89281	0.201981	2.76159	0.00522342	0.942384	NA
A830018L16Rik	32.8922	0.91174	1.70764	0.301923	0.582679	NA
A830080D01Rik	30.5192	-0.364916	0.847571	0.184973	0.667134	NA
A930009A15Rik	0.264114	1.53165	7.01619	0.0925895	0.760911	NA
A930018P22Rik	1.67065	-0.821493	3.81414	0.0288682	0.865084	NA
AA414768	19.0193	-0.180552	0.964189	0.0352072	0.851162	NA
AA415398	0.80594	-0.869139	5.39857	0.0166585	0.897304	NA
AA467197	2.16101	-3.02505	3.76114	0.408577	0.522692	NA
AA792892	0	NA	NA	NA	NA	NA
AA986860	3.90316	1.84063	2.59487	0.495645	0.48142	NA
Aaas	236.21	-0.438041	0.304379	2.07079	0.150144	NA
Aadac	0	NA	NA	NA	NA	NA
Aadacl2	0.537797	-3.94658	6.88236	0.329994	0.565663	NA
Aadacl3	0	NA	NA	NA	NA	NA
Aadat	1.58731	3.90682	4.0576	1.155	0.282506	NA
Aaed1	20.2016	0.0143082	0.984644	0.000210802	0.988416	NA
Aagab	62.6285	-0.0942913	0.59722	0.0249018	0.874612	NA
Aak1	64.0615	0.0373818	0.556816	0.00452331	0.946378	NA
Aamdc	12.5172	1.33338	1.2457	1.1511	0.28332	NA
Aanat	0.272989	-3.50637	7.05163	0.477172	0.489706	NA
Aar2	97.3492	-0.204093	0.490078	0.173544	0.676982	NA
Aard	1.12946	-5.5641	4.57254	1.75921	0.184723	NA
Aars2	56.5698	0.24727	0.569727	0.18821	0.664411	NA
Aarsd1	122.697	0.287391	0.480412	0.358645	0.54926	NA
Aasdh	11.3018	2.49434	1.474	2.96633	0.0850145	NA
Aasdhppt	95.473	-0.430584	0.467356	0.851736	0.356062	NA
Aass	4.22888	-1.20607	2.3457	0.265495	0.60637	NA
Aatf	145.847	0.369354	0.36194	1.0404	0.307728	NA
Aatk	6.72269	-1.68057	1.64941	1.02797	0.310635	NA
AB124611	3.02766	4.44019	2.78031	2.82316	0.0929131	NA
Abat	24.1195	0.148859	0.940238	0.0249428	0.87451	NA
Abca1	71.0631	-0.556822	0.556284	1.00119	0.317023	NA
Abca12	8.66858	-2.50719	1.69636	2.16621	0.141074	NA
Abca13	18.4161	0.444689	1.39873	0.102015	0.749425	NA
Abca14	5.16122	1.36811	2.59916	0.472065	0.492039	NA
Abca15	2.15401	1.11519	3.02307	0.138933	0.709344	NA
Abca16	39.548	-2.44915	2.64183	1.07181	0.300538	NA
[truncated: 18,664 more rows]
