# Supplementary material for: Upregulation of 5′-terminal oligopyrimidine mRNA translation upon loss of the ARF tumor suppressor
Source: Sci Rep. 2020 Dec 17;10:22276. doi: 10.1038/s41598-020-79379-8 (PMC7747592; doi:10.1038/s41598-020-79379-8)
Supplement: Supplementary file 3 — Supplementary Information 3. [file 41598_2020_79379_MOESM3_ESM.xlsx]

## Sheet: S2 - DESeq2 Knockodwn TE
gene	baseMean	log2FoldChange	lfcSE	stat	pvalue	padj
Rpsa	6033.41	0.643372	0.122317	27.6225	1.47451e-07	0.000152465
Rps3	4380.51	0.5927	0.1173	25.4948	4.43584e-07	0.000229333
Rpl18a	2425.05	0.702799	0.142105	24.4174	7.75666e-07	0.000264967
Rps14	2866.97	0.782555	0.159973	23.8806	1.02502e-06	0.000264967
Rpl13a	4263.33	0.612586	0.126685	23.3497	1.35062e-06	0.000279309
Eef1b2	2161.95	0.633235	0.135039	21.961	2.78251e-06	0.000479518
Rps5	3120.17	0.586204	0.132817	19.4586	1.02803e-05	0.00151854
Rps10	2756.48	0.60451	0.141786	18.1569	2.03431e-05	0.00246767
Rps20	1736.29	0.62138	0.14616	18.0535	2.14788e-05	0.00246767
Lgals1	5686.63	0.503132	0.120212	17.5001	2.87299e-05	0.00297068
Rock2	681.631	-0.778233	0.199355	15.233	9.50265e-05	0.00893249
Rpl15	3519.8	0.487301	0.126856	14.7414	0.000123309	0.00940787
Rpl41	1276.47	0.631171	0.164642	14.6802	0.000127379	0.00940787
Rps28	1324.21	0.614421	0.159786	14.7681	0.000121576	0.00940787
Ftl1	3789.41	0.593597	0.156912	14.3021	0.00015569	0.00944378
Rpl18	2547.82	0.518502	0.137542	14.1997	0.000164398	0.00944378
Rpl28	1485.07	0.550258	0.145173	14.3505	0.000151735	0.00944378
S100a11	2229.59	0.644015	0.168626	14.5273	0.000138143	0.00944378
Eef2	12556.8	0.393085	0.104858	14.0434	0.000178644	0.00972198
Rplp0	5728.64	0.507199	0.135873	13.926	0.000190149	0.00983071
Rps15	1801.24	0.61762	0.16645	13.751	0.000208707	0.0102763
Rps16	2065.27	0.546513	0.150822	13.1215	0.00029192	0.0137203
Rpl19	3748.99	0.444057	0.123142	12.9968	0.000312022	0.0140274
Rpl12	2188.69	0.517985	0.144547	12.8346	0.000340269	0.0146599
Asun	994.544	0.99737	0.280115	12.7254	0.000360728	0.0149197
Ahnak	5191.55	-0.470165	0.13455	12.198	0.000478417	0.0166446
Cdkn2a	961.592	-0.899037	0.259022	12.1052	0.000502809	0.0166446
Flnb	5543.85	-0.401883	0.115662	12.0601	0.000515113	0.0166446
Rpl23a	1832.04	0.511327	0.145214	12.3981	0.000429761	0.0166446
Rps18	2717.97	0.495928	0.142423	12.1133	0.00050063	0.0166446
Rps2	4629.04	0.480098	0.13798	12.0961	0.000505277	0.0166446
Tmsb10	1179.58	0.562237	0.159818	12.3669	0.000437011	0.0166446
Rpl3	4278.93	0.382937	0.110568	11.9878	0.000535491	0.0167607
Rps4x	3057.1	0.439091	0.127052	11.9342	0.000551126	0.0167607
Rpl4	3669.66	0.412835	0.12099	11.6317	0.000648362	0.0191545
Oaz1	839.122	0.592366	0.175595	11.3768	0.000743654	0.0202352
Rpl10a	2274.82	0.464841	0.137616	11.4076	0.00073146	0.0202352
Rps7	2376.35	0.496072	0.146496	11.4506	0.000714701	0.0202352
Rpl36a	675.023	0.683394	0.206673	10.9351	0.000943573	0.0250168
Trpm7	1261.87	2.34478	0.70179	10.8868	0.000968509	0.025036
H2afx	530.386	0.687568	0.209417	10.7682	0.00103257	0.025421
Rpl27a	2220.81	0.448223	0.136463	10.7855	0.001023	0.025421
Gnb2l1	6561.13	0.42694	0.130521	10.6911	0.00107653	0.0255037
Rpl32	1668.74	0.52096	0.159342	10.6761	0.00108526	0.0255037
Fau	1669.73	0.482414	0.150055	10.3351	0.00130523	0.0299913
Rpl35	2157.72	0.427254	0.135243	9.97942	0.001583	0.0352444
Rpl8	3392.4	0.436418	0.138231	9.95743	0.00160202	0.0352444
Rplp1	4414.99	0.439731	0.139733	9.89826	0.00165435	0.0356375
Rplp2	889.707	0.611952	0.195298	9.81701	0.00172905	0.0364866
Rps19	1916.45	0.453799	0.147322	9.48143	0.00207562	0.0429238
Rps9	2717.06	0.477823	0.155538	9.43356	0.0021305	0.0431949
Rps25	1681.32	0.466336	0.152708	9.31107	0.00227773	0.0452919
Ppia	3892.87	0.357831	0.118537	9.11001	0.00254215	0.0495959
Rpl11	2170.18	0.457276	0.151994	9.04634	0.00263221	0.0504019
Rpl22	841.406	0.510247	0.171179	8.881	0.00288154	0.054173
Otop3	557.589	2.42882	0.938089	8.80123	0.00301028	0.0555827
Pemt	1379.82	2.74017	1.03697	8.67293	0.00322971	0.0577084
Rpl10	3601.33	0.371104	0.126111	8.65483	0.00326195	0.0577084
Rps12	1969.09	0.4611	0.156923	8.63766	0.00329284	0.0577084
Rpl7a	2710.61	0.360865	0.123618	8.51838	0.00351577	0.0605885
Rps8	3413.29	0.354444	0.123257	8.26843	0.00403404	0.0683804
Fth1	441.627	0.637179	0.222665	8.17071	0.00425722	0.0709995
Rps29	1299.15	0.448645	0.157231	8.13319	0.00434623	0.0713334
Rps27a	2003.95	0.39731	0.139635	8.0907	0.0044493	0.0718839
Rpl13	3272.34	0.357182	0.125804	8.06021	0.00452481	0.0719792
Ccng1	564.794	-0.630138	0.222588	8.01633	0.00463573	0.0726265
Myl6	3239	0.343144	0.121688	7.95208	0.00480321	0.0741271
Rpl27	1817.28	0.420507	0.150106	7.84837	0.00508666	0.0773472
Plekhh1	638.174	-1.59485	0.591837	7.77319	0.00530273	0.0785303
Rps13	1559.76	0.403836	0.144863	7.76855	0.00531637	0.0785303
Hist1h1a	555.877	0.608254	0.218722	7.73287	0.00542245	0.0789692
Rpl24	1742.41	0.373359	0.135771	7.55495	0.00598455	0.0859448
Rpl6	3612.15	0.357633	0.131053	7.44176	0.00637275	0.0902661
Rpl17	1636.16	0.372667	0.137565	7.33836	0.00674985	0.0930579
Rpl36	1397.18	0.428868	0.15821	7.34337	0.00673107	0.0930579
Cox4i1	1134.01	0.449181	0.167285	7.20857	0.00725561	0.0987145
Cfl1	3916.17	0.321167	0.122457	6.87646	0.00873385	0.117283
Eef1a1	17979	0.258466	0.099084	6.80231	0.00910402	0.120687
Rps3a1	2603.32	0.336848	0.129398	6.77603	0.00923901	0.120926
Rps15a	664.672	0.500856	0.192813	6.75016	0.00937394	0.121158
Sptbn1	1893.7	-0.443551	0.1714	6.68489	0.00972337	0.124123
Uba52	1506.31	0.423711	0.165353	6.56368	0.0104081	0.131243
Eif4h	801.04	0.462134	0.181656	6.45998	0.0110331	0.131716
Rpl21	1727.91	0.37162	0.146137	6.47015	0.0109701	0.131716
Rpl23	1640.22	0.374881	0.147425	6.47014	0.0109702	0.131716
Rps21	1340.01	0.45097	0.17649	6.52651	0.0106278	0.131716
Vim	18017.7	0.265493	0.104504	6.45204	0.0110825	0.131716
Rps6	2797.84	0.33082	0.130844	6.38791	0.01149	0.134345
Ubr5	656.955	-0.476926	0.188763	6.37659	0.0115635	0.134345
Hn1	451.103	0.572914	0.230747	6.17306	0.012971	0.148751
Odam	695.337	3.02769	1.51369	6.15674	0.0130912	0.148751
Capns1	963.433	0.389869	0.159045	6.00511	0.0142645	0.160321
Ldha	2638.27	0.314816	0.129487	5.90655	0.0150847	0.167715
Pkm	7431.16	0.260087	0.107948	5.80327	0.0159964	0.175961
Eif3k	601.645	0.510986	0.212703	5.77272	0.0162768	0.17716
Ybx1	1524.08	0.338933	0.141631	5.72438	0.0167309	0.180206
Psmb1	904.8	0.431543	0.18191	5.62687	0.0176872	0.186618
Usp9x	624.026	-0.457345	0.192499	5.64201	0.0175351	0.186618
Rpl38	1478.29	0.35923	0.151789	5.60067	0.0179536	0.187515
Nme1	765.825	0.451513	0.191714	5.55037	0.0184767	0.191049
Ppp2r1a	1071.16	0.372844	0.158681	5.51594	0.0188439	0.192917
Rpl29	660.367	0.456818	0.195012	5.49148	0.0191094	0.193716
Ptgs2	1419.69	-0.398671	0.171414	5.41	0.0200217	0.20011
Txn1	1061.21	0.377712	0.16253	5.40083	0.0201271	0.20011
Itgav	1629.91	-0.38658	0.166901	5.36059	0.0205968	0.202829
Tbata	1174.27	1.0787	0.465508	5.33882	0.0208555	0.203256
Utrn	480.329	-0.574321	0.24863	5.32403	0.0210333	0.203256
Rnf149	1565.95	0.462802	0.202584	5.20512	0.0225204	0.215612
Zfp934	512.337	1.51097	0.662167	5.1492	0.023257	0.220622
Uchl1	498.962	0.486976	0.216075	5.07492	0.0242744	0.22818
Macf1	944.114	-0.453419	0.201754	5.04633	0.0246781	0.229885
Rpl7	2699.1	0.307893	0.137479	5.01434	0.0251382	0.23208
Acot7	843.889	0.434815	0.19449	4.98562	0.0255589	0.233875
Gsn	4357.84	0.268706	0.121621	4.87904	0.0271848	0.246571
Myl9	2079.65	0.291797	0.133163	4.80313	0.028408	0.246839
Rps17	993.665	0.354892	0.161754	4.81643	0.0281897	0.246839
Stt3a	1059.22	-0.358032	0.162843	4.8298	0.0279719	0.246839
Tagln2	2494.36	0.31326	0.142776	4.80793	0.028329	0.246839
Zswim8	620.224	0.429273	0.195217	4.82844	0.0279939	0.246839
Gapdh	1299.64	0.412998	0.189628	4.73956	0.0294765	0.253989
Rpl37a	1562.2	0.356765	0.164942	4.68087	0.0305004	0.26064
Bahd1	475.436	-1.38408	0.641246	4.62057	0.0315907	0.262205
Eef1g	4222.97	0.279314	0.129568	4.64617	0.031123	0.262205
Nckap1	742.085	-0.403073	0.187496	4.61476	0.0316979	0.262205
Rps26	877.164	0.379755	0.176348	4.63044	0.0314096	0.262205
Alyref	475.455	0.503977	0.236105	4.54423	0.0330299	0.26682
Cd81	1528.79	0.312759	0.146678	4.55155	0.0328889	0.26682
Rps24	1700.66	0.324659	0.152232	4.54991	0.0329204	0.26682
Slc25a5	1813.44	0.284551	0.133888	4.5153	0.033593	0.269265
Atp5o	525.303	0.437424	0.206711	4.47885	0.0343169	0.272951
Atp5g1	438.085	0.462393	0.219	4.45969	0.0347037	0.273921
Anxa5	2710.49	0.270658	0.128904	4.40609	0.0358108	0.280518
Calm3	620.926	0.395767	0.188797	4.39211	0.0361056	0.280701
Tgfb1i1	445.759	0.4843	0.23165	4.36616	0.0366595	0.28288
Ywhah	720.347	0.40475	0.194436	4.32734	0.0375049	0.28726
Col12a1	5062.07	-0.258414	0.124998	4.27212	0.0387425	0.293785
Igf2r	2072.96	-0.268412	0.129971	4.26413	0.0389251	0.293785
Lmnb1	470.736	-0.45607	0.221405	4.23976	0.0394877	0.295872
Id3	671.377	0.37537	0.184011	4.15584	0.0414913	0.304924
Pgam1	1891.11	0.309973	0.15166	4.17422	0.0410434	0.304924
Psmb3	830.388	0.35874	0.176104	4.1522	0.0415805	0.304924
Eif3f	657.441	0.405336	0.200307	4.09682	0.0429638	0.310662
Lmna	3682.52	0.241398	0.119253	4.09789	0.0429367	0.310662
Maged1	1222.58	0.320578	0.158927	4.06335	0.0438235	0.314677
Gabarap	497.009	0.451479	0.224337	4.04875	0.044204	0.31522
Esd	1537.21	0.275609	0.137572	4.01274	0.0451577	0.319815
Fbxw8	463.872	0.442813	0.221934	3.97908	0.0460687	0.324048
Atp1a1	1824.66	-0.26139	0.132115	3.91337	0.0479036	0.330215
Ewsr1	667.653	0.44616	0.225436	3.91613	0.047825	0.330215
Sparc	7750.8	0.210524	0.106168	3.93108	0.0474016	0.330215
Rpl39	1140.52	0.358677	0.181916	3.88554	0.0487036	0.333507
Rbm3	963.188	0.422411	0.214801	3.87251	0.049083	0.333894
Pfn1	3065.12	0.263873	0.134644	3.83961	0.050055	0.335184
Rusc2	576.181	0.452928	0.230604	3.84648	0.0498506	0.335184
Taldo1	628.039	0.421759	0.215306	3.83326	0.0502452	0.335184
Psmb5	1054.02	0.388276	0.200314	3.75709	0.0525839	0.346317
Soat1	532.827	-0.437104	0.22541	3.7616	0.0524425	0.346317
Ipo7	992.414	-0.30842	0.160346	3.70195	0.0543488	0.35133
Nars	1319.07	0.303476	0.15788	3.69536	0.0545641	0.35133
Pcolce	1455.54	0.279818	0.145157	3.71403	0.0539571	0.35133
Ybx3	1060.66	0.304208	0.158324	3.69108	0.0547042	0.35133
Tm9sf3	772.105	-0.335717	0.175129	3.67768	0.0551455	0.351978
Top2a	1047.69	-0.343309	0.180042	3.62998	0.0567475	0.359981
Rrm2	1054.56	-0.304657	0.160506	3.60622	0.0575637	0.362932
Phldb1	605.681	0.354916	0.187535	3.58037	0.0584663	0.366389
Hnrnph1	622.319	-0.398869	0.213438	3.48909	0.0617746	0.382485
Phgdh	1209.45	0.336376	0.180041	3.49274	0.0616384	0.382485
Bax	441.731	0.406694	0.218312	3.4675	0.062586	0.385202
Hist1h1b	1121.15	0.314525	0.169555	3.43818	0.0637059	0.387482
Tpt1	1650.83	0.306502	0.165092	3.43951	0.0636546	0.387482
Nme2	2399.31	0.28406	0.1538	3.4123	0.0647124	0.391302
Calm2	980.13	0.303679	0.165475	3.36918	0.066427	0.397026
Eif4b	843.162	0.307171	0.167261	3.37005	0.0663916	0.397026
Eif5a	2277.97	0.266694	0.145536	3.35535	0.0669869	0.398071
Gsto1	835.518	0.309792	0.170854	3.28743	0.0698123	0.401033
Kars	665.719	0.361512	0.198934	3.30125	0.0692273	0.401033
Kif5b	674.642	-0.369436	0.203238	3.30648	0.0690071	0.401033
Mlf2	586.589	0.386682	0.212536	3.30798	0.0689444	0.401033
Psmc5	558.805	0.35325	0.194444	3.30048	0.0692597	0.401033
Rpl31	607.61	0.344499	0.18991	3.29046	0.0696835	0.401033
Rps11	1774.9	0.28155	0.156655	3.23153	0.0722331	0.412647
Ipo4	675.164	0.360351	0.20062	3.22165	0.0726703	0.412863
Rps27l	757.909	0.347548	0.196008	3.14436	0.0761897	0.430492
Cemip	832.282	-0.402905	0.22735	3.13277	0.0767335	0.431209
Flii	642.93	0.351732	0.199819	3.1	0.0782924	0.437591
Aldh18a1	489.789	0.390282	0.225459	2.99281	0.0836349	0.438287
C1ql4	998.322	-1.547	0.964442	3.00204	0.0831596	0.438287
Cdh11	702.835	-0.345729	0.19738	3.06736	0.0798791	0.438287
Ctnnb1	2095.94	-0.225778	0.130366	2.99865	0.0833338	0.438287
Ddah1	508.289	0.388953	0.223899	3.00905	0.0828008	0.438287
Eef1d	1138.07	0.309549	0.179165	2.98716	0.0839272	0.438287
Eif3h	819.487	0.305755	0.175308	3.03776	0.0813478	0.438287
Fbn1	5310.03	-0.238493	0.137402	3.0112	0.0826912	0.438287
Impdh2	937.2	0.326707	0.186296	3.07576	0.0794673	0.438287
Prrc2c	617.166	-0.361681	0.205763	3.08695	0.0789225	0.438287
Rpl30	1022.36	0.323187	0.185333	3.0422	0.0811258	0.438287
Senp1	739.615	0.490432	0.283322	3.00314	0.0831031	0.438287
Spp1	2003.93	0.246341	0.142355	2.9961	0.0834651	0.438287
Jup	729.506	0.312361	0.18168	2.95197	0.0857728	0.441239
Plxna1	1023.31	-0.343353	0.199186	2.96445	0.0851136	0.441239
Psma7	849.008	0.346876	0.20179	2.9551	0.0856071	0.441239
Atp5g3	974.748	0.283616	0.165609	2.93205	0.086837	0.444502
Atp2a2	1680.97	-0.261391	0.152894	2.91908	0.0875379	0.445883
Aldoa	2752.49	0.247577	0.145695	2.88567	0.0893708	0.451881
Col11a1	1230.53	-0.278208	0.164708	2.85835	0.0909006	0.451881
Ddx1	521.784	-0.373837	0.220999	2.85858	0.0908874	0.451881
Pgk1	3043.99	0.207356	0.122307	2.87344	0.090052	0.451881
Wash1	43233.6	0.803407	0.473562	2.86887	0.0903081	0.451881
Usp5	732.169	0.304417	0.180309	2.85004	0.0913719	0.45205
Rpl9	2627.7	0.23713	0.140744	2.83929	0.0919848	0.452237
Tagln	12407.6	0.209906	0.124665	2.83407	0.0922844	0.452237
Hspb1	1724.18	0.312004	0.185588	2.82418	0.0928545	0.452885
Fam129b	1255.22	0.254359	0.152141	2.79613	0.0944924	0.458225
Tm9sf2	789.087	-0.303267	0.181611	2.79031	0.0948357	0.458225
Arpc1b	1236.8	0.262441	0.15848	2.74434	0.0975991	0.46021
Basp1	580.658	0.369916	0.222621	2.76371	0.0964245	0.46021
Nop2	509.871	0.348316	0.210419	2.73915	0.0979171	0.46021
Plau	455.038	-0.359038	0.216343	2.75509	0.0969453	0.46021
Psmc3	914.052	0.281795	0.169688	2.75887	0.0967162	0.46021
Wwc2	1359.9	0.317167	0.191258	2.74963	0.0972772	0.46021
Arpc4	842.634	0.305985	0.185955	2.70682	0.0999199	0.462383
Btf3	881.377	0.284423	0.17348	2.68642	0.101207	0.462383
Fat1	4715.06	-0.220572	0.134658	2.68166	0.10151	0.462383
Ndufs2	685.351	0.299318	0.182509	2.68916	0.101033	0.462383
Nuf2	567.232	0.926656	0.564812	2.6819	0.101495	0.462383
Puf60	530.57	0.371696	0.226546	2.69377	0.100741	0.462383
Utp20	515.775	-0.341569	0.20691	2.72198	0.0989753	0.462383
2020-09-07	657.431	-0.334713	0.205969	2.64282	0.104019	0.462652
Actb	38317.9	0.187583	0.115667	2.62959	0.104889	0.462652
Anapc1	709.541	-0.366133	0.225419	2.63184	0.10474	0.462652
Flna	17260.6	-0.168762	0.103548	2.65566	0.103182	0.462652
Hist1h1e	696.721	0.335579	0.206177	2.64839	0.103655	0.462652
Tpm2	3327.21	0.190636	0.117617	2.62567	0.105148	0.462652
Tubb5	8235.09	0.170824	0.105292	2.63166	0.104752	0.462652
Tubb6	1714.08	0.230209	0.141563	2.64296	0.10401	0.462652
Hist2h4	453.073	0.386237	0.239032	2.61252	0.106023	0.464525
Prdx6	525.926	0.329143	0.203991	2.60279	0.106676	0.465412
Dpp3	558.916	0.336448	0.208673	2.59488	0.10721	0.465776
Tspo	451.931	0.358041	0.2225	2.58532	0.107859	0.466637
S100a6	6607.24	0.187934	0.117163	2.57353	0.108665	0.468164
Gnai2	1038.61	0.265376	0.166185	2.55118	0.110212	0.470907
Ptrf	2310.82	0.237499	0.148386	2.55768	0.10976	0.470907
Acta2	25311.2	0.19132	0.120159	2.53432	0.111395	0.474001
Tmed9	500.902	0.331246	0.208814	2.51385	0.11285	0.478126
Tspan4	477.096	0.342923	0.216733	2.50684	0.113353	0.478126
Zc3h12c	1032.78	1.59447	1.00266	2.50131	0.113751	0.478126
Bcat1	542.452	0.356876	0.226213	2.487	0.11479	0.478601
Serf2	751.683	0.347883	0.220518	2.49065	0.114524	0.478601
Picalm	1310.79	-0.272209	0.173106	2.47047	0.116003	0.481716
H3f3b	668.027	0.306228	0.196211	2.43425	0.118711	0.483423
Inhba	1083.53	-0.305114	0.194538	2.45258	0.117332	0.483423
Piezo1	1808.07	-0.219023	0.140161	2.43963	0.118304	0.483423
Plk2	1024.81	-0.263843	0.169053	2.43393	0.118735	0.483423
Vat1	911.021	0.297196	0.190495	2.43371	0.118752	0.483423
Cct6a	1370.02	-0.245368	0.157876	2.41632	0.120077	0.485646
Lamp2	440.646	-0.396763	0.255696	2.41423	0.120237	0.485646
Eif4g2	1795.96	-0.274374	0.17817	2.36861	0.123797	0.498079
Serpinh1	10259.6	0.176161	0.114806	2.35456	0.124917	0.500637
Eif3l	1046.58	0.237149	0.154832	2.34451	0.125725	0.501931
Atp6v0c	722.518	0.306103	0.201781	2.3007	0.129316	0.510353
Cox6a1	438.204	0.365673	0.240987	2.30223	0.129189	0.510353
Pxdn	1305.83	-0.250285	0.164553	2.31026	0.128523	0.510353
Ppp1cc	441.091	-0.338785	0.22401	2.28671	0.130486	0.51107
Tubb4b	2193.42	0.197308	0.130349	2.29113	0.130115	0.51107
Pdia4	1450.53	-0.211964	0.140991	2.25973	0.132777	0.518081
Lamp1	1238.18	-0.230854	0.154179	2.24244	0.134269	0.520073
Ptbp1	1506.41	0.216435	0.144566	2.24216	0.134293	0.520073
Hnrnpf	1415.78	-0.219974	0.147291	2.22916	0.135428	0.522509
Anxa2	3830.13	0.20246	0.137048	2.18077	0.139745	0.533195
Asah1	569.366	-0.295058	0.199364	2.18927	0.138975	0.533195
Cox5b	460.12	0.329176	0.222823	2.18131	0.139696	0.533195
Ptprv	633.412	-1.30766	0.955807	2.16364	0.141309	0.537184
Anxa1	4247.51	0.174426	0.119973	2.1146	0.145901	0.548623
Cacng1	3770.31	0.63638	0.437838	2.11022	0.146318	0.548623
Gars	1478.84	0.20482	0.141229	2.1034	0.146972	0.548623
Laptm4a	1097.56	0.240857	0.165955	2.10739	0.146589	0.548623
Mdn1	462.146	-0.334777	0.229501	2.12477	0.144934	0.548623
Ccnd1	644.189	0.294945	0.203628	2.09601	0.147684	0.549299
Coro1b	499.148	0.297561	0.206286	2.07768	0.149467	0.549796
Csrp1	1465.45	0.214275	0.149152	2.06204	0.151008	0.549796
Ddx54	465.3	0.331129	0.229684	2.07837	0.1494	0.549796
Ptma	932.771	0.24596	0.170851	2.0726	0.149966	0.549796
Tln2	451.043	-0.349878	0.242162	2.08209	0.149036	0.549796
Trip12	799.25	-0.257185	0.178848	2.06584	0.150631	0.549796
Igfbp7	1850.96	0.222301	0.155252	2.0494	0.152266	0.550499
Smg1	572.618	-0.358358	0.249983	2.05381	0.151826	0.550499
Unc79	3014.99	0.395507	0.276857	2.03435	0.15378	0.554037
Flnc	3865.22	-0.171209	0.120256	2.02562	0.154666	0.555293
Col6a3	984.473	-0.239238	0.169417	1.99233	0.158098	0.562487
Fscn1	4132.92	0.196121	0.138767	1.9962	0.157694	0.562487
Pebp1	720.722	0.261373	0.185339	1.99038	0.158301	0.562487
Anxa6	2979.1	0.19311	0.137627	1.96765	0.160698	0.569047
Mcm4	462.998	-0.298914	0.214156	1.94832	0.162768	0.574408
Amotl2	1285.04	0.234667	0.169248	1.92303	0.165523	0.576264
Atp5c1	757.148	0.253988	0.182896	1.93053	0.1647	0.576264
Fn1	29175.4	0.409612	0.294863	1.92803	0.164975	0.576264
Vcl	4342.83	-0.185284	0.133084	1.93688	0.164007	0.576264
Hspe1	597.554	0.270736	0.196051	1.90758	0.167232	0.576596
Sptan1	2492.58	-0.194837	0.140699	1.91649	0.166245	0.576596
Thbs1	65779.8	-0.153067	0.110834	1.90705	0.167291	0.576596
Plg	831.388	2.24725	1.77713	1.89737	0.168373	0.578396
Itgb1	6722.41	-0.186747	0.135814	1.89067	0.169126	0.57906
Ddx39	787.041	0.272745	0.199701	1.86662	0.171862	0.582642
Hspa4	1453.17	-0.204818	0.149713	1.86968	0.171512	0.582642
Psmd13	695.197	0.264028	0.192665	1.87537	0.170861	0.582642
Iqgap1	1893.9	-0.234787	0.172809	1.84407	0.174475	0.58935
Sae1	465.906	0.312327	0.230386	1.83974	0.174981	0.58935
Atp6ap1	630.486	-0.259363	0.192251	1.81685	0.177688	0.594775
Cdkn1a	791.998	0.32711	0.24293	1.80037	0.179668	0.594775
Ddx5	1784.2	-0.191271	0.142094	1.81081	0.178411	0.594775
Hsp90ab1	7370.47	0.214114	0.159555	1.79911	0.17982	0.594775
Ppp1ca	1235.08	0.237768	0.176814	1.8096	0.178556	0.594775
Smarcc2	1966.61	0.502335	0.374544	1.79727	0.180043	0.594775
Psmd4	664.578	0.280027	0.209446	1.78909	0.181036	0.595776
Slc3a2	518.042	0.277257	0.207587	1.78488	0.181552	0.595776
Zyx	1400.73	0.215258	0.161169	1.78061	0.182075	0.595776
Khdrbs1	573.326	-0.283958	0.213483	1.77314	0.182993	0.596893
Canx	2605.11	-0.195496	0.148365	1.73611	0.187632	0.59779
Eif1	882.307	0.290659	0.221015	1.72051	0.189628	0.59779
Gpi1	1462.84	0.185358	0.140702	1.73494	0.187782	0.59779
Grn	626.49	0.274915	0.207928	1.74161	0.186935	0.59779
Hint1	548.71	0.291608	0.220872	1.7463	0.186343	0.59779
Hist1h2bb	468.054	0.296028	0.224518	1.73547	0.187714	0.59779
Odc1	742.118	-0.246474	0.185808	1.76105	0.184493	0.59779
Tpm1	9217.47	0.163479	0.124476	1.72432	0.189138	0.59779
Ubc	457.569	-0.297156	0.226688	1.72077	0.189594	0.59779
Vars	1049.98	0.219675	0.167436	1.72068	0.189606	0.59779
Wsb2	485.498	-0.303261	0.228534	1.7631	0.184238	0.59779
Arhgdia	1189.21	0.233124	0.178826	1.6993	0.192379	0.602327
Epb4.1l2	453.013	-0.289291	0.221847	1.69889	0.192433	0.602327
Snx7	534.575	-0.277269	0.212786	1.69598	0.192815	0.602327
Fam120a	613.364	-0.264987	0.204479	1.68015	0.194905	0.607024
Rbbp7	992.972	-0.206915	0.160332	1.66396	0.197069	0.61192
Tpi1	1129.06	0.204887	0.159274	1.65518	0.198255	0.613761
Myo15	1379.76	-0.967821	0.751851	1.64394	0.199786	0.616444
Txnrd1	864.459	-0.277817	0.216899	1.63716	0.200716	0.616444
U2af2	751.417	0.228922	0.179076	1.63574	0.200911	0.616444
Ddx21	633.287	0.265077	0.208008	1.61937	0.203179	0.619555
Eif3b	1312.76	0.189373	0.149296	1.60787	0.204792	0.619555
Mif	999.647	0.228968	0.180431	1.60695	0.204921	0.619555
Myh9	13282	0.151942	0.119428	1.61807	0.203361	0.619555
Vcan	515.717	-0.27463	0.216403	1.60836	0.204723	0.619555
Ehbp1l1	554.928	0.249619	0.198116	1.58787	0.207631	0.6241
Vdac1	1080.01	0.222383	0.176283	1.59186	0.207061	0.6241
Rpl14	706.551	0.24267	0.193026	1.58223	0.20844	0.624716
C1qtnf3	1416.08	0.716129	0.570252	1.57457	0.209545	0.626213
2310022B05Rik	439.633	0.305595	0.24404	1.56341	0.211166	0.62878
Csde1	819.404	-0.26523	0.212424	1.56031	0.21162	0.62878
Rtcb	448.005	0.288861	0.232549	1.54324	0.214136	0.634431
Slc38a2	510.794	-0.295234	0.238877	1.52567	0.216763	0.640381
Gys1	8072.34	0.225488	0.182922	1.5186	0.217832	0.641703
Svep1	2394.59	0.248425	0.202	1.51076	0.219023	0.643381
F2r	660.33	-0.264623	0.216699	1.49396	0.221603	0.647281
Hist1h1d	907.536	0.239725	0.195984	1.49688	0.221152	0.647281
Glg1	569.267	-0.248709	0.204484	1.47736	0.224189	0.649903
Kdelr2	791.85	0.212645	0.174874	1.47915	0.223907	0.649903
Nucb1	473.314	0.263754	0.217319	1.4761	0.224386	0.649903
Bsg	1455.23	0.19754	0.163584	1.45815	0.227225	0.65446
Postn	1900.84	-0.176815	0.146333	1.46101	0.22677	0.65446
Hist2h2bb	924.001	0.269112	0.223387	1.44985	0.228552	0.656451
Trp53	472.584	0.295772	0.246949	1.42692	0.232268	0.665276
Ptpn22	711.426	-1.43051	1.19442	1.4204	0.233337	0.666493
Abcg2	484.768	-0.249449	0.210068	1.4097	0.235105	0.669694
Dynll1	520.722	0.272886	0.230617	1.40227	0.236344	0.671373
Aco2	679.884	0.217853	0.18603	1.37292	0.241311	0.671999
Adam9	669.594	-0.242787	0.206009	1.39088	0.238256	0.671999
Akap8	2937.5	0.489748	0.418393	1.36892	0.241998	0.671999
Ankrd52	514.781	0.263155	0.224265	1.37437	0.241062	0.671999
Cd151	484.491	0.273301	0.233802	1.36753	0.242237	0.671999
Cpe	1572.93	-0.184265	0.157677	1.3665	0.242413	0.671999
H13	721.745	0.222217	0.189754	1.37113	0.241618	0.671999
Mical2	1038.78	-0.202765	0.172386	1.38149	0.239848	0.671999
Srsf5	453.913	-0.323233	0.274499	1.39319	0.237867	0.671999
Eif3c	1728.19	0.16629	0.142637	1.3581	0.243867	0.673525
Prdx2	796.567	0.218925	0.187887	1.3558	0.244267	0.673525
Usp47	597.804	-0.261064	0.2253	1.34092	0.246873	0.6789
Ncapd2	583.243	0.261828	0.226459	1.33334	0.248212	0.680772
Tll1	569.467	-0.261228	0.226974	1.32549	0.249609	0.682793
Myh10	1857.29	-0.186072	0.162374	1.31246	0.25195	0.684768
Ppap2a	814.209	-0.250443	0.218218	1.31494	0.251503	0.684768
Psmb7	638.642	0.232062	0.202844	1.31042	0.252318	0.684768
2020-09-11	1035.98	-0.219178	0.19499	1.26276	0.26113	0.691877
Actg1	21440.5	0.156071	0.138866	1.26265	0.261149	0.691877
Atp5d	620.866	0.250389	0.222844	1.26138	0.26139	0.691877
Ddost	825.362	0.206482	0.183546	1.26377	0.260938	0.691877
Hsp90b1	4244.89	-0.139087	0.122817	1.2817	0.257583	0.691877
Pgd	533.067	0.255153	0.225239	1.27858	0.258163	0.691877
Prmt1	863.778	0.206571	0.18235	1.28227	0.257478	0.691877
Ranbp2	550.373	-0.230693	0.205504	1.26012	0.261628	0.691877
Rprml	1985.95	-1.07507	0.967231	1.27578	0.258686	0.691877
Sf3b1	890.855	-0.20626	0.182068	1.28283	0.257373	0.691877
Aplp2	828.075	-0.206624	0.184307	1.25619	0.262373	0.692076
Wisp1	492.363	-0.298493	0.266792	1.25122	0.26332	0.692805
Usp14	496.039	-0.281177	0.251565	1.2454	0.264432	0.693966
Clic1	1024.57	0.189969	0.171968	1.22025	0.269311	0.700472
Myb	800.369	0.701094	0.645335	1.21488	0.270367	0.700472
Myl12a	955.902	0.181162	0.164567	1.2118	0.270976	0.700472
Pdxdc1	475.043	0.244122	0.221713	1.21254	0.270831	0.700472
Serpine1	13808.3	0.109339	0.0989195	1.22181	0.269006	0.700472
Tln1	6065.19	0.128875	0.116493	1.22331	0.268713	0.700472
Lamb1	2124.85	-0.163322	0.149056	1.19936	0.273449	0.705104
Snrnp70	583.544	0.233489	0.214096	1.19125	0.275077	0.707532
Tceb2	504.409	0.229713	0.210706	1.18787	0.27576	0.707532
Son	924.198	-0.193006	0.177933	1.17572	0.278228	0.712099
Ckap5	566.909	-0.245111	0.226529	1.16871	0.279666	0.713906
Cnn2	2332.85	0.137878	0.129458	1.13464	0.286788	0.713906
Dctn2	461.936	0.262991	0.246154	1.14145	0.285346	0.713906
Eif2s1	570.388	0.217451	0.203628	1.13923	0.285815	0.713906
Fbxl5	2168.09	0.503301	0.468557	1.1546	0.282588	0.713906
Fermt2	1263.26	-0.179156	0.166547	1.15504	0.282498	0.713906
Gcn1l1	833.052	0.186859	0.175912	1.1269	0.288436	0.713906
Gpx1	612.633	0.222952	0.209508	1.13444	0.286831	0.713906
Hspa5	3612.66	-0.137637	0.127695	1.16168	0.281118	0.713906
Ltbp1	1874.31	-0.172063	0.16198	1.12749	0.288311	0.713906
Morf4l2	822.532	0.187344	0.174809	1.14766	0.28404	0.713906
Rad23b	813.555	-0.195755	0.183004	1.14379	0.284853	0.713906
Sars	813.235	0.18968	0.178603	1.12614	0.2886	0.713906
Sulf1	513.178	-0.24656	0.232231	1.12654	0.288514	0.713906
Akr1a1	1028.75	0.191166	0.18773	1.03767	0.308364	0.726716
Ap2b1	694.12	-0.208967	0.206255	1.02357	0.311675	0.726716
Ass1	892.344	0.187375	0.183919	1.03596	0.308763	0.726716
Atp5g2	484.28	0.225362	0.221051	1.03963	0.307908	0.726716
Atp6v1c2	1549.65	0.460435	0.452999	1.03197	0.309696	0.726716
Cap1	1738.18	0.150663	0.144244	1.0901	0.29645	0.726716
Cct5	1772.39	0.147417	0.142746	1.06736	0.301543	0.726716
Cdk4	773.7	0.182678	0.176699	1.06945	0.301069	0.726716
Fhl2	519.618	0.211241	0.202101	1.09147	0.296146	0.726716
Gnb2	1065.6	0.167218	0.161273	1.0739	0.300066	0.726716
Got2	710.276	0.192614	0.187663	1.05278	0.304868	0.726716
Ide	584.492	-0.201994	0.199065	1.02782	0.310671	0.726716
Igfbp2	637.937	0.200537	0.196059	1.04612	0.306402	0.726716
Inf2	743.067	0.201934	0.196671	1.05238	0.304959	0.726716
Ipo9	646.612	-0.210928	0.204516	1.06212	0.302732	0.726716
Lima1	495.274	0.218465	0.21262	1.05585	0.304163	0.726716
Lnpep	508.666	-0.278685	0.270836	1.05969	0.303285	0.726716
Nenf	2273.98	-0.924015	0.900502	1.04848	0.305859	0.726716
Phb	541.714	0.207645	0.203919	1.03709	0.3085	0.726716
Plec	3016.03	-0.125352	0.124014	1.02197	0.312052	0.726716
Psmb4	854.776	0.197839	0.189914	1.08505	0.29757	0.726716
Rpl35a	1254.28	0.152478	0.150415	1.02781	0.310673	0.726716
Trrap	709.762	-0.220148	0.212823	1.06778	0.301448	0.726716
Vps35	468.75	-0.223186	0.214506	1.08364	0.297885	0.726716
Wls	1110.16	-0.189653	0.181881	1.0895	0.296583	0.726716
Xpo1	494.968	-0.239461	0.234964	1.03684	0.308558	0.726716
Cd63	2415.71	0.142762	0.141563	1.01649	0.313352	0.727647
Stt3b	715.055	-0.196899	0.195332	1.01436	0.313859	0.727647
Uqcrc1	1091.49	0.183036	0.182221	1.0101	0.314879	0.728379
Cnn1	1762.18	0.158958	0.158581	1.00401	0.316342	0.728503
Zwint	526.629	0.204727	0.204256	1.00513	0.316071	0.728503
Gja1	458.158	-0.238581	0.239341	0.991783	0.319307	0.730273
Kpna2	1132.61	-0.166476	0.16711	0.99167	0.319334	0.730273
Nes	1559.12	0.145532	0.146597	0.98576	0.320781	0.730273
Nisch	1584.29	0.14917	0.150012	0.987599	0.32033	0.730273
Slc6a6	639.177	-0.204499	0.20595	0.983451	0.321348	0.730273
Sqstm1	1240.61	0.182512	0.183484	0.989931	0.319759	0.730273
Cald1	3492.9	-0.135649	0.136976	0.979673	0.32228	0.730783
Bgn	4784.78	0.161348	0.163408	0.973614	0.32378	0.731788
Hsd17b12	509.709	-0.20963	0.212466	0.972175	0.324138	0.731788
Egfr	479.649	-0.217596	0.221015	0.969186	0.324883	0.731872
Pa2g4	799.966	0.196577	0.201437	0.94961	0.329819	0.741375
Fkbp4	694.507	0.201029	0.206759	0.944654	0.331084	0.741456
Nptn	477.992	0.215197	0.221586	0.943853	0.331289	0.741456
Cltc	2921.65	-0.163005	0.169171	0.927566	0.335496	0.748809
Parva	476.76	0.226468	0.235248	0.925547	0.336023	0.748809
Prep	712.84	0.179815	0.187646	0.916704	0.338342	0.749929
Rcn3	786.82	0.16974	0.177349	0.915341	0.338701	0.749929
Xpo5	556.283	-0.215717	0.225063	0.919757	0.337539	0.749929
Adamts1	491.712	-0.234913	0.24673	0.908946	0.340394	0.750795
Ssr1	688.115	-0.181011	0.190052	0.90838	0.340545	0.750795
P2rx5	2841.81	-0.738534	0.779161	0.90232	0.34216	0.752753
2020-09-02	1010.12	-0.172535	0.182517	0.896236	0.343793	0.753139
Aars	1259.64	0.151427	0.159805	0.896917	0.34361	0.753139
Dennd5a	446.608	-0.2292	0.242683	0.893405	0.344556	0.753216
Tcf25	668.648	0.174695	0.18557	0.886786	0.34635	0.75554
Acly	1039.54	0.150856	0.160944	0.879007	0.348474	0.755746
Fdps	619.268	0.188909	0.201452	0.878411	0.348637	0.755746
Psmd3	561.68	0.194586	0.207273	0.880841	0.347971	0.755746
Atp5a1	2700.97	0.12914	0.138339	0.871509	0.350538	0.757142
Pdlim5	1156.33	-0.156492	0.168252	0.863996	0.352623	0.757142
Rpl26	2035.56	0.133919	0.144172	0.862849	0.352943	0.757142
Slc20a1	472.181	-0.199861	0.214882	0.866129	0.352029	0.757142
Srrm2	1147.21	-0.2121	0.227187	0.869572	0.351074	0.757142
Immt	487.739	-0.203154	0.219334	0.858232	0.354234	0.75834
Hnrnpa1	455.805	0.220516	0.238434	0.855177	0.355092	0.758606
Epha2	503.84	0.198137	0.21467	0.8518	0.356044	0.75907
Clptm1	499.225	-0.202738	0.221919	0.83334	0.361309	0.759335
Csnk1a1	453.348	-0.200621	0.218738	0.842667	0.358635	0.759335
Hmgcr	490.355	-0.200925	0.218477	0.847428	0.357281	0.759335
Rhoc	1035.75	0.147766	0.161119	0.840678	0.359203	0.759335
Shmt2	706.967	0.18169	0.198951	0.834607	0.360944	0.759335
Slc12a4	472.118	0.201235	0.219964	0.838741	0.359757	0.759335
Srsf2	732.826	0.206959	0.225941	0.837868	0.360007	0.759335
Crim1	1468.58	-0.13291	0.147398	0.813126	0.367198	0.765909
Hist1h4d	837.656	0.359323	0.398945	0.810626	0.367935	0.765909
Itpr3	502.248	-0.189677	0.210731	0.809933	0.36814	0.765909
Plxnb2	1288.5	-0.136605	0.150941	0.81833	0.365669	0.765909
Trpc4ap	451.689	0.205512	0.228203	0.810325	0.368024	0.765909
Cand1	1058.65	-0.152239	0.169959	0.801763	0.370567	0.767868
Dpysl2	582.428	-0.194904	0.217008	0.803639	0.370008	0.767868
Amfr	643.35	-0.16745	0.188103	0.792589	0.373318	0.772022
Igf2	1152.16	-0.167783	0.189248	0.786146	0.375268	0.774505
Dnajc2	781.073	0.374858	0.426068	0.773193	0.379231	0.77655
Hnrnpc	741.133	0.158427	0.180126	0.77309	0.379263	0.77655
Pitrm1	484.605	0.187507	0.212816	0.776295	0.378277	0.77655
Tkt	1390.23	0.132857	0.150895	0.774634	0.378787	0.77655
Eif3a	1345.36	-0.178874	0.204552	0.765763	0.381531	0.778315
Ncaph2	453.483	0.206937	0.23667	0.765444	0.38163	0.778315
Eif4g1	2315.95	-0.120317	0.138042	0.759436	0.383505	0.780599
Cast	482.086	0.230322	0.265085	0.755169	0.384845	0.781786
Ltbp2	1958.87	-0.121626	0.140393	0.750062	0.386456	0.783522
Psmb2	478.969	0.188271	0.219024	0.738451	0.390158	0.789478
Anln	602.508	-0.196432	0.236605	0.687425	0.407042	0.79113
Ccdc87	1543.17	0.770586	0.906791	0.719277	0.396381	0.79113
Cdc42	1086.87	0.13785	0.163864	0.70703	0.400432	0.79113
Col2a1	519.745	-0.170717	0.205708	0.689565	0.406312	0.79113
Col5a2	8843.28	-0.113537	0.135604	0.701244	0.402366	0.79113
Ddx6	438.223	-0.207825	0.242896	0.73136	0.392443	0.79113
Dnmt1	679.931	0.163273	0.195158	0.699232	0.403042	0.79113
Fkbp10	1466.78	0.124077	0.149475	0.688724	0.406599	0.79113
Hectd1	629.376	-0.198178	0.235851	0.704901	0.401142	0.79113
Lars	583.556	-0.186685	0.219416	0.72259	0.395296	0.79113
Loxl3	587.62	0.166995	0.19727	0.71687	0.397172	0.79113
Mybpc3	8495.95	-0.406399	0.480991	0.713104	0.398415	0.79113
Nrp1	1989.91	-0.13922	0.166311	0.700537	0.402603	0.79113
Nup205	709.093	-0.150328	0.179336	0.702458	0.401959	0.79113
Pappa	471.064	-0.201179	0.24206	0.690225	0.406088	0.79113
Ppib	1151.99	0.148262	0.177429	0.697928	0.403481	0.79113
Prkar1a	785.97	0.178062	0.213293	0.694306	0.404704	0.79113
Prss23	2153.45	-0.120832	0.143575	0.708479	0.399949	0.79113
Psma4	541.428	-0.184712	0.22116	0.698361	0.403335	0.79113
Sec31a	1255.84	0.14222	0.168252	0.713405	0.398316	0.79113
Snrpb	754.162	0.174939	0.208801	0.702707	0.401876	0.79113
Mybbp1a	1449.82	0.148036	0.178924	0.683696	0.408317	0.79212
Itm2b	608.816	0.178623	0.217213	0.676361	0.410843	0.795527
Paics	646.906	-0.162801	0.19868	0.672688	0.412116	0.796501
Ssr3	542.968	-0.187915	0.230214	0.664634	0.414929	0.800441
Hnrnpab	1266.68	0.124378	0.153092	0.660167	0.416501	0.801688
Lrp1	3805.88	-0.125374	0.15445	0.658399	0.417126	0.801688
Ddb1	5353.24	0.0931256	0.115426	0.650668	0.419874	0.805472
Hist1h4c	464.874	0.215169	0.267408	0.647713	0.420932	0.806006
Il31ra	7993.37	0.515293	0.643395	0.640665	0.42347	0.809368
Atp5b	4810.45	0.0967941	0.121636	0.633405	0.426109	0.811153
Cyb5r3	578.556	0.155367	0.196195	0.627357	0.428326	0.811153
Notch2	804.691	-0.483645	0.609446	0.628769	0.427807	0.811153
Tomm20	601.18	0.155787	0.196345	0.628682	0.427839	0.811153
Wdr6	603.32	0.161349	0.202504	0.635624	0.4253	0.811153
Bag6	708.151	0.159466	0.202038	0.621608	0.43045	0.8122
Ddx24	462.331	-0.195141	0.247255	0.621657	0.430432	0.8122
Lyz2	497.349	0.205384	0.260052	0.619226	0.431335	0.812217
Txnl1	482.467	-0.182341	0.23221	0.61736	0.43203	0.812217
Sbf1	469.112	-0.191562	0.244774	0.612783	0.433742	0.813955
Anapc5	644.61	-0.157404	0.207059	0.577567	0.447268	0.819573
Birc6	1027.95	-0.129382	0.170406	0.576132	0.447832	0.819573
Dync1i2	586.671	0.15662	0.204374	0.587185	0.44351	0.819573
Gpx4	776.602	0.161305	0.208851	0.596033	0.440096	0.819573
Heatr5a	520.835	0.174036	0.227783	0.583262	0.445037	0.819573
Hspg2	8577.72	-0.216399	0.283388	0.58287	0.44519	0.819573
Mars	634.453	0.147538	0.191888	0.590382	0.442271	0.819573
Npm1	2490.24	0.0996984	0.131264	0.576985	0.447497	0.819573
Pcna	693.836	-0.141268	0.183863	0.590523	0.442217	0.819573
Phb2	454.123	0.171931	0.224043	0.589992	0.442422	0.819573
Ppic	510.339	0.16237	0.210605	0.593794	0.440956	0.819573
Tmsb4x	1849.11	0.150275	0.195595	0.590014	0.442414	0.819573
Tpm3	1162.1	0.119336	0.157095	0.577348	0.447354	0.819573
Tuba1b	614.716	0.180815	0.237813	0.577447	0.447315	0.819573
Serinc1	611.274	-0.152651	0.201597	0.573506	0.448869	0.820019
4931408C20Rik	1530	0.350395	0.465158	0.569207	0.450574	0.820372
Ccnd2	1307.34	-0.132744	0.175766	0.569019	0.450649	0.820372
Abcc1	541.768	0.148725	0.206829	0.516935	0.472152	0.820775
Abcf2	560.6	0.140957	0.198074	0.506853	0.476504	0.820775
Cars	440.086	-0.153035	0.214454	0.508948	0.475595	0.820775
Cdc42bpb	476.361	-0.162038	0.223424	0.525602	0.468462	0.820775
Col8a1	1418.36	-0.111895	0.153321	0.532453	0.465577	0.820775
Crlf1	859.348	0.129932	0.184492	0.494948	0.481729	0.820775
Ddx39b	439.623	0.190818	0.269935	0.498555	0.480136	0.820775
Ddx3x	1093.51	-0.15132	0.214203	0.500096	0.479458	0.820775
Ehd2	1457.27	0.132684	0.186074	0.507317	0.476303	0.820775
Eprs	959.724	-0.141584	0.200051	0.500406	0.479322	0.820775
Fasn	2979.64	0.0921997	0.127239	0.524798	0.468802	0.820775
Filip1l	583.397	-0.161374	0.225426	0.511857	0.474336	0.820775
Gart	830.932	0.120371	0.170939	0.495507	0.481481	0.820775
Gnas	2713.19	0.0967708	0.131249	0.543231	0.461097	0.820775
Hnrnpl	1529.4	0.11299	0.160624	0.494094	0.482107	0.820775
Ift46	6270.65	0.449216	0.612503	0.537321	0.463545	0.820775
Kpnb1	2151.37	-0.115538	0.16173	0.510333	0.474995	0.820775
Lamc1	1046.37	-0.120909	0.165614	0.533509	0.465136	0.820775
Lman1	449.073	-0.180163	0.244014	0.543753	0.460882	0.820775
Mapre1	587.583	-0.169569	0.236667	0.513323	0.473704	0.820775
Mcam	550.804	0.160279	0.218554	0.537956	0.463281	0.820775
Mrc2	653.714	-0.149576	0.209711	0.508357	0.475851	0.820775
Pcbp1	673.487	0.14834	0.209401	0.500379	0.479333	0.820775
Pdia6	1826.64	0.126774	0.173416	0.534942	0.464537	0.820775
Pdlim7	746.495	0.140225	0.197413	0.503408	0.478006	0.820775
Psmd1	903.525	-0.124889	0.171643	0.52917	0.466956	0.820775
Ptprs	536.442	0.162289	0.222242	0.531925	0.465799	0.820775
Rcc2	465.284	0.163915	0.226939	0.521554	0.470179	0.820775
Rpl5	2680.73	0.0984942	0.135196	0.53113	0.466132	0.820775
S100a10	780.375	0.159493	0.214871	0.552365	0.457353	0.820775
Sec13	693.992	0.148083	0.210716	0.493776	0.482248	0.820775
Set	769.79	-0.136499	0.187774	0.528478	0.467247	0.820775
Sfpq	811.667	0.129934	0.181694	0.511261	0.474593	0.820775
Snrnp200	918.159	0.142435	0.194656	0.534415	0.464757	0.820775
Timp1	4111.68	0.104364	0.148625	0.492933	0.482622	0.820775
Tnfrsf12a	700.643	0.146262	0.20123	0.529014	0.467022	0.820775
Tnk2	579.895	-0.141738	0.191692	0.5467	0.459669	0.820775
Ubqln1	594.55	0.150388	0.203201	0.547715	0.459253	0.820775
Wdr1	2908.68	0.0965136	0.128344	0.56559	0.452017	0.820775
Ywhab	591.523	-0.150252	0.209423	0.513676	0.473552	0.820775
Actr2	744.015	-0.127471	0.18654	0.466116	0.49478	0.821487
Ap2a1	511.818	0.156177	0.230618	0.459167	0.498013	0.821487
B2m	531.664	0.15071	0.224215	0.450705	0.502	0.821487
Calr	4629.43	0.0745364	0.110441	0.455473	0.499747	0.821487
Cdc37	692.287	0.131886	0.190767	0.477653	0.489487	0.821487
Cnot1	582.155	-0.194126	0.28559	0.461212	0.497058	0.821487
Colgalt1	624.442	0.140958	0.20822	0.457772	0.498667	0.821487
Cst3	642.294	0.125174	0.184451	0.460338	0.497466	0.821487
Dhx9	827.342	-0.135058	0.1994	0.457738	0.498683	0.821487
Dstn	2100.02	-0.0976335	0.142583	0.468954	0.493469	0.821487
Eif6	438.046	0.149895	0.221983	0.456595	0.49922	0.821487
Hmgb1	615.02	0.155134	0.228367	0.461318	0.497009	0.821487
Kif20a	627.347	-0.14801	0.212625	0.484623	0.486336	0.821487
Lrrc59	835.934	-0.123521	0.180138	0.470162	0.492913	0.821487
Marcks	570.335	-0.167052	0.250578	0.447138	0.503697	0.821487
Numa1	544.8	0.134281	0.194621	0.476084	0.490201	0.821487
Pdcd6ip	780.712	0.119974	0.178942	0.448892	0.502862	0.821487
Psmc1	624.729	0.139143	0.208216	0.447377	0.503583	0.821487
Rps23	497.65	0.149187	0.22254	0.449321	0.502658	0.821487
Sdha	642.424	0.140371	0.207159	0.459174	0.49801	0.821487
Sf3b2	655.73	0.133329	0.198899	0.449226	0.502703	0.821487
Sf3b3	833.558	0.119166	0.176918	0.453805	0.500534	0.821487
Tbrg1	530.705	0.13687	0.202483	0.456981	0.499038	0.821487
Tgfb3	840.229	0.126438	0.183239	0.47616	0.490167	0.821487
Trio	493.587	-0.150753	0.217581	0.47945	0.488672	0.821487
Vwa7	1073.46	-0.776034	1.12943	0.478071	0.489297	0.821487
Ctsd	2688.64	0.0890085	0.134333	0.438969	0.507621	0.826582
Hcfc1	446.838	0.160727	0.243821	0.433995	0.510035	0.829208
Il6st	450.378	-0.15283	0.233564	0.428257	0.512845	0.832468
Mprip	1522.38	-0.107404	0.165017	0.424038	0.514929	0.83454
Ap3d1	563.884	-0.13101	0.203636	0.413274	0.520312	0.835571
Eif3i	665.604	0.121847	0.190319	0.409881	0.52203	0.835571
P4ha1	803.845	0.112708	0.174179	0.418478	0.517697	0.835571
Psmc2	548.04	-0.138823	0.215751	0.413015	0.520443	0.835571
Qsox1	1426.81	0.096277	0.148544	0.420273	0.516801	0.835571
Tmed2	519.024	-0.132711	0.207301	0.410378	0.521778	0.835571
Tnc	12211.5	0.0725616	0.112552	0.415569	0.519156	0.835571
Tpr	725.389	-0.122957	0.190895	0.414951	0.519467	0.835571
Psmd2	1817.41	0.0878919	0.137526	0.408219	0.522875	0.83563
Map4k1	8927.01	0.222851	0.350376	0.40614	0.523935	0.836033
Bccip	519.937	0.151495	0.240092	0.39839	0.527922	0.837882
Ccdc80	879.953	-0.120623	0.192521	0.392537	0.530969	0.837882
Copb1	665.845	-0.136822	0.217238	0.395764	0.529285	0.837882
Ctps	770.619	-0.111599	0.1774	0.39522	0.529568	0.837882
Igf1r	610.488	-0.136087	0.216694	0.393802	0.530308	0.837882
Lpp	742.641	0.127993	0.202199	0.400455	0.526854	0.837882
Prelid1	589.286	0.145035	0.231984	0.391376	0.531577	0.837882
Rrp1	733.518	0.142267	0.224809	0.400121	0.527027	0.837882
Actr3	1183.98	-0.0997671	0.160718	0.38479	0.535051	0.841146
P4hb	4264.46	0.0737202	0.118896	0.384369	0.535275	0.841146
Mdh2	1110.4	-0.0999921	0.161879	0.38105	0.537042	0.842642
Map4	1023.33	0.11195	0.181919	0.378177	0.538581	0.843776
Kif1b	478.388	0.131594	0.215286	0.374236	0.540704	0.845822
Angptl2	446.131	-0.141822	0.234315	0.365879	0.545259	0.849272
Eif3e	574.879	-0.127868	0.211582	0.36567	0.545374	0.849272
St13	578.063	0.11791	0.19495	0.365772	0.545318	0.849272
Thrap3	568.973	-0.124145	0.206194	0.362227	0.547272	0.850946
Txndc5	1126.04	0.0913497	0.152716	0.35769	0.549792	0.853581
Mapk15	2526.98	-0.474166	0.795689	0.354927	0.551337	0.854696
Eftud2	614.421	-0.12508	0.210802	0.351674	0.553167	0.856249
App	2585.4	0.0938653	0.160749	0.341212	0.559131	0.859051
Atp1b3	443.071	-0.127678	0.218282	0.341716	0.55884	0.859051
Capzb	1128.45	0.119011	0.202508	0.344894	0.557018	0.859051
Hnrnpa0	828.844	0.126531	0.216378	0.341848	0.558764	0.859051
Ncln	501.371	0.121489	0.206578	0.345416	0.556719	0.859051
Ehd1	932.684	-0.099485	0.172041	0.334555	0.562989	0.863695
Ankrd17	448.628	-0.139936	0.242659	0.332434	0.564229	0.864316
Ckmt2	587.363	-0.32305	0.561571	0.330824	0.565174	0.864483
Eif3m	539.816	0.111996	0.19719	0.322385	0.570178	0.868282
Ipo5	1679.64	-0.0879032	0.154266	0.324438	0.568953	0.868282
Plod2	484.993	-0.125358	0.220775	0.322491	0.570114	0.868282
Brf1	5480.58	0.209467	0.370336	0.320188	0.571495	0.869008
G3bp1	1021.63	-0.0934259	0.166225	0.315549	0.574295	0.871984
Csf1	1355.03	-0.0867282	0.15508	0.312969	0.575864	0.873085
Adam19	461.619	-0.120426	0.216121	0.310046	0.577652	0.874014
Copb2	1085.15	-0.103377	0.18671	0.306463	0.579859	0.874014
Iars	861.625	0.108315	0.195219	0.307198	0.579405	0.874014
Sympk	536.582	0.110771	0.199944	0.306912	0.579581	0.874014
Capg	447.51	0.120614	0.218229	0.305094	0.580706	0.874018
Naca	1173.69	0.0969691	0.176381	0.302073	0.582586	0.875572
Hnrnpk	2291.96	-0.0761649	0.139913	0.296689	0.585966	0.876829
Slc39a7	571.16	-0.124217	0.228087	0.297247	0.585614	0.876829
Srsf6	515.51	-0.114528	0.209704	0.298444	0.58486	0.876829
Mgp	549.118	0.120575	0.222775	0.293008	0.5883	0.879049
Akap12	1571.85	0.0941173	0.184115	0.261229	0.609277	0.880712
Ankrd29	5733.64	0.221172	0.434392	0.258548	0.611119	0.880712
Atic	939.071	0.0950078	0.182327	0.271423	0.602379	0.880712
Bzw1	905.197	-0.0863015	0.169994	0.257814	0.611626	0.880712
Caprin1	1254.99	0.076049	0.152411	0.248825	0.617904	0.880712
Eif2s3x	564.536	-0.118833	0.226446	0.275748	0.599502	0.880712
Eif4a1	4017.64	0.0618185	0.123309	0.251287	0.61617	0.880712
Fkbp9	648.439	-0.0976641	0.190814	0.262376	0.608493	0.880712
Fstl1	2051.39	0.0888419	0.176009	0.254606	0.61385	0.880712
Gnb1	785.972	0.103587	0.206344	0.251222	0.616216	0.880712
Hnrnpu	1982.6	-0.083106	0.159638	0.270622	0.602915	0.880712
Hspa8	12348	0.0589031	0.111508	0.279003	0.597355	0.880712
Inppl1	504.96	-0.11136	0.215711	0.266282	0.605837	0.880712
Jak1	558.953	0.110906	0.217076	0.260428	0.609826	0.880712
Mfge8	1748.09	0.0746156	0.147339	0.256216	0.612732	0.880712
Myadm	1754.15	0.0870454	0.164882	0.278669	0.597575	0.880712
Ncl	1997.91	-0.0745511	0.146994	0.257358	0.611941	0.880712
Nxn	608.004	-0.0958909	0.192104	0.249093	0.617714	0.880712
Pabpc1	1597.45	0.224372	0.430574	0.271315	0.602451	0.880712
Prpf8	1267.61	-0.0853057	0.159515	0.285668	0.59301	0.880712
Psma1	457.095	0.125092	0.237967	0.276715	0.598862	0.880712
Psmd8	1355.28	0.0908714	0.179298	0.256957	0.612218	0.880712
Rac1	639.123	0.0995474	0.188384	0.279192	0.597231	0.880712
Ranbp1	695.323	-0.107075	0.213278	0.25275	0.615145	0.880712
Rrm1	1432.4	-0.0762554	0.153216	0.247458	0.618871	0.880712
Scd2	555.954	-0.143961	0.286273	0.252484	0.615332	0.880712
Snd1	1439.78	0.0838931	0.16103	0.271316	0.602451	0.880712
Sod1	560.612	0.0984942	0.196464	0.251094	0.616306	0.880712
Supt5	546.153	0.113332	0.214961	0.278014	0.598006	0.880712
Tm4sf1	1207.16	0.0835082	0.168052	0.24696	0.619224	0.880712
Tpp2	559.848	-0.111174	0.20884	0.283982	0.594103	0.880712
Ube2s	786.591	-0.0939674	0.175489	0.286735	0.59232	0.880712
Vcp	3374.96	0.07277	0.136949	0.282088	0.595336	0.880712
Wnk1	666.263	-0.105463	0.207481	0.257915	0.611557	0.880712
Ywhag	767.243	0.108225	0.213292	0.256618	0.612453	0.880712
Arhgef2	461.469	-0.111478	0.225765	0.243534	0.621665	0.882969
Add1	496.359	0.0986825	0.207732	0.225938	0.634552	0.885816
Adgra3	490.329	-0.105563	0.225882	0.217877	0.640662	0.885816
Cct8	1569.45	-0.0652262	0.14121	0.213223	0.644253	0.885816
Ckb	1077.17	0.0837144	0.177713	0.221768	0.637696	0.885816
Coro1c	958.129	0.0804853	0.168731	0.227652	0.63327	0.885816
Dlc1	511.344	0.0943109	0.201405	0.2191	0.639726	0.885816
Erh	460.283	-0.104745	0.227219	0.212151	0.645087	0.885816
Esyt1	718.649	-0.0854461	0.175027	0.238233	0.625485	0.885816
Ghitm	608.634	0.0920275	0.193398	0.226661	0.63401	0.885816
Gm20594	645.091	-0.338529	0.707206	0.228868	0.632364	0.885816
H2afz	723.837	0.0856892	0.18406	0.216808	0.641483	0.885816
Hist1h1c	866.825	0.0890943	0.185388	0.231004	0.630781	0.885816
Klc1	437.427	-0.118446	0.246355	0.23108	0.630724	0.885816
Ldlr	673.317	0.0873605	0.186221	0.220271	0.638833	0.885816
Lrrfip1	832.052	0.0933451	0.195691	0.22787	0.633108	0.885816
Me1	448.929	-0.107322	0.231161	0.214995	0.64288	0.885816
Plin2	734.044	0.091172	0.190573	0.228761	0.632444	0.885816
Ptges3	825.135	-0.0916518	0.190738	0.230687	0.631015	0.885816
Rars	586.483	0.0888322	0.192003	0.213936	0.6437	0.885816
Rpa1	547.949	0.102254	0.217354	0.221013	0.638269	0.885816
Rpn1	951.758	0.0793192	0.168675	0.221206	0.638123	0.885816
Sdc2	439.632	-0.110197	0.22611	0.237224	0.626219	0.885816
Sdcbp	471.889	-0.111318	0.241105	0.213074	0.644368	0.885816
Ssrp1	704.55	-0.0840537	0.181411	0.214509	0.643256	0.885816
Stip1	1078.73	0.0824761	0.170647	0.233251	0.629123	0.885816
Ankrd1	916.751	0.0789245	0.177326	0.197954	0.656378	0.894307
Asns	802.51	0.0905076	0.20376	0.197317	0.656895	0.894307
Atp6v1a	467.273	0.105928	0.237445	0.198988	0.655539	0.894307
Cct7	2117.69	-0.0601893	0.134037	0.201759	0.653305	0.894307
Grb10	1090.35	-0.0688959	0.155335	0.196732	0.657372	0.894307
Ilk	1364.27	0.0712228	0.161338	0.194719	0.659017	0.894307
Map7d1	483.331	0.103931	0.233688	0.197814	0.656491	0.894307
Olfr711	906.901	0.195774	0.444472	0.194675	0.659054	0.894307
Sec24d	547.565	0.0939431	0.208895	0.202273	0.652892	0.894307
Ctsb	1130.39	0.0703084	0.160689	0.191619	0.661573	0.895374
Uqcrc2	449.185	0.102258	0.233167	0.192204	0.661089	0.895374
Unc5b	888.136	-0.0773109	0.178321	0.18829	0.664344	0.897949
Rtn4	2355.49	0.0604774	0.140571	0.185115	0.667014	0.900382
Map4k4	749.076	0.076191	0.178275	0.18249	0.669242	0.902212
Aebp1	877.798	0.0830437	0.195228	0.180708	0.670765	0.903088
Arcn1	485.28	-0.0936734	0.222376	0.177739	0.673323	0.905248
Arpc2	743.508	-0.074527	0.177655	0.175813	0.674996	0.905248
Col5a1	6996.66	-0.0537239	0.127918	0.1764	0.674486	0.905248
Cct3	1939.33	0.0557045	0.133745	0.173347	0.677154	0.906867
Prkcsh	772.887	0.0723755	0.174247	0.172434	0.677957	0.906867
Phldb2	823.993	-0.0821057	0.198529	0.170921	0.679295	0.907482
Apoe	659.341	0.0836039	0.204172	0.167667	0.682194	0.908615
Nid1	2509.33	0.05631	0.137828	0.167014	0.68278	0.908615
Tnpo1	748.616	0.083065	0.202654	0.16793	0.681958	0.908615
Lox	4233.13	-0.061916	0.152139	0.165575	0.684075	0.909169
Cspg4	837.907	0.0721449	0.178405	0.163721	0.685753	0.909933
Eif2s2	485.852	-0.0861872	0.213382	0.163	0.686409	0.909933
Vmn1r12	2793.06	-0.310165	0.773888	0.16022	0.688954	0.912136
Actg2	2603.06	0.0627932	0.160325	0.15326	0.69544	0.914866
Akt1	624.59	0.0752138	0.191446	0.15435	0.694413	0.914866
Lama5	855.788	-0.0684357	0.17436	0.153824	0.694907	0.914866
Psma5	513.886	0.0808131	0.206167	0.153551	0.695165	0.914866
Srsf3	649.978	0.0821645	0.207853	0.15641	0.692484	0.914866
Ap2m1	1161.68	0.0615456	0.158786	0.150268	0.69828	0.917332
Copg1	1159.12	0.065042	0.168249	0.149422	0.699088	0.917332
Cad	914.098	-0.0728072	0.191401	0.144465	0.703882	0.921284
P3h4	457.312	-0.0893932	0.234889	0.144749	0.703605	0.921284
Hnrnpa3	1216.4	0.0714023	0.19048	0.140814	0.707473	0.921816
Pafah1b1	453.89	-0.0821151	0.218176	0.141614	0.706682	0.921816
Uba2	544.733	-0.0768175	0.203292	0.142641	0.70567	0.921816
Wdr95	848.628	-0.377458	1.00482	0.140429	0.707855	0.921816
Ganab	920.57	-0.0699419	0.187683	0.139052	0.709226	0.922439
Dsg2	773.459	0.447071	1.20018	0.137942	0.710335	0.922722
Actr1a	580.017	-0.0782877	0.211531	0.136825	0.711458	0.923021
Ubr4	1235.89	-0.0718979	0.194994	0.135732	0.712562	0.923294
2020-09-09	448.103	0.0807662	0.221997	0.132424	0.715932	0.925342
Thbs2	1131.92	0.0611045	0.167454	0.133292	0.715043	0.925342
Vdac3	496.012	-0.0774626	0.213813	0.130979	0.717419	0.926106
Col1a1	30712.6	0.0425151	0.118431	0.128845	0.719632	0.926723
Ctnna1	1769.58	-0.0506738	0.141208	0.128688	0.719797	0.926723
Dbn1	884.597	0.0617005	0.173979	0.125774	0.722855	0.926723
Dnaja2	511.391	-0.075744	0.212678	0.126886	0.721683	0.926723
Ptk7	1025.81	-0.0554599	0.156083	0.126332	0.722265	0.926723
Sec23a	608.917	-0.084686	0.239387	0.125377	0.723274	0.926723
Ctsl	1010.43	-0.0619313	0.179649	0.119051	0.730066	0.927043
Etf1	478.893	-0.0888135	0.253356	0.12296	0.725846	0.927043
Gadd45g	474.531	0.0796997	0.232369	0.117886	0.731339	0.927043
Nop56	691.968	0.0622333	0.181492	0.117654	0.731593	0.927043
Oat	939.32	-0.0585102	0.167541	0.122032	0.726841	0.927043
Pcbp2	744.644	0.156642	0.446942	0.122624	0.726206	0.927043
Psmc6	500.207	0.077349	0.222831	0.120679	0.728299	0.927043
Rangap1	842.784	0.0634724	0.182455	0.120914	0.728046	0.927043
Rrbp1	1129.29	0.0604935	0.175491	0.118866	0.730267	0.927043
Ckap4	1490.22	0.0510659	0.152677	0.111717	0.738198	0.930932
Fus	771.653	-0.0850028	0.251811	0.113005	0.736748	0.930932
Nup188	526.238	-0.0708773	0.212092	0.111565	0.738369	0.930932
Sdf4	523.297	-0.193137	0.582072	0.110071	0.740064	0.930932
Syt12	490.204	-0.385872	1.14142	0.113271	0.73645	0.930932
Tmbim6	790.021	0.0622563	0.187715	0.110127	0.74	0.930932
BC027072	995.65	-0.200526	0.629353	0.101485	0.750054	0.931489
Dync1h1	2537.09	-0.0434676	0.135493	0.10285	0.748436	0.931489
Ehmt2	525.372	0.0737526	0.229485	0.103202	0.74802	0.931489
Hsp90aa1	4200.4	-0.0398616	0.122711	0.105434	0.745403	0.931489
Ints1	507.032	-0.0665782	0.204137	0.106351	0.744338	0.931489
Matr3	488.664	0.0759942	0.231619	0.107473	0.74304	0.931489
Msn	3928.33	0.128151	0.38982	0.107993	0.74244	0.931489
Mtpn	503.614	0.0726158	0.222269	0.106679	0.743958	0.931489
Pcnt	19341.6	0.287092	0.887483	0.104606	0.74637	0.931489
Slit2	592.5	-0.0636108	0.200009	0.101182	0.750416	0.931489
Tns1	783.821	-0.0727328	0.227734	0.101729	0.749764	0.931489
Ywhaq	737.206	0.0618826	0.196258	0.0996058	0.752303	0.932712
P3h1	476.507	-0.0708269	0.226576	0.0979294	0.754329	0.933415
Prpf19	659.193	0.0607968	0.194724	0.0976437	0.754676	0.933415
2610507B11Rik	543.612	0.0662449	0.222525	0.0886374	0.765917	0.93503
Actn4	3050.22	0.0499013	0.177662	0.0787888	0.778946	0.93503
Arpc5	501.255	0.0659705	0.222118	0.0881387	0.766557	0.93503
Col7a1	444.251	-0.0625096	0.224587	0.0775812	0.780602	0.93503
Ctgf	11087.2	0.0308767	0.111227	0.0770744	0.781302	0.93503
Ctsa	527.845	-0.0626614	0.224646	0.0778366	0.780251	0.93503
Efemp2	689.363	-0.0592206	0.192495	0.0944763	0.758562	0.93503
Elfn2	624.798	-0.321206	1.14119	0.0790376	0.778606	0.93503
Fads3	713.662	0.0571876	0.189583	0.0910656	0.762827	0.93503
Glrx3	805.328	0.0513935	0.173879	0.0873139	0.76762	0.93503
Gpc4	1085.6	-0.122297	0.438615	0.0775878	0.780593	0.93503
Herc2	552.873	-0.0589513	0.204029	0.0834825	0.772632	0.93503
Hoxd10	929.363	-0.264226	0.958534	0.077198	0.781131	0.93503
Hyou1	1106.82	-0.0508738	0.173905	0.0855138	0.76996	0.93503
Kctd10	560.786	-0.0578098	0.200262	0.0832953	0.77288	0.93503
Kif1c	662.262	-0.0564683	0.195406	0.0835049	0.772603	0.93503
Loxl2	3323.22	-0.0352862	0.122681	0.0827215	0.773643	0.93503
Mcm2	509.135	-0.0625108	0.219984	0.0806756	0.776384	0.93503
Mcm7	584.127	0.0633677	0.207098	0.0934539	0.759831	0.93503
Nomo1	642.895	0.0550336	0.190034	0.0837772	0.772243	0.93503
Psap	2005.33	0.0402182	0.144403	0.0774954	0.780721	0.93503
Psma6	463.512	-0.0670911	0.241431	0.0772974	0.780994	0.93503
Sec61a1	1074.47	0.0481143	0.158573	0.0920451	0.761593	0.93503
Serpinb6a	636.727	0.0615683	0.206177	0.0892383	0.765148	0.93503
Smarca4	959.483	0.0494883	0.172479	0.0822705	0.774244	0.93503
Tcp1	1857.61	-0.0433968	0.14136	0.0942334	0.758863	0.93503
Trim35	498.201	-0.0600717	0.212148	0.0802952	0.776898	0.93503
Uggt1	681.769	-0.0515061	0.184459	0.077944	0.780103	0.93503
Col3a1	3082.6	0.044238	0.160907	0.0756198	0.783323	0.936366
Tes	479.075	-0.061427	0.224897	0.0747647	0.784522	0.936715
Anxa3	1069.56	-0.0415485	0.155586	0.0713143	0.789433	0.93896
Eif3d	837.994	0.0503527	0.189223	0.0707983	0.790178	0.93896
Glud1	870.797	-0.0490252	0.183226	0.0715086	0.789153	0.93896
Sgk1	469.172	0.058606	0.220268	0.0707245	0.790285	0.93896
Ubap2l	547.211	0.053911	0.203333	0.0702715	0.790942	0.93896
2020-09-15	671.725	-0.0470792	0.181124	0.0675645	0.794916	0.939217
Ap2a2	904.825	0.0456654	0.175568	0.0676857	0.794737	0.939217
Col6a1	610.282	0.0511084	0.197921	0.0665892	0.796369	0.939217
Cse1l	461.421	-0.0636803	0.247034	0.066429	0.796609	0.939217
Fbl	439.372	-0.0605079	0.233704	0.066966	0.795807	0.939217
Rcn2	524.723	-0.064827	0.246424	0.0691464	0.792584	0.939217
Psmb6	630.867	0.0539912	0.210822	0.0656429	0.79779	0.93926
Tars	613.74	-0.0493491	0.193397	0.0651979	0.798461	0.93926
Clta	651.378	0.051558	0.206602	0.0624225	0.802707	0.939977
Mtch1	694.684	0.0483784	0.192619	0.06315	0.801585	0.939977
Tnks1bp1	914.537	-0.0415715	0.166013	0.0627072	0.802267	0.939977
Tpx2	447.728	0.0553654	0.219422	0.0636593	0.800803	0.939977
Tnpo2	563.118	-0.0522195	0.210904	0.0613433	0.804385	0.940876
Ppp2ca	588.936	-0.0481656	0.19758	0.0594164	0.807421	0.943359
Tmem59	627.178	0.0477007	0.199966	0.0570488	0.811223	0.946732
Calu	1813.75	0.041748	0.178386	0.0548548	0.814821	0.949792
Hnrnpa2b1	1685.33	-0.0438622	0.18829	0.0543365	0.815682	0.949792
Khsrp	614.003	0.0482778	0.209394	0.0530463	0.817845	0.95017
Mthfd1	459.048	0.052026	0.225317	0.0532357	0.817526	0.95017
Ahsa1	441.843	-0.0469602	0.22555	0.0434148	0.834946	0.954578
Atp5l	454.334	-0.0462389	0.224217	0.042496	0.836677	0.954578
Chd4	1322.89	-0.0363667	0.165709	0.0481169	0.826373	0.954578
Cnn3	1487.04	0.0366663	0.171768	0.0454881	0.831109	0.954578
Cttn	897.517	0.0399807	0.187687	0.0453913	0.831286	0.954578
Cyfip1	980.551	-0.0373032	0.169178	0.0485891	0.825537	0.954578
Dpysl3	1236.27	0.0342409	0.164054	0.043482	0.83482	0.954578
Fbln5	954.89	-0.0396106	0.182513	0.0469977	0.828372	0.954578
Hspa9	1783.77	-0.0330149	0.154323	0.0457617	0.83061	0.954578
Itgb5	752.8	-0.0392068	0.179624	0.0476062	0.827282	0.954578
Maged2	452.424	0.0445279	0.212706	0.0438049	0.834217	0.954578
Metap2	470.557	0.0442528	0.215131	0.0423081	0.837034	0.954578
Nap1l1	1132.78	-0.0334178	0.158711	0.0442859	0.833323	0.954578
Psat1	1015.77	0.0380596	0.173506	0.0480691	0.826458	0.954578
Ran	1463.75	-0.0321775	0.147699	0.0475015	0.827469	0.954578
Surf4	1006.18	0.0352645	0.163507	0.046505	0.82926	0.954578
Ywhae	1332.11	0.0452847	0.220122	0.0421508	0.837333	0.954578
Emp1	774.329	0.0435106	0.220669	0.0390326	0.843384	0.954775
Gspt1	623.283	0.0439128	0.225333	0.0379718	0.8455	0.954775
Idh3a	488.029	-0.0431265	0.215129	0.0402501	0.840992	0.954775
Mat2a	511.24	0.0447822	0.225062	0.0395499	0.842363	0.954775
Prdx1	2015.76	-0.0315809	0.16135	0.0383333	0.844775	0.954775
Sdpr	482.644	-0.0476051	0.242145	0.0387785	0.843888	0.954775
Tcf20	447.221	-0.047729	0.245424	0.0378143	0.845817	0.954775
Ttn	5064.51	0.185691	0.913955	0.0412068	0.839139	0.954775
Tuba1a	689.672	-0.0395677	0.198337	0.0398576	0.841759	0.954775
Actn1	6715.46	0.0294122	0.153886	0.0365059	0.848474	0.954992
Axl	2095.56	-0.0293129	0.157324	0.0347323	0.852158	0.954992
Ctnnd1	1505.82	-0.0792763	0.42333	0.0350369	0.851518	0.954992
Dnaja1	586.465	-0.040392	0.214429	0.0356142	0.850314	0.954992
Fhl1	1867.3	-0.0263019	0.143169	0.033712	0.854321	0.954992
Palld	1208.76	0.0680086	0.364704	0.0346831	0.852261	0.954992
Psma2	694.238	0.0366348	0.198077	0.0342257	0.853228	0.954992
Psmc4	680.282	0.0384785	0.202835	0.0360235	0.849467	0.954992
Trim28	1750.81	0.0251264	0.136747	0.0337647	0.854208	0.954992
Arf1	801.349	0.0295289	0.179349	0.027105	0.869231	0.955211
Arf4	1000.18	-0.0307407	0.182186	0.0283955	0.866182	0.955211
Bcar1	689.787	0.0301488	0.183451	0.0270248	0.869422	0.955211
Cct2	1855.57	0.0241352	0.142499	0.0286625	0.865561	0.955211
Cct4	1217.46	0.0250522	0.15444	0.0263102	0.871145	0.955211
Cdk1	632.224	-0.0366565	0.215317	0.0289788	0.864828	0.955211
Dhx15	615.195	0.0337641	0.196794	0.0294462	0.863753	0.955211
Hadha	482.89	0.040773	0.238415	0.029173	0.86438	0.955211
Hspd1	2536.57	-0.0227432	0.139654	0.0265222	0.870631	0.955211
Lamb2	533.36	-0.039349	0.232452	0.0287379	0.865386	0.955211
Lman2	474.911	0.039021	0.217265	0.0322035	0.857582	0.955211
Nsd1	583.721	-0.0390586	0.225564	0.0299531	0.862597	0.955211
Pkd1	728.34	-0.0339933	0.20417	0.0277471	0.867705	0.955211
Pls3	1257.18	0.0307088	0.170217	0.0325021	0.85693	0.955211
Polr2a	550.075	0.0472353	0.284308	0.02749	0.868313	0.955211
Psma3	776.348	0.0316083	0.178485	0.0314101	0.859329	0.955211
Syncrip	628.729	0.0363436	0.222564	0.0266102	0.870419	0.955211
Uba1	2578.34	0.0267522	0.147078	0.033053	0.855736	0.955211
Ogdh	548.158	0.0342424	0.215253	0.0252517	0.873741	0.957043
Serpinf1	943.814	0.0252314	0.165463	0.0232824	0.878725	0.961483
Brd2	469.95	-0.032764	0.222045	0.0217577	0.882733	0.961795
Fabp5	524.79	0.0320488	0.220865	0.0210692	0.884591	0.961795
Gls	566.279	-0.0302151	0.20794	0.0211026	0.8845	0.961795
Raly	667.653	-0.0333761	0.221468	0.022747	0.880117	0.961795
Slc25a3	1955.52	-0.0201707	0.135053	0.0222885	0.881322	0.961795
Tns3	575.316	-0.0307454	0.211476	0.0210838	0.884551	0.961795
Calm1	1253.3	0.0224665	0.156886	0.0205309	0.886064	0.962385
Abce1	458.598	-0.0332401	0.239796	0.0192357	0.889693	0.962949
Cdc20	566.609	0.028529	0.211501	0.01817	0.892773	0.962949
Col4a2	4325.75	-0.0169074	0.122946	0.0189122	0.890618	0.962949
Myo1c	2502.09	-0.0174204	0.128952	0.0182443	0.892555	0.962949
Pdlim1	913.625	0.0238081	0.178691	0.0177428	0.894034	0.962949
Serbp1	1343.52	-0.0222875	0.159463	0.019525	0.888872	0.962949
Smarcc1	557.083	0.0279581	0.20927	0.017807	0.893843	0.962949
Xpnpep1	482.905	-0.0311924	0.230021	0.0183934	0.89212	0.962949
Anxa7	495.039	0.0286091	0.229291	0.015601	0.9006	0.967327
Fbln2	9194.5	0.0135592	0.106871	0.0160976	0.899038	0.967327
Mcm6	617.226	-0.0234696	0.188454	0.0155047	0.900905	0.967327
Cdh2	572.021	-0.0245902	0.205587	0.014314	0.904768	0.969461
Cs	980.259	0.0214073	0.177728	0.014492	0.90418	0.969461
Rsu1	461.454	0.0261973	0.221628	0.01395	0.90598	0.969755
Cav1	629.293	0.021384	0.190529	0.0125871	0.910671	0.971758
Cd44	1453.77	0.0195226	0.171652	0.0129353	0.909449	0.971758
Copa	1795.93	-0.0152774	0.135346	0.0127391	0.910135	0.971758
Slc25a4	1571.61	0.0173064	0.157896	0.012025	0.91268	0.972898
Pdgfrb	492.799	0.0283195	0.261358	0.011728	0.913761	0.973047
Fndc3b	583.258	-0.0238056	0.223255	0.0113349	0.915213	0.973591
Ncam1	1114.55	-0.0171485	0.16431	0.0108851	0.916906	0.97439
Arhgef17	451.413	-0.0226497	0.237786	0.00908169	0.924078	0.975763
B4galnt1	484.632	-0.0304128	0.30078	0.0102058	0.919531	0.975763
Cnbp	808.251	-0.0190307	0.192291	0.00980483	0.921123	0.975763
Col1a2	18182.9	-0.0107196	0.115189	0.00866107	0.925852	0.975763
Loxl1	983.208	0.01661	0.183491	0.00819519	0.927868	0.975763
Mmp14	1442.06	-0.0154512	0.167328	0.00852285	0.926444	0.975763
Nup98	625.851	0.0225317	0.231011	0.00949948	0.922357	0.975763
Pdia3	3265.93	-0.0153347	0.170893	0.00803412	0.928579	0.975763
Ppfibp1	568.319	0.020988	0.220901	0.00901505	0.924356	0.975763
Tpm4	1934.05	0.0141882	0.141694	0.0100325	0.920215	0.975763
Ubb	585.887	-0.0212841	0.235571	0.00814738	0.928078	0.975763
Nedd4	3128.3	0.0133567	0.153635	0.00755227	0.930748	0.977049
Plod3	641.356	0.0158893	0.190406	0.00696172	0.933504	0.977419
Rab1	469.417	0.0201023	0.242145	0.00687133	0.933936	0.977419
Tardbp	560.964	-0.0188573	0.222991	0.00713067	0.932704	0.977419
Cox5a	503.868	-0.0159785	0.234444	0.00464959	0.945636	0.980942
Cyr61	3478.76	0.00936449	0.132061	0.00502871	0.943467	0.980942
Degs1	590.531	-0.0149259	0.219795	0.00462262	0.945794	0.980942
Gps1	642.583	-0.0132957	0.191444	0.00481997	0.944651	0.980942
Hdlbp	2156.98	-0.0134764	0.177629	0.00575119	0.939549	0.980942
Lasp1	662.542	-0.0140186	0.18783	0.0055631	0.940544	0.980942
Ninl	1446.54	-0.0265932	0.382461	0.00483924	0.94454	0.980942
Ube2i	461.087	-0.0144435	0.212727	0.00461465	0.94584	0.980942
Zzef1	475.479	0.0164214	0.217009	0.00572301	0.939697	0.980942
Srsf1	485.548	0.0164867	0.24792	0.0044184	0.947003	0.981163
Bmp1	803.437	-0.0110289	0.17424	0.00400679	0.949528	0.981658
Itga5	2694.46	0.0119406	0.189764	0.0039528	0.949869	0.981658
Qars	545.153	0.0146726	0.235511	0.00388065	0.950328	0.981658
Gtf3c1	1113.87	0.0110021	0.180261	0.00372125	0.951358	0.98174
Rhoa	1408.05	-0.00950465	0.165585	0.00328714	0.954279	0.982794
Srm	437.52	-0.0137224	0.235437	0.00340105	0.953495	0.982794
Vdac2	1086.9	0.00841226	0.155442	0.00293063	0.956827	0.984437
Fam198b	767.302	0.00920042	0.184225	0.00249159	0.960189	0.985934
Mcm5	469.381	0.0122634	0.244785	0.00251346	0.960015	0.985934
Dst	633.463	0.0095379	0.209461	0.00207349	0.96368	0.987558
Gdi2	1050.37	0.00770916	0.167598	0.00211367	0.96333	0.987558
Hnrnpm	764.028	0.00750804	0.205723	0.00133531	0.97085	0.992937
Nono	1134.44	0.00624721	0.16946	0.00135815	0.970602	0.992937
Atp5f1	510.328	-0.00552733	0.211517	0.000684018	0.979135	0.995423
Atxn10	589.485	0.00495785	0.220714	0.000504534	0.98208	0.995423
Col4a1	7223.54	0.00306922	0.132629	0.00053578	0.981533	0.995423
Htra1	852.611	0.00624173	0.195759	0.00101854	0.97454	0.995423
Huwe1	1040.3	0.00410537	0.191548	0.00045893	0.982909	0.995423
Map1b	821.528	-0.00621023	0.227355	0.000745454	0.978218	0.995423
Myo9b	551.422	0.00645499	0.2167	0.000887238	0.976237	0.995423
Rnh1	852.254	-0.00460061	0.174839	0.000692275	0.979009	0.995423
Rpl36al	538.815	0.00547348	0.204866	0.000713606	0.978688	0.995423
Timp2	863.414	0.00379023	0.167401	0.000512947	0.981931	0.995423
Prrc2a	873.917	-0.00372299	0.201422	0.000341047	0.985266	0.99586
Rpn2	1305.17	-0.00278902	0.146656	0.000361749	0.984825	0.99586
Capn2	2166.3	-0.0023648	0.144938	0.00026602	0.986987	0.996626
Ywhaz	1468.48	-0.00239995	0.159243	0.000226731	0.987986	0.996661
Rbbp4	815.326	0.00221202	0.187661	0.000138711	0.990603	0.997355
Serinc3	482.858	-0.00283851	0.227397	0.00015583	0.99004	0.997355
Ddx17	559.365	0.002286	0.240561	9.00614e-05	0.992428	0.998221
Chd3	662.004	-0.000173949	0.210794	6.8086e-07	0.999342	0.999417
Dnm2	450.799	0.000160616	0.219809	5.34587e-07	0.999417	0.999417
Farp1	548.056	-0.000951397	0.220102	1.86354e-05	0.996556	0.999417
Mcm3	504.269	-0.000386246	0.236922	2.65976e-06	0.998699	0.999417
Mmp2	1559.75	-0.000978031	0.146823	4.43522e-05	0.994686	0.999417
Myof	1307.46	-0.000813343	0.152514	2.84248e-05	0.995746	0.999417
2020-03-01	0.0719352	1.44141	7.05353	0.0752848	0.783792	NA
2020-03-01	4.70606	0.451808	2.06833	0.0474175	0.82762	NA
2020-03-02	54.4564	0.224799	0.65797	0.116832	0.732496	NA
2020-03-02	158.587	0.019761	0.389355	0.00257701	0.959513	NA
2020-03-03	15.419	1.12046	1.06809	1.09366	0.295662	NA
2020-03-04	0.256123	0.789601	7.01162	0.00892254	0.924744	NA
2020-03-05	142.997	-0.398242	0.363447	1.19968	0.273385	NA
2020-03-06	208.549	-0.494693	0.307824	2.58948	0.107576	NA
2020-03-07	116.469	-0.356351	0.405962	0.772962	0.379302	NA
2020-03-08	32.9947	-0.317999	0.80989	0.15533	0.693493	NA
2020-03-09	9.21996	0.811641	1.59721	0.26189	0.608825	NA
2020-03-10	2.185	-0.274216	3.4733	0.00421835	0.948215	NA
2020-03-11	1.08713	4.73088	4.84828	1.24893	0.263758	NA
2020-09-01	0.646172	2.03099	5.76266	0.212185	0.64506	NA
2020-09-03	1.14392	2.86677	4.44267	0.432246	0.510889	NA
2020-09-04	2.69493	0.435892	2.63475	0.0266462	0.870332	NA
2020-09-05	217.907	0.328825	0.326031	1.01311	0.31416	NA
2020-09-06	48.774	0.557317	0.596452	0.875594	0.349411	NA
2020-09-08	187.598	0.50891	0.321995	2.49924	0.113901	NA
2020-09-10	98.6385	0.069807	0.536329	0.0169037	0.896555	NA
2020-09-12	0.155234	-1.84816	7.02562	0.114594	0.734973	NA
2020-09-14	3.41861	0.697442	2.55754	0.0716169	0.788997	NA
0610007P14Rik	54.2412	0.379283	0.58087	0.4253	0.514304	NA
0610009B22Rik	13.6958	-0.0899985	1.16859	0.00598077	0.938357	NA
0610009O20Rik	64.3083	0.0424594	0.538742	0.00620069	0.937236	NA
0610010B08Rik	0	NA	NA	NA	NA	NA
0610010F05Rik	44.1979	-1.288	0.69273	3.43123	0.0639746	NA
0610010K14Rik	27.0449	0.0155012	0.848551	0.000334054	0.985418	NA
0610011F06Rik	33.5662	0.227298	0.713211	0.101968	0.749481	NA
0610030E20Rik	3.41756	1.52378	2.40038	0.411288	0.521317	NA
0610037L13Rik	60.7061	0.19428	0.563687	0.118544	0.730619	NA
0610040J01Rik	0.155234	-1.84816	7.02562	0.114594	0.734973	NA
1110001J03Rik	19.705	0.671227	0.942797	0.507231	0.47634	NA
1110004E09Rik	30.5365	-0.165784	0.760274	0.0477103	0.827097	NA
1110004F10Rik	218.309	-0.341491	0.324718	1.1055	0.293063	NA
1110007C09Rik	68.2351	0.0426445	0.549155	0.00605874	0.937957	NA
1110008F13Rik	225.744	0.076366	0.302713	0.0637642	0.800642	NA
1110008L16Rik	22.0127	0.452663	0.882897	0.264064	0.607342	NA
1110008P14Rik	20.8532	0.515068	0.936586	0.304979	0.580777	NA
1110012L19Rik	28.8501	1.10534	0.791225	1.95668	0.161869	NA
1110017D15Rik	1.71419	-3.4239	3.58101	0.959465	0.327322	NA
1110025L11Rik	0	NA	NA	NA	NA	NA
1110032A03Rik	5.11531	4.3874	2.51263	3.25476	0.0712165	NA
1110032F04Rik	0.636988	1.64947	6.33384	0.0417794	0.838041	NA
1110034G24Rik	8.38389	-0.27762	1.44714	0.0368882	0.847693	NA
1110037F02Rik	424.935	0.121553	0.226331	0.28843	0.591228	NA
1110038F14Rik	23.8694	-0.472305	0.9185	0.267141	0.605256	NA
1110051M20Rik	37.3729	-0.353932	0.727638	0.234375	0.628299	NA
1110059E24Rik	32.4045	0.743023	0.773351	0.917149	0.338225	NA
1110059G10Rik	14.8846	0.718598	1.15579	0.381641	0.536726	NA
1110065P20Rik	17.6722	0.59752	1.0257	0.337925	0.56103	NA
1190002N15Rik	52.3621	-0.189625	0.619025	0.0944776	0.75856	NA
1190003K10Rik	0	NA	NA	NA	NA	NA
1190005I06Rik	0	NA	NA	NA	NA	NA
1190007I07Rik	2.09308	-1.55291	2.82887	0.296995	0.585772	NA
1200014J11Rik	79.101	0.0895304	0.46972	0.0362717	0.848955	NA
1300017J02Rik	8.97705	4.40924	1.95985	5.10906	0.0238013	NA
1500009L16Rik	4.89652	0.930668	1.88646	0.243618	0.621605	NA
1500012F01Rik	19.6478	0.988242	1.08684	0.82777	0.362918	NA
1500015O10Rik	13.4358	-1.70388	1.32912	1.69739	0.19263	NA
1600002H07Rik	25.6901	0.480673	0.91255	0.277561	0.598304	NA
1600002K03Rik	22.4716	0.242879	0.870089	0.0777442	0.780378	NA
1600012H06Rik	50.7897	-0.163209	0.603972	0.0733761	0.786483	NA
1600014C10Rik	30.1759	-0.739145	0.780115	0.898236	0.343255	NA
1600014C23Rik	0.718992	0.50259	6.05558	0.00436718	0.94731	NA
1600014K23Rik	0.179658	-1.80736	7.02669	0.12441	0.7243	NA
1600015I10Rik	0.232852	-2.37375	6.99677	0.160798	0.688423	NA
1700001C02Rik	0.628332	2.26279	5.90571	0.220323	0.638794	NA
1700001C19Rik	0.986201	0.0658902	4.34045	0.000532235	0.981594	NA
1700001F09Rik	0	NA	NA	NA	NA	NA
1700001J03Rik	0	NA	NA	NA	NA	NA
1700001K19Rik	0.406394	0.245756	6.97434	0.00107256	0.973874	NA
1700001L19Rik	0.574676	2.62679	6.63165	0.119229	0.729872	NA
1700001O22Rik	1.90218	-0.693186	3.61224	0.0235896	0.877934	NA
1700001P01Rik	0.645361	-3.80275	6.21226	0.378676	0.538313	NA
1700003E16Rik	1.6211	0.686138	3.49314	0.0362299	0.849042	NA
1700003F12Rik	0.504005	-2.4586	6.38572	0.247278	0.618998	NA
1700003M02Rik	0.490127	-3.40099	6.94103	0.262416	0.608465	NA
1700006A11Rik	0.579806	-5.34303	6.53665	1.0153	0.313637	NA
1700006E09Rik	0.467571	3.05066	6.97286	0.224676	0.6355	NA
1700007B14Rik	1.06077	0.765394	4.68527	0.0366145	0.848252	NA
1700007G11Rik	0.257275	-2.44256	6.99319	0.166248	0.683468	NA
1700007K09Rik	0.77804	0.144211	5.3225	0.000471403	0.982678	NA
1700007K13Rik	2.4725	2.58016	5.82542	0.176837	0.674106	NA
1700008O03Rik	0.179658	-1.80736	7.02669	0.12441	0.7243	NA
1700008P02Rik	0.406394	0.245756	6.97434	0.00107256	0.973874	NA
1700009N14Rik	9.19454	-0.545283	1.33217	0.166778	0.682992	NA
1700010B08Rik	0.341992	2.58821	6.9932	0.179553	0.671758	NA
1700010D01Rik	0	NA	NA	NA	NA	NA
1700010I14Rik	4.46243	1.62406	2.15011	0.561619	0.453609	NA
1700011A15Rik	2.73478	1.75364	3.05019	0.52955	0.466796	NA
1700011E24Rik	1.05949	-4.05402	4.85817	0.895929	0.343876	NA
1700011H14Rik	0.991227	4.11468	5.3126	0.591218	0.441948	NA
1700011I03Rik	0.0776172	-1.19253	7.04668	0.055006	0.814571	NA
1700011L22Rik	0.201882	0.546703	7.0176	0.0112661	0.91547	NA
1700012A03Rik	1.47962	-4.50409	3.87885	1.61736	0.20346	NA
1700012B07Rik	0.454357	1.4732	6.96378	0.0416358	0.838316	NA
1700012B09Rik	0.484011	-0.279842	6.94528	0.000971673	0.975133	NA
1700012L04Rik	0	NA	NA	NA	NA	NA
1700012P22Rik	0.782802	1.71636	5.00254	0.210361	0.646484	NA
1700013D24Rik	0.798923	-2.4426	5.83891	0.126121	0.722489	NA
1700013F07Rik	1.02788	2.11524	4.52924	0.375937	0.539786	NA
1700013G24Rik	0.216412	1.84005	7.03831	0.12482	0.723864	NA
1700013H16Rik	0	NA	NA	NA	NA	NA
1700015E13Rik	0.25116	2.19626	7.01621	0.144718	0.703635	NA
1700015F17Rik	0.345104	-3.77904	6.99206	0.54557	0.460133	NA
1700015G11Rik	0	NA	NA	NA	NA	NA
1700016C15Rik	0	NA	NA	NA	NA	NA
1700016D06Rik	0.382855	-1.10319	6.97945	0.021682	0.882936	NA
1700016H13Rik	0	NA	NA	NA	NA	NA
1700016K19Rik	0.430817	0.286496	6.97542	0.000355849	0.98495	NA
1700017B05Rik	165.848	0.387709	0.370972	1.08882	0.296732	NA
1700017D01Rik	1.54375	-0.561582	3.84938	0.0138578	0.90629	NA
1700017N19Rik	0.95147	0.170913	4.653	-0.0143773	1	NA
1700018B08Rik	0	NA	NA	NA	NA	NA
1700018C11Rik	0.556397	0.870801	6.69482	0.00882342	0.925162	NA
1700018F24Rik	0	NA	NA	NA	NA	NA
1700019A02Rik	0.249845	3.18093	7.02454	0.412186	0.520862	NA
1700019B03Rik	8.02516	-3.68288	2.64927	0.79647	0.372151	NA
1700019D03Rik	0	NA	NA	NA	NA	NA
1700019G17Rik	0	NA	NA	NA	NA	NA
1700019L03Rik	4.47092	-0.688983	2.78572	0.0358569	0.849811	NA
1700019N19Rik	0	NA	NA	NA	NA	NA
1700019O17Rik	4.23675	-3.02993	2.64665	1.61116	0.204329	NA
1700020A23Rik	1.06095	1.36657	4.84607	0.177127	0.673854	NA
1700020D05Rik	0	NA	NA	NA	NA	NA
1700020L24Rik	3.0925	1.37633	6.80502	0.0251631	0.873961	NA
1700020N15Rik	0	NA	NA	NA	NA	NA
1700021F05Rik	29.9932	0.718366	0.80781	0.790678	0.373895	NA
1700021F07Rik	0	NA	NA	NA	NA	NA
1700021K19Rik	111.278	0.201161	0.411593	0.23916	0.624814	NA
1700022I11Rik	1.22207	0.577484	4.17043	0.0118193	0.913427	NA
1700023F06Rik	0.430817	0.286496	6.97542	0.000355849	0.98495	NA
1700024G13Rik	0.134669	-1.43569	7.05634	0.0844207	0.771394	NA
1700024P04Rik	0	NA	NA	NA	NA	NA
1700024P16Rik	10.03	-1.74225	1.33076	1.72393	0.189187	NA
1700025F22Rik	0	NA	NA	NA	NA	NA
1700025G04Rik	10.8169	1.81536	1.35458	1.7795	0.182211	NA
1700026D08Rik	1.48374	-0.910237	3.63133	0.039736	0.841998	NA
1700026L06Rik	1.2318	3.41436	4.67059	0.728908	0.393237	NA
1700028K03Rik	0.261805	-1.25876	7.02829	0.0797142	0.777685	NA
1700028P14Rik	0.328777	0.901385	6.99556	0.0193503	0.889367	NA
1700029F12Rik	0.647227	-5.69304	6.24227	1.22262	0.268848	NA
1700029H14Rik	1.02859	2.97542	4.79826	0.573073	0.44904	NA
1700029I15Rik	0.582937	-3.37648	6.00447	0.497993	0.480383	NA
1700029J07Rik	1.39456	3.55084	3.99084	1.04578	0.306481	NA
1700029P11Rik	0	NA	NA	NA	NA	NA
1700030F18Rik	0.179658	-1.80736	7.02669	0.12441	0.7243	NA
1700030J22Rik	0.865647	3.91761	6.13296	0.420252	0.516811	NA
1700030K09Rik	24.2433	-0.850374	1.02953	0.686562	0.407336	NA
1700031F05Rik	0	NA	NA	NA	NA	NA
1700034E13Rik	0.391944	-3.98057	6.98223	0.593602	0.44103	NA
1700034J05Rik	0.216412	1.84005	7.03831	0.12482	0.723864	NA
1700034O15Rik	0.0776172	-1.19253	7.04668	0.055006	0.814571	NA
1700037C18Rik	3.22529	-0.825204	2.48081	0.10832	0.742065	NA
1700037H04Rik	53.7967	0.493327	0.568945	0.749221	0.386723	NA
1700039E15Rik	0.376739	2.76807	6.98453	0.197239	0.656959	NA
1700040L02Rik	0.748386	1.42335	5.40736	0.0463503	0.82954	NA
1700042G07Rik	0	NA	NA	NA	NA	NA
1700047I17Rik2	0	NA	NA	NA	NA	NA
1700049G17Rik	3.17358	-5.01433	2.68464	3.57685	0.05859	NA
1700056E22Rik	2.29862	2.56486	2.95527	0.762742	0.382472	NA
1700057G04Rik	0.382404	-1.43769	6.96413	0.0340863	0.853523	NA
1700061G19Rik	1.46051	-3.04339	3.64955	0.930178	0.334817	NA
1700065D16Rik	0	NA	NA	NA	NA	NA
1700066B19Rik	0.538089	-1.80795	6.16131	0.0650951	0.798617	NA
1700066M21Rik	7.9895	-0.320332	1.54614	0.043296	0.835169	NA
1700067K01Rik	0.341992	2.58821	6.9932	0.179553	0.671758	NA
1700067P10Rik	0.212286	-2.73056	7.0358	0.323134	0.56973	NA
1700071K01Rik	0.124265	1.84156	7.03819	0.124988	0.723687	NA
1700074P13Rik	0.382855	-1.10319	6.97945	0.021682	0.882936	NA
1700080E11Rik	0	NA	NA	NA	NA	NA
1700080O16Rik	0.155234	-1.84816	7.02562	0.114594	0.734973	NA
1700084C01Rik	0.628417	5.3812	5.83369	1.28282	0.257376	NA
1700088E04Rik	1.31421	2.57811	3.94483	0.46908	0.493411	NA
1700092M07Rik	0	NA	NA	NA	NA	NA
1700093K21Rik	0.0776172	-1.19253	7.04668	0.055006	0.814571	NA
1700094D03Rik	1.15016	-2.93684	4.12843	0.724885	0.394546	NA
1700101E01Rik	0.22717	-0.509108	7.01188	0.00576398	0.939482	NA
1700102P08Rik	0.916357	-4.58625	5.12306	0.967881	0.325209	NA
1700106J16Rik	0.0776172	-1.19253	7.04668	0.055006	0.814571	NA
1700109H08Rik	0.942979	-6.63299	5.4985	1.84648	0.174193	NA
1700112E06Rik	7.75429	1.37997	2.24734	0.36646	0.54494	NA
1700113H08Rik	0.538675	-3.46565	6.95291	0.26871	0.604199	NA
1700122O11Rik	0.260248	-0.0963436	7.04272	0.000793974	0.977521	NA
1700123I01Rik	0.0719352	1.44141	7.05353	0.0752848	0.783792	NA
1700123K08Rik	0.14387	2.19489	7.01632	0.144602	0.703749	NA
1700123O20Rik	71.8485	-0.788395	0.502892	2.46456	0.11644	NA
1700125H20Rik	0.562062	-2.06114	6.05475	0.0850816	0.770526	NA
1700129C05Rik	0.471427	-3.28184	6.95758	0.249418	0.617485	NA
1810009A15Rik	24.0779	0.584141	0.83719	0.486894	0.485316	NA
1810009J06Rik	0	NA	NA	NA	NA	NA
1810010H24Rik	0.754248	-3.71415	5.54835	0.690682	0.405933	NA
1810011H11Rik	0.806967	-1.71038	4.61022	0.269426	0.603717	NA
1810011O10Rik	3.12084	-1.11495	2.50014	0.206259	0.649715	NA
1810013L24Rik	127.356	0.0567767	0.425516	0.0179464	0.893431	NA
1810022K09Rik	93.3164	-0.106646	0.452188	0.0558468	0.813185	NA
1810024B03Rik	0	NA	NA	NA	NA	NA
1810026J23Rik	53.0256	-0.00302897	0.575581	2.76501e-05	0.995804	NA
1810030O07Rik	51.2566	-0.361265	0.586956	0.377636	0.538871	NA
1810037I17Rik	127.169	-0.467824	0.408992	1.31003	0.252389	NA
1810041L15Rik	0.278539	0.656821	7.00539	0.00510299	0.943051	NA
1810043G02Rik	20.2018	-0.174653	1.09235	0.0257273	0.872568	NA
1810043H04Rik	18.708	0.497803	1.00393	0.246656	0.61944	NA
1810046K07Rik	0.269337	-2.46038	6.98748	0.1687	0.68127	NA
1810055G02Rik	92.2888	-0.476393	0.444591	1.14672	0.284238	NA
1810062G17Rik	2.54478	0.693077	3.08877	0.055085	0.81444	NA
1810065E05Rik	0.0776172	-1.19253	7.04668	0.055006	0.814571	NA
2010001E11Rik	0.388086	-3.09102	6.96644	0.229462	0.631923	NA
2010003K11Rik	0.12558	1.44173	7.05359	0.0753524	0.783697	NA
2010005H15Rik	0.0719352	1.44141	7.05353	0.0752848	0.783792	NA
2010012O05Rik	11.0377	0.614726	1.29385	0.22298	0.636779	NA
2010106E10Rik	0.649235	3.50211	6.86776	0.285125	0.593361	NA
2010107E04Rik	104.985	-0.369224	0.435937	0.716539	0.397281	NA
2010107G12Rik	0.898274	-4.06203	5.14567	0.793557	0.373027	NA
2010107G23Rik	1.57234	1.08088	3.74919	0.062255	0.802967	NA
2010109A12Rik	0.12558	1.44173	7.05359	0.0753524	0.783697	NA
2010109I03Rik	0	NA	NA	NA	NA	NA
2010111I01Rik	72.1033	0.172952	0.494517	0.122179	0.726683	NA
2010300C02Rik	1.4367	-2.07215	3.68865	0.344717	0.557119	NA
2010315B03Rik	3.89653	-2.14076	2.24799	0.92764	0.335477	NA
2200002D01Rik	44.4181	0.476054	0.633798	0.567128	0.451402	NA
2200002J24Rik	0	NA	NA	NA	NA	NA
2210010C04Rik	0	NA	NA	NA	NA	NA
2210011C24Rik	0.422722	-4.18204	6.97323	0.628768	0.427808	NA
2210013O21Rik	7.54432	0.314706	2.04657	0.0232225	0.87888	NA
2210016F16Rik	121.865	-0.124476	0.398347	0.0975184	0.754828	NA
2210016L21Rik	45.2041	0.720192	0.646005	1.24912	0.263721	NA
2210018M11Rik	61.5222	0.366055	0.562996	0.421558	0.516161	NA
2210404O09Rik	1.74963	-0.81687	3.7706	0.13521	0.71309	NA
2210407C18Rik	0.0776172	-1.19253	7.04668	0.055006	0.814571	NA
2210408I21Rik	19.4617	-0.886536	1.0152	0.762006	0.382702	NA
2300002M23Rik	0.740836	-0.892387	5.5358	-0.0276933	1	NA
2300003K06Rik	0.372794	3.50455	6.95825	0.27841	0.597745	NA
2300005B03Rik	0.134669	-1.43569	7.05634	0.0844207	0.771394	NA
2300009A05Rik	10.3521	0.589984	1.61988	0.135409	0.712888	NA
2310002L09Rik	0.690209	-5.68512	6.09445	1.28617	0.256755	NA
2310007B03Rik	1.28823	-1.768	4.14386	0.338442	0.56073	NA
2310009B15Rik	38.7962	0.729854	0.746118	0.963152	0.326394	NA
2310011J03Rik	34.1456	-0.145314	0.847119	0.0296424	0.863304	NA
2310022A10Rik	24.3468	-0.124811	0.937941	0.0176328	0.894361	NA
2310030G06Rik	1.38975	-0.520175	3.58467	0.0150318	0.902421	NA
2310033P09Rik	19.9261	1.38926	0.959662	2.07053	0.15017	NA
2310034C09Rik	0	NA	NA	NA	NA	NA
2310035C23Rik	117.153	0.234129	0.384172	0.371564	0.542153	NA
2310036O22Rik	220.115	0.253099	0.341963	0.548528	0.45892	NA
2310039H08Rik	10.2206	0.869703	1.29641	0.45424	0.500328	NA
2310045N01Rik	42.4587	0.792155	0.672678	1.37948	0.24019	NA
2310045n01rik-mef2b	0	NA	NA	NA	NA	NA
2310047M10Rik	17.8825	-0.0493458	0.99127	0.00249119	0.960193	NA
2310050C09Rik	0	NA	NA	NA	NA	NA
2310057J18Rik	0.415483	-2.0469	6.89321	0.191908	0.661333	NA
2310057M21Rik	54.5894	0.938285	0.563675	2.7723	0.095908	NA
2310057N15Rik	0.112253	-1.30293	7.06251	0.0712948	0.789461	NA
2310061I04Rik	29.4763	-1.36417	0.85182	2.52999	0.111701	NA
2310061N02Rik	0.432824	2.90846	6.97845	0.209983	0.64678	NA
2310067B10Rik	212.37	-0.575702	0.32805	3.07008	0.0797454	NA
2310079G19Rik	0.865647	3.91761	6.13296	0.420252	0.516811	NA
2410002F23Rik	64.3512	-0.52696	0.524546	1.00904	0.315133	NA
2410004B18Rik	33.3423	0.456637	0.787734	0.33551	0.562432	NA
2410004P03Rik	0	NA	NA	NA	NA	NA
2410015M20Rik	132.371	0.0874619	0.370601	0.0557494	0.813345	NA
2410016O06Rik	69.1885	-0.0517301	0.510823	0.0102422	0.919389	NA
2410089E03Rik	96.7544	0.149322	0.46889	0.101248	0.750337	NA
2410124H12Rik	0.0776172	-1.19253	7.04668	0.055006	0.814571	NA
2410127L17Rik	93.2075	-1.17828	0.455058	6.66736	0.00981948	NA
2410131K14Rik	25.0914	0.110222	0.80899	0.0186153	0.891475	NA
2410137M14Rik	0.257275	-2.44256	6.99319	0.166248	0.683468	NA
2410141K09Rik	2.22008	0.576257	3.13596	0.0402919	0.840911	NA
2510002D24Rik	6.49887	3.13657	1.80653	3.01762	0.0823645	NA
2510009E07Rik	9.15321	0.761019	1.443	0.276362	0.599096	NA
2510039O18Rik	224.194	0.0323026	0.313943	0.0106118	0.917952	NA
2610002M06Rik	18.9024	0.0297827	1.1173	0.00070295	0.978848	NA
2610008E11Rik	28.3339	-1.18993	0.763824	2.43087	0.118967	NA
2610015P09Rik	8.95468	-0.155016	1.46355	0.0114164	0.91491	NA
2610020H08Rik	10.7181	-0.23711	1.41335	0.0284886	0.865965	NA
2610028H24Rik	0.784967	3.68596	4.96806	0.754919	0.384923	NA
2610042L04Rik	0	NA	NA	NA	NA	NA
2610044O15Rik8	5.93224	-0.347327	1.96884	0.031139	0.859931	NA
2610301B20Rik	12.3069	2.13668	1.29575	2.78577	0.0951052	NA
2610305D13Rik	0.477014	1.96301	5.98845	0.191969	0.661283	NA
2610318N02Rik	13.2964	0.331167	1.25621	0.0686261	0.793348	NA
2610524H06Rik	22.992	-1.68788	0.915968	3.36331	0.0666639	NA
2610528A11Rik	0.707929	-3.1957	5.71104	0.468704	0.493584	NA
2610528J11Rik	0.37104	0.816153	6.94253	0.00948516	0.922415	NA
2700029M09Rik	78.4285	-0.187072	0.513516	0.131921	0.716448	NA
2700049A03Rik	36.1205	0.452216	0.725011	0.386409	0.534193	NA
2700060E02Rik	345.711	-0.0166053	0.247797	0.00449212	0.946563	NA
2700062C07Rik	19.1372	0.447251	1.05686	0.17923	0.672035	NA
2700081O15Rik	53.2279	0.00105699	0.592082	3.18054e-06	0.998577	NA
2700094K13Rik	87.4137	0.550248	0.493709	1.2448	0.264549	NA
2700097O09Rik	15.0712	-0.0332343	1.06822	0.000962801	0.975246	NA
2810004N23Rik	84.0282	0.497353	0.463208	1.15486	0.282535	NA
2810006K23Rik	14.5048	-2.16756	1.31982	2.66467	0.102599	NA
2810021J22Rik	5.31162	-1.02813	1.82737	0.316363	0.573802	NA
2810403A07Rik	91.3624	-0.0150506	0.440088	0.00117315	0.972677	NA
2810408A11Rik	96.7599	5.00969	1.64248	10.8207	0.00100372	NA
2810417H13Rik	115.924	-0.424936	0.4835	0.776896	0.378092	NA
2810428I15Rik	50.571	0.0812551	0.628327	0.0167253	0.897099	NA
2810459M11Rik	4.07218	3.21395	2.72215	1.63949	0.200396	NA
2810474O19Rik	40.325	-0.279295	0.692492	0.162804	0.686588	NA
2900011O08Rik	0.294029	0.545202	7.01772	0.0112163	0.915656	NA
2900026A02Rik	51.6415	-1.10585	0.607846	3.33196	0.067946	NA
2900092C05Rik	0.0776172	-1.19253	7.04668	0.055006	0.814571	NA
3010026O09Rik	7.04095	-2.97206	1.76868	2.80263	0.0941101	NA
3110001I22Rik	2.9731	0.811406	2.4069	0.114597	0.73497	NA
3110002H16Rik	129.35	0.0576998	0.389555	0.0218615	0.882456	NA
3110009E18Rik	24.6291	1.26743	1.1866	1.1698	0.279443	NA
3110021N24Rik	0	NA	NA	NA	NA	NA
3110035E14Rik	3.35934	0.0797216	2.34945	0.00117291	0.97268	NA
3110040N11Rik	20.146	0.151948	0.964135	0.0250909	0.874141	NA
3110043O21Rik	30.3375	-0.356156	0.86436	0.171549	0.678739	NA
3110052M02Rik	1.34529	3.87201	4.18274	0.884903	0.346862	NA
3110057O12Rik	3.01013	-1.54693	2.3131	0.449698	0.502478	NA
3110062M04Rik	7.23972	4.18962	1.64099	6.50935	0.0107309	NA
3110079O15Rik	63.7797	-0.604778	2.10585	0.0377452	0.845956	NA
3110082I17Rik	20.4639	0.253763	0.963047	0.070222	0.791014	NA
3110082J24Rik	0.124265	1.84156	7.03819	0.124988	0.723687	NA
3300002I08Rik	1.03313	2.19302	4.91553	0.308988	0.578302	NA
3425401B19Rik	1.37332	-1.68489	3.48658	0.239693	0.624428	NA
3632451O06Rik	3.61661	-1.22869	2.38596	0.273112	0.601252	NA
3830403N18Rik	0.912784	0.669885	5.17198	0.0574282	0.810608	NA
3830406C13Rik	15.1832	-0.695952	1.13187	0.380336	0.537424	NA
3830417A13Rik	2.04849	3.87879	3.26016	1.44589	0.229189	NA
4430402I18Rik	0.341992	2.58821	6.9932	0.179553	0.671758	NA
4632428N05Rik	11.9891	-0.176078	1.50431	0.0137432	0.906677	NA
4732456N10Rik	0.828893	1.63826	5.79501	0.0452176	0.831604	NA
4833420G17Rik	36.2419	-0.808204	0.757042	1.14199	0.285233	NA
4833423E24Rik	2.13245	3.83608	3.21289	1.71226	0.190692	NA
4833427G06Rik	1.82684	-2.77615	3.37428	0.931359	0.33451	NA
4833439L19Rik	35.3735	-0.623084	0.898134	0.475048	0.490674	NA
4921501E09Rik	0.134669	-1.43569	7.05634	0.0844207	0.771394	NA
4921504E06Rik	4.25503	-0.460039	2.69962	0.107794	0.74267	NA
4921506M07Rik	2.0058	1.81868	3.46892	0.234471	0.628228	NA
4921507P07Rik	3.45467	-0.848815	2.34003	0.132643	0.715707	NA
4921509C19Rik	0	NA	NA	NA	NA	NA
4921511H03Rik	0	NA	NA	NA	NA	NA
4921511M17Rik	0	NA	NA	NA	NA	NA
4921517D22Rik	0.134669	-1.43569	7.05634	0.0844207	0.771394	NA
4921524J17Rik	31.8503	-1.12663	0.798689	2.00757	0.156516	NA
4921524L21Rik	1.32995	3.6326	3.86418	1.13756	0.286168	NA
4921530L21Rik	0.25116	2.19626	7.01621	0.144718	0.703635	NA
4921536K21Rik	2.7315	-3.12285	2.802	1.2312	0.267174	NA
4921539E11Rik	0.388086	-3.09102	6.96644	0.229462	0.631923	NA
4922502D21Rik	0.538973	-3.50368	6.95461	0.271625	0.602244	NA
4930402F06Rik	0.484895	-1.56639	6.95915	0.0392697	0.842915	NA
4930402H24Rik	343.879	0.278962	0.252259	1.22002	0.269356	NA
4930402K13Rik	0.25116	2.19626	7.01621	0.144718	0.703635	NA
4930404N11Rik	4.33233	-0.611982	2.70608	0.0441417	0.83359	NA
4930407I10Rik	0.155234	-1.84816	7.02562	0.114594	0.734973	NA
4930415F15Rik	0.443581	1.21918	6.72869	0.0842962	0.771558	NA
4930415L06Rik	2.55128	0.882108	3.27912	0.0413324	0.838898	NA
4930415O20Rik	0.942681	-4.27399	5.93597	0.501998	0.478624	NA
4930426D05Rik	0.12558	1.44173	7.05359	0.0753524	0.783697	NA
4930427A07Rik	29.1782	-0.571114	0.891796	0.407387	0.523299	NA
4930430A15Rik	0.590582	0.182389	5.57329	-5.90622e-06	1	NA
4930430F08Rik	26.004	-1.22125	0.947482	1.66921	0.196365	NA
4930432K21Rik	1.42057	-1.75513	3.38732	0.241073	0.623433	NA
4930432M17Rik	0.12558	1.44173	7.05359	0.0753524	0.783697	NA
4930433I11Rik	0	NA	NA	NA	NA	NA
4930435E12Rik	44.4317	0.759238	1.09072	0.493187	0.482509	NA
4930444G20Rik	0.12558	1.44173	7.05359	0.0753524	0.783697	NA
4930444P10Rik	0	NA	NA	NA	NA	NA
4930447A16Rik	0.774815	3.76077	5.82047	0.434807	0.50964	NA
4930447C04Rik	3.00043	3.38089	3.15473	1.13444	0.28683	NA
4930449I24Rik	0	NA	NA	NA	NA	NA
4930451G09Rik	0.719456	-3.36052	5.17022	0.563284	0.45294	NA
4930451I11Rik	0	NA	NA	NA	NA	NA
4930452B06Rik	9.69555	-0.542984	1.51941	0.129943	0.718491	NA
4930453H23Rik	0	NA	NA	NA	NA	NA
4930453N24Rik	52.2363	-0.432867	0.630979	0.471314	0.492383	NA
4930467E23Rik	0	NA	NA	NA	NA	NA
4930469G21Rik	0.681526	1.62619	5.64534	0.161724	0.687574	NA
4930474N05Rik	0	NA	NA	NA	NA	NA
4930480E11Rik	0	NA	NA	NA	NA	NA
4930486L24Rik	0.406827	-1.50162	6.88303	0.0375174	0.846415	NA
4930502E18Rik	0.179658	-1.80736	7.02669	0.12441	0.7243	NA
4930503B20Rik	0.359315	-2.90576	6.97293	0.209716	0.64699	NA
4930503E14Rik	0	NA	NA	NA	NA	NA
4930503L19Rik	25.6693	-0.461005	0.917295	0.250237	0.616908	NA
4930504O13Rik	0.0719352	1.44141	7.05353	0.0752848	0.783792	NA
4930505A04Rik	0.179658	-1.80736	7.02669	0.12441	0.7243	NA
4930512M02Rik	4.10068	0.841709	2.77684	0.0791078	0.77851	NA
4930513O06Rik	0	NA	NA	NA	NA	NA
4930519F16Rik	0	NA	NA	NA	NA	NA
4930519G04Rik	0.359315	-2.90576	6.97293	0.209716	0.64699	NA
4930522H14Rik	0.18987	-2.59782	7.042	0.294272	0.587496	NA
4930523C07Rik	6.57042	2.97233	1.74903	2.92254	0.0873504	NA
4930524B15Rik	0.216412	1.84005	7.03831	0.12482	0.723864	NA
4930524N10Rik	0.484011	-0.279842	6.94528	0.000971673	0.975133	NA
4930538K18Rik	0.216412	1.84005	7.03831	0.12482	0.723864	NA
4930539E08Rik	1.06508	2.05342	4.47601	0.250098	0.617006	NA
4930544D05Rik	0.457357	-4.69777	6.92874	0.9572	0.327893	NA
4930544G11Rik	0.649235	3.50211	6.86776	0.285125	0.593361	NA
4930548H24Rik	0.900395	3.98314	5.44284	0.538089	0.463226	NA
4930549C01Rik	0.0719352	1.44141	7.05353	0.0752848	0.783792	NA
4930550C14Rik	0.336551	-0.991328	7.00668	0.0477645	0.827	NA
4930550L24Rik	0.0776172	-1.19253	7.04668	0.055006	0.814571	NA
4930555G01Rik	0.269337	-2.46038	6.98748	0.1687	0.68127	NA
4930557A04Rik	0	NA	NA	NA	NA	NA
4930558K02Rik	1.15514	-5.78463	4.60493	1.9294	0.164824	NA
4930562C15Rik	1.15085	0.455366	4.79497	0.0429745	0.835773	NA
4930563D23Rik	0.25116	2.19626	7.01621	0.144718	0.703635	NA
4930563E22Rik	1.79589	2.22428	3.92727	0.203342	0.652037	NA
4930563M21Rik	0.328777	0.901385	6.99556	0.0193503	0.889367	NA
4930564B18Rik	0	NA	NA	NA	NA	NA
4930564C03Rik	0	NA	NA	NA	NA	NA
4930564D02Rik	0	NA	NA	NA	NA	NA
4930567H17Rik	0	NA	NA	NA	NA	NA
4930568D16Rik	10.5615	-1.77333	1.35453	1.68253	0.194589	NA
4930571K23Rik	0	NA	NA	NA	NA	NA
4930578C19Rik	0.463445	-0.629372	6.60238	0.0311048	0.860007	NA
4930578I06Rik	0.900395	3.98314	5.44284	0.538089	0.463226	NA
4930579F01Rik	94.4967	0.0193312	2.10085	-0.000119537	1	NA
4930579G24Rik	19.1692	-0.273943	0.992792	0.076056	0.782715	NA
4930590J08Rik	12.6427	-8.18851	2.16044	15.1609	9.87282e-05	NA
4930591A17Rik	0	NA	NA	NA	NA	NA
4930595M18Rik	0.449263	-0.635995	6.9676	0.00430273	0.9477	NA
4930596D02Rik	0	NA	NA	NA	NA	NA
4931406B18Rik	0.432824	2.90846	6.97845	0.209983	0.64678	NA
4931406C07Rik	33.9391	0.550018	0.775064	0.50423	0.477647	NA
4931406P16Rik	164.509	0.260659	0.362322	0.519055	0.471245	NA
4931409K22Rik	0.814975	-1.51251	5.04002	0.0703794	0.790785	NA
4931414P19Rik	6.84357	-0.74736	1.85249	0.164218	0.685302	NA
4931417E11Rik	0	NA	NA	NA	NA	NA
4931423N10Rik	1.1832	-1.75136	4.08433	0.327206	0.567309	NA
4931428F04Rik	8.67953	0.580058	1.50747	0.148099	0.700359	NA
4931429I11Rik	1.10088	-0.0767116	4.48248	-0.000280116	1	NA
4931429L15Rik	6.07735	-3.39282	2.42343	2.21652	0.13654	NA
4931431F19Rik	0	NA	NA	NA	NA	NA
4931440F15Rik	0	NA	NA	NA	NA	NA
4932411E22Rik	0	NA	NA	NA	NA	NA
4932411N23Rik	1.32136	-1.28632	4.44412	0.0539352	0.816352	NA
4932414N04Rik	4.19397	-1.06264	2.10745	0.253363	0.614717	NA
4932416K20Rik	0	NA	NA	NA	NA	NA
4932418E24Rik	46.4589	0.0714666	2.12701	-9.15279e-05	1	NA
4932429P05Rik	1.20996	-2.7575	4.63559	0.533624	0.465087	NA
4932438A13Rik	102.491	0.634664	0.410022	2.39786	0.121501	NA
4932438H23Rik	0.0776172	-1.19253	7.04668	0.055006	0.814571	NA
4932443I19Rik	0.201882	0.546703	7.0176	0.0112661	0.91547	NA
4933402D24Rik	0	NA	NA	NA	NA	NA
4933402E13Rik	0.0776172	-1.19253	7.04668	0.055006	0.814571	NA
4933402J07Rik	0.203197	0.14685	7.03304	0.000849775	0.976744	NA
4933402N03Rik	0.0776172	-1.19253	7.04668	0.055006	0.814571	NA
4933402N22Rik	0	NA	NA	NA	NA	NA
4933402P03Rik	1.07705	0.413391	4.44982	-0.0315446	1	NA
4933403O08Rik	0.294029	0.545202	7.01772	0.0112163	0.915656	NA
4933405L10Rik	0.179658	-1.80736	7.02669	0.12441	0.7243	NA
4933405O20Rik	0.898386	-3.59682	5.06823	0.697819	0.403517	NA
4933406J08Rik	0.197515	2.78079	7.03991	0.31425	0.575084	NA
4933406M09Rik	0.134669	-1.43569	7.05634	0.0844207	0.771394	NA
4933408B17Rik	0.304787	-1.03469	6.98298	0.0196286	0.888579	NA
4933409G03Rik	0.771825	-4.0372	5.76354	0.482104	0.487471	NA
4933411K16Rik	0.610475	-0.79847	6.44806	0.00952388	0.922258	NA
4933412E24Rik	0.179658	-1.80736	7.02669	0.12441	0.7243	NA
4933413G19Rik	3.053	-0.426935	2.56783	0.0281894	0.866664	NA
4933415F23Rik	0.25116	2.19626	7.01621	0.144718	0.703635	NA
4933416C03Rik	0	NA	NA	NA	NA	NA
4933416I08Rik	0.609591	0.288252	6.37787	0.00133321	0.970873	NA
4933417A18Rik	0	NA	NA	NA	NA	NA
4933421I07Rik	0	NA	NA	NA	NA	NA
4933425L06Rik	1.40147	-2.58928	4.80062	0.188626	0.664063	NA
4933427D06Rik	0.12558	1.44173	7.05359	0.0753524	0.783697	NA
4933427D14Rik	18.6508	-0.404566	0.967887	0.174959	0.675742	NA
4933427G17Rik	0.437899	2.63399	6.75589	0.300099	0.58382	NA
4933428G20Rik	0.22717	-0.509108	7.01188	0.00576398	0.939482	NA
4933430I17Rik	1.5321	-2.21317	3.67206	0.395349	0.529501	NA
4933433C11Rik	0.617572	-3.42979	5.88929	0.527341	0.467727	NA
4933434E20Rik	95.0618	-0.36389	0.447838	0.662107	0.415817	NA
4933436I01Rik	0.992446	-0.310501	4.86054	0.00266038	0.958864	NA
5031410I06Rik	0	NA	NA	NA	NA	NA
5031414D18Rik	2.64804	2.90497	2.84127	1.06004	0.303206	NA
5031439G07Rik	157.852	0.566027	0.3696	2.34873	0.125385	NA
5330417C22Rik	9.22835	-3.46134	1.99532	3.20697	0.0733251	NA
5430401F13Rik	0.889149	-1.10519	5.56331	0.0249872	0.874399	NA
5430402E10Rik	0	NA	NA	NA	NA	NA
5430419D17Rik	2.18241	1.22291	3.55074	0.230624	0.631062	NA
5430421N21Rik	0	NA	NA	NA	NA	NA
5430427O19Rik	1.01143	2.0489	4.5569	0.240842	0.623598	NA
5530400C23Rik	3.88973	1.31408	2.90499	0.111243	0.738733	NA
5730409E04Rik	20.5081	0.341744	0.954429	0.129702	0.718742	NA
5730455P16Rik	31.5034	-0.642061	0.747926	0.731994	0.392238	NA
5730507C01Rik	25.0583	0.187573	0.863435	0.0473608	0.827721	NA
5730508B09Rik	1.58848	-3.09333	3.58019	0.998186	0.31775	NA
5730559C18Rik	15.7874	-1.44453	1.14097	1.59106	0.207175	NA
5830411N06Rik	4.64479	-2.36883	1.92602	1.51178	0.218867	NA
5830415F09Rik	15.6785	-0.211502	1.12657	0.0356172	0.850308	NA
5830473C10Rik	0.591836	4.76023	5.97881	1.0288	0.310442	NA
6030419C18Rik	16.3273	-0.903344	1.10576	0.66588	0.414492	NA
6030458C11Rik	33.446	-0.00945861	0.754029	0.000156735	0.990011	NA
6030468B19Rik	0	NA	NA	NA	NA	NA
6030498E09Rik	0	NA	NA	NA	NA	NA
6330403A02Rik	0.179658	-1.80736	7.02669	0.12441	0.7243	NA
6330403K07Rik	2.05633	1.7374	2.8429	0.380288	0.537449	NA
6330408A02Rik	10.9399	0.0643303	1.23635	0.00272884	0.958339	NA
6330409D20Rik	0.267487	-3.25346	7.02092	0.443248	0.505559	NA
6330416G13Rik	5.08317	0.322608	2.07643	0.0242943	0.876138	NA
6430531B16Rik	0	NA	NA	NA	NA	NA
6430548M08Rik	6.84618	0.710048	1.61976	0.1954	0.65846	NA
6430550D23Rik	0.216412	1.84005	7.03831	0.12482	0.723864	NA
6430571L13Rik	0.112253	-1.30293	7.06251	0.0712948	0.789461	NA
6430573F11Rik	1.06875	0.717976	4.47117	0.0850452	0.770573	NA
6720489N17Rik	0.454357	1.4732	6.96378	0.0416358	0.838316	NA
6820408C15Rik	1.77573	1.7398	3.37647	0.268903	0.604069	NA
7420426K07Rik	0	NA	NA	NA	NA	NA
7420461P10Rik	0.371646	-0.110415	6.99657	-0.000216325	1	NA
7530416G11Rik	0.649235	3.50211	6.86776	0.285125	0.593361	NA
8030411F24Rik	0.25116	2.19626	7.01621	0.144718	0.703635	NA
8030423J24Rik	0.371646	-0.110415	6.99657	-0.000216325	1	NA
8030462N17Rik	43.7508	0.188104	0.661431	0.0808344	0.77617	NA
8430408G22Rik	0.897849	-4.20544	5.4431	0.574038	0.448659	NA
8430419L09Rik	40.5809	0.624213	0.716901	0.755945	0.3846	NA
9030025P20Rik	38.3276	-4.71951	1.6915	8.82825	0.00296602	NA
9030617O03Rik	84.9391	-0.103684	0.517252	0.0401761	0.841137	NA
9030624G23Rik	11.4614	-0.389058	1.37597	0.0794505	0.778044	NA
9030624J02Rik	263.021	0.236532	0.276456	0.731919	0.392262	NA
9130008F23Rik	7.73099	1.97886	1.55595	1.6226	0.202729	NA
9130011E15Rik	37.2864	0.433505	0.719193	0.366185	0.545091	NA
9130019O22Rik	3.61003	-2.43318	2.36882	1.05622	0.304079	NA
9130023H24Rik	10.961	0.33171	1.23385	0.0722009	0.788159	NA
9130204L05Rik	0	NA	NA	NA	NA	NA
9130401M01Rik	113.069	0.603709	0.422193	2.04989	0.152217	NA
9130409I23Rik	0.358431	-1.03438	6.98304	0.0195853	0.888702	NA
9230104L09Rik	0.334892	-2.84099	6.9754	0.203987	0.651521	NA
9230110C19Rik	10.6556	0.620262	1.24312	0.249397	0.6175	NA
9230110F15Rik	0	NA	NA	NA	NA	NA
9230112D13Rik	0.112253	-1.30293	7.06251	0.0712948	0.789461	NA
9330159F19Rik	0.341992	2.58821	6.9932	0.179553	0.671758	NA
9330182L06Rik	11.8086	-0.927398	1.29466	0.521719	0.470109	NA
9330182O14Rik	0	NA	NA	NA	NA	NA
9430007A20Rik	2.4034	-2.89594	3.24423	1.01524	0.313651	NA
9430015G10Rik	16.6774	0.170537	1.14275	0.0222341	0.881466	NA
9430016H08Rik	59.7469	-0.318438	0.532602	0.357789	0.549737	NA
9430020K01Rik	122.758	0.096886	0.430418	0.050692	0.821863	NA
9430038I01Rik	3.44501	5.6566	2.68618	4.55204	0.0328795	NA
9430069I07Rik	0.375424	3.93545	6.98701	0.609656	0.434917	NA
9530002B09Rik	0	NA	NA	NA	NA	NA
9530003J23Rik	1.08883	-4.69164	4.85536	1.21529	0.270288	NA
9530053A07Rik	7.56573	0.0257405	1.55265	0.000272643	0.986826	NA
9530068E07Rik	257.173	-0.0310565	0.287466	0.011679	0.91394	NA
9530077C05Rik	1.87071	4.35731	3.16543	2.18608	0.139263	NA
9830107B12Rik	0.258933	0.303525	7.0273	0.00206131	0.963787	NA
9830147E19Rik	0.296441	-0.882609	6.98604	0.0154414	0.901107	NA
9930012K11Rik	9.96484	0.521956	1.43253	0.134115	0.714203	NA
9930021J03Rik	24.0323	-0.876699	0.949528	0.850651	0.356368	NA
9930104L06Rik	18.3631	-1.46409	1.04445	1.98167	0.159214	NA
9930111J21Rik1	15.3333	-0.821039	1.13826	0.526275	0.468177	NA
9930111J21Rik2	0	NA	NA	NA	NA	NA
a	0	NA	NA	NA	NA	NA
A130010J15Rik	9.02275	-0.755388	1.50234	0.253254	0.614793	NA
A1bg	0.652305	1.8162	5.31603	0.229981	0.631538	NA
A1cf	0.615706	-2.06061	5.84927	0.0913207	0.762505	NA
A230046K03Rik	179.702	-0.0757318	0.350906	0.0465718	0.82914	NA
A230050P20Rik	1.92682	-2.36609	3.40716	0.709464	0.399622	NA
A230065H16Rik	0.203197	0.14685	7.03304	0.000849775	0.976744	NA
A2m	2.14954	-4.07929	3.49033	1.64798	0.199234	NA
A330050F15Rik	0	NA	NA	NA	NA	NA
A330070K13Rik	0	NA	NA	NA	NA	NA
A3galt2	1.32853	0.250345	3.76705	0.000590338	0.980616	NA
A430005L14Rik	33.8204	1.28658	0.723055	3.15886	0.0755158	NA
A430033K04Rik	4.62606	-0.725157	2.11302	0.11927	0.729827	NA
A430078G23Rik	0.733329	0.117036	4.84715	-0.000827714	1	NA
A430089I19Rik	0	NA	NA	NA	NA	NA
A430105I19Rik	43.7188	0.379119	0.648582	0.341874	0.55875	NA
A4galt	2.38316	-0.0795684	3.35659	-0.00918715	1	NA
A4gnt	0.328058	1.36138	6.97987	0.0256574	0.87274	NA
A530016L24Rik	0	NA	NA	NA	NA	NA
A530032D15Rik	0.432824	2.90846	6.97845	0.209983	0.64678	NA
A530064D06Rik	0.134669	-1.43569	7.05634	0.0844207	0.771394	NA
A530099J19Rik	0.179658	-1.80736	7.02669	0.12441	0.7243	NA
A630001G21Rik	1.64397	-0.404039	3.81792	0.0181762	0.892755	NA
A630023A22Rik	0.124265	1.84156	7.03819	0.124988	0.723687	NA
A630033H20Rik	5.52929	-2.16585	1.92275	1.28523	0.256929	NA
A630073D07Rik	0	NA	NA	NA	NA	NA
A630076J17Rik	0.258933	0.303525	7.0273	0.00206131	0.963787	NA
A630095E13Rik	0.336551	-0.991328	7.00668	0.0477645	0.827	NA
A630095N17Rik	0	NA	NA	NA	NA	NA
A730008H23Rik	0.155234	-1.84816	7.02562	0.114594	0.734973	NA
A730017C20Rik	0.0776172	-1.19253	7.04668	0.055006	0.814571	NA
A830010M20Rik	3.33636	0.691778	2.55267	0.0716065	0.789012	NA
A830018L16Rik	15.7938	-1.30463	2.24987	0.528889	0.467074	NA
A830080D01Rik	25.79	-0.183589	0.834976	0.048493	0.825707	NA
A930009A15Rik	0.406394	0.245756	6.97434	0.00107256	0.973874	NA
A930018P22Rik	1.34854	0.279445	4.41771	0.00241533	0.960803	NA
AA414768	18.0707	0.95076	1.03483	0.845145	0.35793	NA
AA415398	0.376739	2.76807	6.98453	0.197239	0.656959	NA
AA467197	2.82717	-4.04007	2.73072	2.2668	0.132173	NA
AA792892	0	NA	NA	NA	NA	NA
AA986860	4.08055	1.19716	2.52114	0.221869	0.63762	NA
Aaas	212.417	-0.157697	0.303179	0.27019	0.603204	NA
Aacs	352.588	-0.242563	0.238392	1.03524	0.308931	NA
Aadac	0.538973	-3.50368	6.95461	0.271625	0.602244	NA
Aadacl2	0.179658	-1.80736	7.02669	0.12441	0.7243	NA
Aadacl3	0.155234	-1.84816	7.02562	0.114594	0.734973	NA
Aadat	1.68664	2.06136	3.41003	0.3656	0.545413	NA
Aaed1	23.2438	0.456642	0.878159	0.270643	0.602901	NA
Aagab	59.4743	0.385917	0.56482	0.466249	0.494718	NA
Aak1	55.0203	-0.469783	0.571983	0.67585	0.411019	NA
Aamdc	12.7987	1.87075	1.2322	2.32128	0.127615	NA
Aamp	396.961	0.374632	0.238449	2.47333	0.115793	NA
Aanat	0.18987	-2.59782	7.042	0.294272	0.587496	NA
Aar2	90.7354	0.379875	0.471333	0.650351	0.419987	NA
Aard	0.995296	0.0215211	4.66449	0.00167717	0.967333	NA
Aars2	49.8174	0.44116	0.596153	0.547956	0.459154	NA
Aarsd1	118.728	0.338456	0.511722	0.437451	0.508355	NA
Aasdh	11.3643	2.61519	1.42321	3.53206	0.0601929	NA
Aasdhppt	94.4944	-0.598339	0.464536	1.66487	0.196948	NA
Aass	3.87958	-1.96845	2.33105	0.713141	0.398403	NA
Aatf	130.98	0.126553	0.367976	0.118213	0.73098	NA
Aatk	5.70078	-2.2511	1.77751	1.58989	0.207342	NA
AB124611	3.33737	-0.410329	2.42355	0.027672	0.867882	NA
Abat	21.5822	-0.492038	0.995768	0.239536	0.624542	NA
Abca1	81.1348	-0.466701	0.519012	0.813918	0.366964	NA
Abca12	9.44286	-2.59031	1.5282	2.82613	0.0927415	NA
Abca13	6.63732	0.132253	1.80928	0.00546205	0.941085	NA
Abca14	3.83223	2.9308	2.76514	1.37048	0.241729	NA
Abca15	1.78513	-1.26042	3.14532	0.163208	0.68622	NA
Abca16	30.6906	-1.30971	2.15893	0.562536	0.45324	NA
Abca17	8.56121	0.225393	1.48246	0.0231962	0.878948	NA
Abca2	71.0372	-0.926399	0.52857	3.08412	0.0790599	NA
Abca3	85.9285	0.0256487	0.471806	0.00295485	0.95665	NA
Abca4	4.18233	-1.66169	2.18009	0.588658	0.442938	NA
Abca5	66.2013	-0.283829	0.564389	0.254769	0.613737	NA
Abca6	6.41373	0.94268	2.038	0.212837	0.644553	NA
Abca7	53.7011	-0.720848	0.628674	1.32342	0.249979	NA
Abca8a	1.07618	-2.00843	4.68733	0.119783	0.72927	NA
Abca8b	5.80806	2.38966	1.9289	1.5143	0.218484	NA
Abca9	7.6532	4.41703	2.11742	4.57712	0.0324016	NA
Abcb10	114.161	0.139145	0.422112	0.108786	0.741531	NA
Abcb11	2.79215	-1.27735	3.28174	0.0925284	0.760987	NA
Abcb1a	1.33094	-3.17947	3.63371	1.00164	0.316915	NA
Abcb1b	59.355	-0.286026	0.539135	0.282312	0.59519	NA
Abcb4	7.82208	2.68171	2.1375	1.84067	0.174872	NA
Abcb5	3.26992	-3.69445	2.40526	2.35513	0.124872	NA
Abcb6	65.1569	0.366876	0.527358	0.484705	0.486299	NA
Abcb7	52.9767	0.356265	0.607756	0.344962	0.556979	NA
Abcb8	36.4388	-0.441431	0.676308	0.426314	0.513803	NA
Abcb9	14.708	-0.30168	1.26929	0.0565896	0.81197	NA
Abcc10	17.7582	-0.897463	1.06967	0.711277	0.39902	NA
Abcc12	5.27804	-2.59758	2.37073	1.24678	0.264168	NA
Abcc2	5.77549	-0.991795	1.85132	0.2811	0.595981	NA
Abcc3	33.5533	0.0952863	0.756944	0.0157571	0.900106	NA
Abcc4	46.5554	-0.112554	0.60939	0.0341312	0.853428	NA
Abcc5	159.771	-0.299724	0.363528	0.679948	0.409605	NA
Abcc6	0.463445	-0.629372	6.60238	0.0311048	0.860007	NA
Abcc8	5.88631	-0.674095	1.75191	0.14824	0.700223	NA
Abcc9	10.3851	-1.10637	1.40496	0.621386	0.430533	NA
Abcd1	39.1835	0.112837	0.675255	0.0278934	0.86736	NA
Abcd2	1.80412	3.73827	3.50635	1.39365	0.23779	NA
Abcd3	127.474	-0.347275	0.376716	0.847307	0.357315	NA
Abcd4	19.6098	-1.298	0.935767	1.90621	0.167385	NA
Abcf1	400.411	-0.166553	0.234347	0.504738	0.477426	NA
Abcf3	144.979	0.170987	0.367636	0.217108	0.641253	NA
Abcg1	7.93137	0.411723	1.54256	0.0710195	0.789858	NA
Abcg3	2.10665	-4.13366	3.65255	1.53216	0.215789	NA
Abcg4	1.25935	4.40417	4.22762	1.32187	0.250257	NA
Abcg5	0.583932	-2.20923	6.06842	0.226582	0.63407	NA
Abcg8	105.837	0.596547	1.12547	0.286688	0.59235	NA
Abhd1	4.54606	-1.8548	2.25745	0.659694	0.416668	NA
Abhd10	22.4272	-0.302075	0.890725	0.115407	0.73407	NA
Abhd11	37.9115	-0.017226	0.664209	0.000673423	0.979297	NA
Abhd12	139.895	-0.0371674	0.376447	0.0097378	0.921392	NA
Abhd12b	1.19038	-1.17721	4.51023	0.0437969	0.834232	NA
Abhd13	36.8546	0.242183	0.75094	0.10378	0.74734	NA
Abhd14a	39.8309	-0.973624	0.696882	1.94794	0.162809	NA
Abhd14b	16.1465	-0.0778541	1.04225	0.00551045	0.940825	NA
Abhd15	5.95861	1.68972	1.86052	0.828656	0.362661	NA
Abhd16a	95.2615	-0.242791	0.467684	0.270287	0.603139	NA
Abhd16b	1.55985	-0.0709016	4.22855	0.000214997	0.988301	NA
Abhd17a	197.118	0.301807	0.348736	0.750196	0.386414	NA
Abhd17b	45.2335	-0.0598899	0.642346	0.00871922	0.925604	NA
Abhd17c	73.0573	0.0630658	0.551372	0.0130404	0.909084	NA
Abhd2	222.521	0.437233	0.294427	2.20393	0.137659	NA
Abhd3	1.44976	-0.975526	3.60831	0.0899918	0.764188	NA
Abhd4	186.648	0.366919	0.313607	1.36722	0.242289	NA
Abhd5	60.5208	-0.262856	0.533476	0.241872	0.622858	NA
Abhd6	18.6207	0.276442	1.04454	0.0690557	0.792717	NA
Abhd8	110.166	-0.460249	0.467646	0.974222	0.323629	NA
Abi1	154.797	0.0984518	0.402671	0.0598587	0.806719	NA
Abi2	34.7065	-0.581408	0.706379	0.678485	0.410109	NA
Abi3	4.10445	1.40462	2.17528	0.421351	0.516264	NA
Abi3bp	10.3451	-1.01724	1.26445	0.643996	0.422268	NA
Abl1	420.554	0.0190305	0.22307	0.0072689	0.932056	NA
Abl2	115.94	-0.0944567	0.42483	0.0494311	0.824056	NA
Ablim1	17.2189	1.41825	1.09051	1.68795	0.193871	NA
Ablim2	2.89972	1.39858	2.38119	0.345491	0.556677	NA
Ablim3	2.87579	-2.33586	2.44142	0.920338	0.337386	NA
Abo	0.24853	2.91026	6.97838	0.210155	0.646646	NA
Abr	74.026	0.193938	0.543398	0.127973	0.720543	NA
Abra	0	NA	NA	NA	NA	NA
Abracl	405.668	0.563928	0.269871	4.3787	0.0363908	NA
Abt1	48.0528	0.711991	0.678711	1.09847	0.294603	NA
Abtb1	20.9242	0.521255	0.958321	0.297688	0.585335	NA
Abtb2	43.6073	-0.854839	0.732216	1.3688	0.242018	NA
Acaa1a	105.372	1.03374	0.446224	5.37001	0.0204858	NA
Acaa1b	2.6009	0.92405	2.92785	0.0987558	0.753328	NA
Acaa2	149.927	0.582481	0.41209	1.99062	0.158276	NA
Acaca	415.843	0.0231458	0.231354	0.0100036	0.92033	NA
Acacb	12.0908	-1.93697	1.40052	1.92919	0.164847	NA
Acad10	5.21299	-0.315299	1.84462	0.0285988	0.865709	NA
Acad11	53.3551	-0.287461	0.565572	0.259298	0.610603	NA
Acad12	5.7508	-0.449189	1.84814	0.0604221	0.80583	NA
Acad8	69.7526	0.316832	0.549426	0.332698	0.564075	NA
Acad9	143.26	-0.0365826	0.349844	0.010935	0.916717	NA
Acadl	172.62	0.289347	0.347527	0.689378	0.406376	NA
Acadm	78.9358	-0.129485	0.471247	0.0757579	0.783131	NA
Acads	157.639	-0.204192	0.374219	0.298402	0.584886	NA
Acadsb	63.9718	0.696893	0.547676	1.63026	0.201667	NA
Acadvl	386.312	0.121635	0.274966	0.195094	0.658711	NA
Acan	18.4894	1.52442	1.10735	1.89318	0.168843	NA
Acap1	3.02513	-0.791091	2.54054	0.0949069	0.758029	NA
Acap2	107.34	-0.413357	0.420747	0.967055	0.325416	NA
Acap3	107.989	0.638493	0.445126	2.05984	0.151226	NA
Acat1	217.345	-0.305279	0.308098	0.983781	0.321267	NA
Acat2	33.5803	-0.406684	0.722556	0.316819	0.573525	NA
Acat3	0	NA	NA	NA	NA	NA
Acbd3	152.344	-0.0884899	0.431486	0.0419071	0.837797	NA
Acbd4	9.38853	-0.862277	1.44871	0.352895	0.552479	NA
Acbd5	54.7454	-0.338809	0.59034	0.329839	0.565754	NA
Acbd6	66.4898	-0.00342077	0.525099	4.22804e-05	0.994812	NA
Acbd7	0.935143	4.05064	5.34201	0.572065	0.44944	NA
Accs	7.85027	-0.21532	1.60715	0.0180115	0.893239	NA
Accsl	1.63193	-5.07096	3.73953	2.0649	0.150725	NA
Acd	34.1129	0.549811	0.715817	0.59157	0.441813	NA
Ace	2.86095	1.20163	2.71745	0.189687	0.663178	NA
Ace2	27.4504	-0.276784	2.56605	0.0114878	0.914645	NA
Ace3	0.574688	2.44357	6.07498	0.265372	0.606453	NA
Acer1	0	NA	NA	NA	NA	NA
Acer2	0.35108	0.302005	7.02741	0.00204083	0.963967	NA
Acer3	46.7596	0.212808	0.676336	0.0989407	0.753105	NA
Ache	2.10392	-0.440153	6.81031	0.00246373	0.960412	NA
Acin1	313.276	0.203257	0.255303	0.634016	0.425886	NA
Ackr1	0.500339	-4.4964	6.95467	0.699351	0.403002	NA
Ackr2	0.606961	1.74798	5.94382	0.161496	0.687783	NA
Ackr3	13.9334	-0.877717	1.10603	0.625407	0.429045	NA
Ackr4	2.16355	-4.43431	3.1641	2.02561	0.154666	NA
Acmsd	1.00379	-0.113826	4.21519	0.000668935	0.979366	NA
Acnat1	1.14397	1.59543	4.25717	0.0897905	0.764444	NA
Acnat2	0.0776172	-1.19253	7.04668	0.055006	0.814571	NA
Aco1	334.658	0.00624515	0.253601	0.000605958	0.980361	NA
Acot1	76.9751	-0.833186	1.09089	0.578993	0.446707	NA
Acot10	0	NA	NA	NA	NA	NA
Acot11	9.84838	0.632789	1.46367	0.187961	0.664619	NA
Acot12	2.63726	0.112765	3.24366	0.000670797	0.979337	NA
Acot13	59.5628	-0.325245	0.56993	0.326642	0.567643	NA
Acot2	10.2906	-0.644641	1.52105	0.180323	0.671096	NA
Acot3	0.289903	-3.38619	7.01471	0.482582	0.487255	NA
Acot4	0.461023	-1.06339	6.94357	0.013485	0.907553	NA
Acot5	4.0295	-3.3231	2.66278	1.86126	0.172479	NA
Acot6	6.10993	-0.771046	1.81622	0.181407	0.670167	NA
Acot8	37.5095	0.00593098	0.671663	7.77954e-05	0.992963	NA
Acot9	156.136	-0.287311	0.35735	0.647775	0.420909	NA
Acox1	202.318	-0.294185	0.375126	0.613319	0.433541	NA
Acox2	1.21612	-4.18292	3.78184	1.32587	0.249542	NA
Acox3	44.4982	0.319522	0.629281	0.256771	0.612347	NA
Acoxl	1.49851	0.487307	3.96788	-0.0306452	1	NA
Acp1	156.748	-0.207114	0.364801	0.32349	0.569518	NA
Acp2	74.8313	0.551501	0.557844	0.976593	0.323041	NA
Acp5	6.13237	-0.0565503	1.99279	0.000797058	0.977477	NA
Acp6	36.3343	-0.227956	0.688455	0.109386	0.740845	NA
Acpp	2.246	-1.78914	3.23841	0.304739	0.580926	NA
Acpt	0.698304	-2.12094	5.19856	0.282986	0.594751	NA
Acr	0.952467	0.436981	5.00857	0.0048036	0.944744	NA
Acrbp	1.3312	-2.24065	4.16559	0.460098	0.497578	NA
Acrv1	0.0776172	-1.19253	7.04668	0.055006	0.814571	NA
Acsbg1	16.9313	0.2812	1.01833	0.0763192	0.782349	NA
Acsbg2	1.38507	-2.28795	3.82424	0.393145	0.530651	NA
Acsf2	29.2734	-0.295962	0.833612	0.125995	0.722621	NA
Acsf3	24.4538	1.15098	0.825541	1.94609	0.163009	NA
Acsl1	24.2659	-0.224499	0.901696	0.0624561	0.802655	NA
Acsl3	81.7467	-0.108327	0.469844	0.0532869	0.81744	NA
Acsl4	188.58	-0.453705	0.344047	1.7297	0.188449	NA
Acsl5	180.082	0.430874	0.344614	1.56907	0.210342	NA
Acsl6	2.05599	-1.03339	3.28741	0.0776732	0.780476	NA
Acsm1	0.623239	0.193051	5.46306	0.0120114	0.912729	NA
Acsm2	1.1991	-4.81113	4.33192	1.46222	0.226577	NA
Acsm3	0.74426	-1.24191	5.48174	0.125128	0.723538	NA
Acsm4	0.673343	-3.7884	6.76513	0.31986	0.571692	NA
Acsm5	1.37171	0.558733	3.59805	0.0221654	0.881648	NA
Acss1	1.35471	1.03911	4.0728	0.0675974	0.794868	NA
Acss2	15.7949	0.287536	1.03441	0.0770458	0.781342	NA
Acss3	1.84389	-1.9958	3.3099	0.393762	0.530329	NA
Acta1	185.314	0.1408	0.338396	0.172568	0.67784	NA
Actbl2	2.94668	-0.808713	2.45577	0.110567	0.7395	NA
Actc1	4.74231	-1.09771	2.40652	0.207993	0.648345	NA
Actl10	0	NA	NA	NA	NA	NA
Actl11	11.4766	-2.2244	1.47756	2.33168	0.126765	NA
Actl6a	207.194	0.158016	0.329837	0.230028	0.631503	NA
Actl6b	0.615706	-2.06061	5.84927	0.0913207	0.762505	NA
Actl7a	1.68842	-2.7698	4.52285	0.243678	0.621562	NA
Actl7b	2.78984	0.478082	2.92263	0.029323	0.864035	NA
Actl9	0.310469	-2.77675	6.97796	0.198426	0.655994	NA
Actn2	2.59431	0.586643	2.65766	0.0479068	0.826746	NA
Actn3	9.10774	0.782501	1.39412	0.314134	0.575155	NA
Actr10	339.019	0.100979	0.250693	0.162431	0.686928	NA
Actr1b	343.165	-0.0912433	0.268341	0.115799	0.733636	NA
Actr3b	6.67859	-0.09636	1.65064	0.00343304	0.953277	NA
Actr5	37.904	0.199118	0.683253	0.0844622	0.771339	NA
Actr6	54.5904	0.508356	0.721026	0.496298	0.481131	NA
Actr8	85.1823	-0.144506	0.458958	0.0990287	0.752998	NA
Actrt1	0.155234	-1.84816	7.02562	0.114594	0.734973	NA
Actrt2	10.5149	1.61834	2.04532	0.654272	0.418589	NA
Actrt3	0.473687	-0.713444	6.55078	0.00623569	0.937059	NA
Acvr1	119.426	-0.0634568	0.416392	0.0231086	0.879175	NA
Acvr1b	13.5584	0.756437	1.11406	0.460972	0.49717	NA
Acvr1c	1.0626	-1.68201	4.00107	0.3183	0.572631	NA
Acvr2a	32.2943	-1.06998	0.823889	1.6711	0.196111	NA
Acvr2b	6.57282	-1.02038	1.83543	0.30083	0.583363	NA
Acvrl1	40.7396	0.4804	0.649433	0.547254	0.459442	NA
Acy1	47.3179	-0.472213	0.672249	0.492002	0.483036	NA
Acy3	7.85261	-0.493839	1.46689	0.113687	0.735985	NA
Acyp1	9.98837	2.50056	1.32235	3.59733	0.0578725	NA
Acyp2	14.4928	-0.197786	1.17489	0.0283753	0.866229	NA
Ada	23.2984	0.676889	0.864624	0.613927	0.433313	NA
Adad1	1.20289	0.200652	4.09826	0.00542483	0.941286	NA
Adad2	0.941258	1.06897	4.64395	0.0337513	0.854237	NA
Adal	7.85437	-0.7058	1.56186	0.200492	0.654324	NA
Adam10	293.982	-0.296116	0.323819	0.832724	0.361486	NA
Adam11	4.72869	-0.213782	2.04544	0.0108323	0.917107	NA
Adam12	192.389	0.251578	0.31182	0.649647	0.420239	NA
Adam15	304.538	0.117618	0.258893	0.206752	0.649325	NA
Adam17	108.748	-0.614678	0.433225	2.01911	0.15533	NA
Adam18	4.20428	1.68186	2.22677	0.589389	0.442655	NA
Adam1a	0.833002	-2.01255	5.31265	0.0863273	0.768899	NA
Adam1b	0	NA	NA	NA	NA	NA
Adam2	1.55599	-2.81228	3.66313	0.628423	0.427934	NA
Adam20	0.12558	1.44173	7.05359	0.0753524	0.783697	NA
Adam21	1.40883	1.84473	4.04241	0.131302	0.717086	NA
Adam22	5.06855	-2.81761	1.96005	2.12035	0.145353	NA
Adam23	35.7705	0.181875	0.712064	0.0652973	0.798311	NA
Adam24	1.01598	0.289616	5.23957	0.00194612	0.964813	NA
Adam25	0	NA	NA	NA	NA	NA
Adam26a	0	NA	NA	NA	NA	NA
Adam26b	0.25116	2.19626	7.01621	0.144718	0.703635	NA
Adam28	1.22007	-0.233375	4.49792	0.00179413	0.966214	NA
Adam29	2.26659	-0.694009	6.80777	0.00620604	0.937209	NA
Adam3	3.27357	-2.22058	2.73524	0.613519	0.433466	NA
Adam30	0.628668	-5.10447	6.40144	1.03719	0.308475	NA
Adam32	1.79165	-1.8457	3.52518	0.282099	0.595329	NA
Adam33	5.72682	3.79313	2.44711	2.44044	0.118243	NA
Adam34	0.0776172	-1.19253	7.04668	0.055006	0.814571	NA
Adam39	0	NA	NA	NA	NA	NA
Adam4	1.78853	-1.86554	3.74785	0.417863	0.518005	NA
Adam5	10.2163	-0.486265	1.33993	0.131632	0.716746	NA
Adam6a	0.179658	-1.80736	7.02669	0.12441	0.7243	NA
Adam6b	0.484895	-1.56639	6.95915	0.0392697	0.842915	NA
Adam7	2.60785	-0.329996	2.96004	0.0188626	0.890761	NA
Adam8	134.463	0.659199	0.44564	2.17815	0.139983	NA
Adamdec1	1.87434	2.48064	3.53631	0.537607	0.463426	NA
Adamts10	62.7759	-0.378692	0.540757	0.489268	0.484254	NA
Adamts12	219.148	-0.0805996	0.316913	0.0645697	0.799414	NA
Adamts13	3.78755	-0.672083	2.25531	0.0873873	0.767525	NA
Adamts14	58.9742	1.11677	0.641651	3.04325	0.0810736	NA
Adamts15	1.03718	-2.40547	4.45617	0.467206	0.494275	NA
Adamts16	4.02014	-1.26667	2.22199	0.327003	0.567429	NA
Adamts17	5.14645	0.644908	1.77343	0.131388	0.716997	NA
Adamts18	3.70973	1.45043	2.35642	0.386653	0.534064	NA
Adamts19	2.58306	-1.23633	2.61069	0.227599	0.63331	NA
Adamts2	56.4786	0.683916	0.604645	1.27425	0.258971	NA
Adamts20	7.99765	-0.6445	1.63645	0.152084	0.696552	NA
Adamts3	12.6966	0.390686	1.54048	0.0636899	0.800756	NA
Adamts4	39.8618	-0.994319	0.739597	1.80962	0.178554	NA
Adamts5	220.114	-0.122643	0.327512	0.140024	0.708257	NA
Adamts6	58.1499	-6.03014e-05	0.549005	1.18723e-08	0.999913	NA
Adamts7	15.6933	-0.031649	1.04834	0.000911765	0.975911	NA
Adamts8	18.6399	1.30679	1.1002	1.43389	0.231131	NA
Adamts9	32.9359	0.216143	0.911723	0.0559573	0.813004	NA
Adamtsl1	52.0245	-0.0941904	0.62598	0.0225036	0.880755	NA
Adamtsl2	3.42325	1.83645	2.73819	0.441595	0.506354	NA
Adamtsl3	71.5053	-0.296923	0.539272	0.304181	0.581273	NA
Adamtsl4	24.6745	-0.778727	0.921163	0.708187	0.400046	NA
Adamtsl5	14.5371	0.00547338	1.15043	2.283e-05	0.996188	NA
Adap1	3.65567	0.14172	2.69365	0.00445481	0.946785	NA
Adap2	5.50417	-0.168356	1.85493	0.0082271	0.927728	NA
Adar	84.9114	0.168456	0.455067	0.136698	0.711586	NA
Adarb1	38.1194	0.677721	0.721276	0.878455	0.348625	NA
Adarb2	1.00391	0.976056	5.05859	0.101446	0.750101	NA
Adat1	12.2917	-0.768942	1.48103	0.273544	0.600964	NA
Adat2	13.4641	-0.535904	1.13017	0.222946	0.636805	NA
Adat3	13.6223	-1.83175	1.17531	2.40671	0.120816	NA
Adck1	42.5348	-0.594404	0.637714	0.870033	0.350946	NA
Adck2	11.7284	-0.112507	1.29213	0.0074742	0.931106	NA
Adck3	2.866	2.41248	2.65883	0.841021	0.359105	NA
Adck4	49.8715	-0.401294	0.599765	0.446346	0.504075	NA
Adck5	53.789	0.719403	0.555354	1.6775	0.195258	NA
Adcy1	22.3224	-1.25344	0.996491	1.59827	0.206148	NA
Adcy10	1.07065	-2.75478	4.79871	0.509727	0.475257	NA
Adcy2	16.2548	-0.1461	1.11139	0.0171851	0.895703	NA
Adcy3	131.433	0.128319	0.37876	0.1149	0.734633	NA
Adcy4	21.5857	1.17722	0.915098	1.65687	0.198026	NA
Adcy5	24.4918	-1.6322	1.14339	2.11217	0.146132	NA
Adcy6	165.709	-0.0755148	0.344772	0.0478063	0.826925	NA
Adcy7	78.3176	-0.638999	0.510209	1.56822	0.210466	NA
Adcy8	3.40837	-2.67816	2.61604	1.0651	0.302055	NA
Adcy9	10.0446	0.24332	1.3147	0.0342063	0.853269	NA
Adcyap1	0.406827	-1.50162	6.88303	0.0375174	0.846415	NA
Adcyap1r1	9.54182	0.341194	1.35505	0.0625107	0.802571	NA
Add2	1.39883	-0.767907	3.93709	0.0367561	0.847962	NA
Add3	38.9657	-0.485514	0.66227	0.536401	0.463928	NA
Adgb	2.91297	1.2287	2.77516	0.195903	0.658048	NA
Adgra1	1.86419	-3.27732	3.50804	1.10897	0.292306	NA
Adgra2	213.051	-0.457218	0.340482	1.79713	0.18006	NA
Adgrb1	4.52341	0.261843	2.00167	0.0170917	0.895985	NA
Adgrb2	35.4662	1.33222	0.986054	1.92004	0.165853	NA
Adgrb3	4.30626	-3.9825	2.19338	3.39959	0.0652128	NA
Adgrd1	2.31478	0.563463	2.97422	0.0350912	0.851405	NA
Adgre1	75.1147	-0.801889	0.524741	2.32635	0.1272	NA
Adgre4	1.62809	0.901963	3.62911	0.0613827	0.804324	NA
Adgre5	266.72	-0.189382	0.300618	0.396722	0.528787	NA
Adgrf1	1.58541	1.57491	3.81611	0.323904	0.569271	NA
Adgrf2	1.13195	0.548423	4.80126	0.0510616	0.821226	NA
Adgrf3	2.44379	2.22142	3.27726	0.472775	0.491713	NA
Adgrf4	15.0096	-0.573813	1.79336	0.103577	0.747579	NA
Adgrf5	59.5739	0.454429	0.603366	0.563748	0.452754	NA
Adgrg1	7.72767	-0.189352	1.55666	0.0147431	0.903357	NA
Adgrg2	16.7613	2.03533	1.12738	3.2927	0.0695886	NA
Adgrg3	0.822569	-0.458651	4.65397	0.00483903	0.944541	NA
Adgrg5	8.9659	0.503402	1.36466	0.135688	0.712606	NA
Adgrg6	79.3575	-0.794897	0.495531	2.56293	0.109396	NA
Adgrg7	1.31511	1.2562	4.77988	0.0440715	0.833721	NA
Adgrl1	173.592	-0.613017	0.350312	3.04904	0.0807849	NA
Adgrl2	147.1	-0.285244	0.404384	0.495619	0.481431	NA
Adgrl3	29.8481	0.0841396	0.751179	0.012547	0.910813	NA
Adgrl4	1.14013	1.03968	4.3212	0.0599355	0.806598	NA
Adgrv1	21.6283	-1.09939	0.984711	1.23795	0.265867	NA
Adh1	0.625252	1.09206	5.75207	0.023037	0.879361	NA
Adh4	0.61659	-3.70332	6.37773	0.346359	0.556181	NA
Adh5	322.985	0.0609149	0.270503	0.0506216	0.821985	NA
Adh6a	0.36752	-3.91176	6.98582	0.591706	0.44176	NA
Adh7	2.22024	-1.60039	3.02993	0.307516	0.579209	NA
Adhfe1	0.707393	-3.93334	4.83013	0.914323	0.33897	NA
Adi1	22.87	0.136208	0.908129	0.0225728	0.880573	NA
Adig	0	NA	NA	NA	NA	NA
Adipoq	0.280814	-0.508785	7.01194	0.00574133	0.939601	NA
Adipor1	393.989	0.132155	0.266906	0.245965	0.619931	NA
Adipor2	94.0883	-0.42807	0.448498	0.908194	0.340594	NA
Adk	306.107	-0.290669	0.255682	1.29426	0.255264	NA
Adm	66.3302	0.437836	0.543863	0.650009	0.420109	NA
Adm2	3.24841	1.54308	2.60095	0.36016	0.548417	NA
Adnp	175.019	-0.220487	0.358064	0.377481	0.538955	NA
Adnp2	88.8446	-0.247761	0.480964	0.266006	0.606024	NA
Ado	108.107	0.163638	0.411886	0.157965	0.691037	NA
Adora1	0.963585	4.47386	4.95306	1.04243	0.307256	NA
Adora2a	1.44074	0.0267651	3.79267	-0.000376024	1	NA
Adora2b	20.5519	-0.483535	0.890711	0.294398	0.587416	NA
Adora3	0.359676	3.49201	6.95859	0.277904	0.598079	NA
Adpgk	250.063	0.0421824	0.27743	0.0230834	0.87924	NA
Adprh	239.034	-0.217166	0.308496	0.493805	0.482235	NA
Adprhl1	1.81828	2.2846	3.61366	0.615654	0.432667	NA
Adprhl2	54.4087	-0.459493	0.55623	0.681273	0.409149	NA
Adprm	26.2261	-1.0193	0.8216	1.53599	0.215215	NA
Adra1a	0.0776172	-1.19253	7.04668	0.055006	0.814571	NA
Adra1b	9.21335	-1.37755	1.47621	0.880954	0.347941	NA
Adra1d	77.822	0.478798	0.554127	0.749407	0.386664	NA
Adra2a	15.8472	0.828983	1.11048	0.550882	0.457958	NA
Adra2b	0.729472	0.916191	5.50692	0.0787722	0.778968	NA
Adra2c	11.6673	-1.21258	2.39682	0.12968	0.718764	NA
Adrb1	7.45057	-2.43655	1.76829	1.91157	0.166789	NA
Adrb2	7.15453	0.272996	1.5625	0.030607	0.86112	NA
Adrb3	2.9502	1.26265	2.55919	0.238332	0.625414	NA
Adrbk1	253.699	-0.216466	0.331633	0.426432	0.513745	NA
Adrbk2	10.0219	-0.452164	2.39213	0.0195971	0.888668	NA
Adrm1	414.74	0.190413	0.23021	0.685169	0.407812	NA
Adsl	326.928	-0.0558337	0.26644	0.0438897	0.834059	NA
Adss	352.846	0.47616	0.240412	3.9206	0.0476979	NA
[truncated: 18,664 more rows]
