# Supplementary material for: Upregulation of 5′-terminal oligopyrimidine mRNA translation upon loss of the ARF tumor suppressor
Source: Sci Rep. 2020 Dec 17;10:22276. doi: 10.1038/s41598-020-79379-8 (PMC7747592; doi:10.1038/s41598-020-79379-8)
Supplement: Supplementary file 4 — Supplementary Information 4. [file 41598_2020_79379_MOESM4_ESM.xlsx]

## Sheet: S3 - DESeq2 Knockout RNA
gene	baseMean	log2FoldChange	lfcSE	stat	pvalue	padj
Apoe	354.521	-3.66464	0.244597	-14.9824	9.57463e-51	1.14273e-46
Lyz2	276.681	-3.96123	0.289731	-13.6721	1.49002e-42	8.89168e-39
Fut10	463.747	-3.02515	0.257295	-11.7575	6.45913e-32	2.56966e-28
Ctsd	1794.27	-1.67911	0.143614	-11.6918	1.40313e-31	4.18658e-28
Stab1	160.671	-3.62313	0.332411	-10.8995	1.15835e-27	2.76499e-24
Serpine2	161.242	-3.08878	0.313188	-9.86241	6.05802e-23	1.20504e-19
Csf1r	125.819	-3.56014	0.362685	-9.81606	9.60228e-23	1.63719e-19
Col6a3	1114.1	1.53414	0.161016	9.52788	1.60535e-21	2.39498e-18
Ptprv	961.646	-1.62842	0.175234	-9.29288	1.50174e-20	1.99148e-17
Zdhhc15	357.305	-2.27856	0.247637	-9.20123	3.53887e-20	4.22364e-17
Fn1	13173.2	-1.48442	0.162895	-9.11272	8.03419e-20	8.7171e-17
Atp6v1c2	1966.15	-1.61909	0.183832	-8.80746	1.28019e-18	1.27325e-15
Hist2h2bb	1481.48	1.53798	0.1799	8.54905	1.24109e-17	1.13942e-14
Hist1h1a	1073.54	1.66476	0.198477	8.38764	4.96013e-17	4.22851e-14
Hist1h1b	1815.29	1.51824	0.184628	8.22326	1.98046e-16	1.57579e-13
Adam8	93.2319	-3.20518	0.398057	-8.05206	8.14131e-16	6.07291e-13
Loxl2	1515.46	-1.18168	0.150895	-7.83116	4.83388e-15	3.39367e-12
Hist1h1e	932.746	1.41865	0.18135	7.82272	5.16931e-15	3.42754e-12
Kif1a	343.183	-1.8054	0.231109	-7.81189	5.63385e-15	3.53895e-12
Ctsb	621.343	-1.48842	0.198245	-7.50796	6.00546e-14	3.58376e-11
Cdkn1a	175.691	-2.17004	0.289461	-7.49682	6.53867e-14	3.71614e-11
Kif20a	571.761	1.37807	0.184408	7.47297	7.84045e-14	4.25344e-11
Lcp1	88.0051	-3.05557	0.410712	-7.43969	1.00922e-13	5.23696e-11
Fcrls	68.0279	-3.42726	0.471017	-7.27631	3.43073e-13	1.70607e-10
Gsn	3587.66	-0.959862	0.132977	-7.21826	5.26559e-13	2.51379e-10
Ckb	445.147	-1.42174	0.197523	-7.19785	6.11708e-13	2.80797e-10
Igfbp7	758.263	-1.20783	0.172215	-7.01348	2.32463e-12	1.02757e-09
Ankar	98.1624	-2.84004	0.40625	-6.99085	2.7322e-12	1.1646e-09
Hist1h4d	1210.8	1.48226	0.212959	6.96029	3.39564e-12	1.39748e-09
C1qc	77.1194	-3.14971	0.457288	-6.8878	5.66601e-12	2.25413e-09
Top2a	869.292	1.24331	0.180974	6.8701	6.41546e-12	2.46995e-09
Spp1	666.463	-1.19403	0.174252	-6.85234	7.2653e-12	2.70973e-09
Cemip	389.737	-1.53314	0.224324	-6.8345	8.22902e-12	2.97616e-09
Hist1h1c	1221.63	1.30089	0.192473	6.75881	1.39131e-11	4.8839e-09
Ass1	489.6	-1.26482	0.188872	-6.6967	2.13185e-11	7.26962e-09
Tacc3	258.36	1.58802	0.237656	6.68201	2.35681e-11	7.81347e-09
Fth1	426.856	-1.2994	0.196853	-6.60087	4.08747e-11	1.31849e-08
Nes	1150.73	-1.04843	0.159753	-6.56285	5.27882e-11	1.65797e-08
Lrp1	2208.59	-1.05179	0.160637	-6.5476	5.8468e-11	1.78927e-08
Hist1h2bb	694.488	1.31846	0.201782	6.5341	6.39915e-11	1.90935e-08
Ncapd2	707.043	1.16671	0.17879	6.5256	6.77291e-11	1.97158e-08
Adgre1	55.1802	-3.29338	0.511701	-6.43613	1.22557e-10	3.48265e-08
Hist1h1d	1224.08	1.37121	0.217225	6.31237	2.74791e-10	7.62705e-08
Cdc20	555.445	1.21375	0.195514	6.20801	5.3659e-10	1.4555e-07
Hist1h3c	324.566	1.49819	0.241663	6.19949	5.66449e-10	1.50235e-07
Smc4	287.259	1.46142	0.237327	6.15783	7.37501e-10	1.91349e-07
Uchl1	304.88	-1.41445	0.230843	-6.12732	8.93723e-10	2.26949e-07
Ctnnd1	882.796	-1.22373	0.201156	-6.08348	1.17602e-09	2.92412e-07
Fbln2	4813.69	-0.780531	0.129641	-6.02069	1.73674e-09	4.23021e-07
Col3a1	2196.11	0.906979	0.151988	5.96742	2.41032e-09	5.75343e-07
Igfbp2	326.148	-1.34231	0.225865	-5.94298	2.7989e-09	6.54996e-07
Col4a2	2496.63	-0.798212	0.13482	-5.92056	3.20845e-09	7.36401e-07
Hist1h4f	572.537	1.2797	0.216802	5.90262	3.57773e-09	8.05663e-07
Ccnb1	320.827	1.27794	0.217804	5.86737	4.42756e-09	9.78573e-07
Hist1h2bj	254.681	1.46616	0.25058	5.85106	4.8846e-09	1.05996e-06
Iqgap3	250.28	1.44254	0.246798	5.84502	5.06493e-09	1.07946e-06
Hist1h3a	221.089	1.59453	0.273251	5.83542	5.36542e-09	1.12344e-06
C5ar1	34.1858	-4.86194	0.842216	-5.7728	7.79655e-09	1.60434e-06
Ak1	254.241	-1.40632	0.2452	-5.73538	9.72931e-09	1.93532e-06
Hist1h4c	705.117	1.29047	0.224997	5.73552	9.72157e-09	1.93532e-06
Hist1h4a	262.811	1.53514	0.270312	5.67914	1.35377e-08	2.64873e-06
Anln	460.813	1.25742	0.222284	5.6568	1.54218e-08	2.96869e-06
Psap	1130.62	-0.89519	0.159112	-5.62617	1.84252e-08	3.49055e-06
Mki67	416.854	1.14761	0.20413	5.62197	1.88789e-08	3.52063e-06
Col4a1	3969.27	-0.736547	0.132136	-5.57415	2.4874e-08	4.56725e-06
Cfp	45.3015	-3.17021	0.570444	-5.55743	2.7377e-08	4.95068e-06
App	1070.97	-0.92615	0.167544	-5.52779	3.24283e-08	5.77659e-06
Hnrnph1	275.367	1.32947	0.242012	5.49342	3.94231e-08	6.91933e-06
Hist2h4	409.428	1.32458	0.241806	5.47786	4.30493e-08	7.44629e-06
Dsg2	1263.01	-0.98415	0.179958	-5.46877	4.53181e-08	7.72673e-06
Nop58	302.194	1.23847	0.227099	5.45345	4.94007e-08	8.30419e-06
Pappa	235.308	-1.37643	0.252579	-5.4495	5.05123e-08	8.37312e-06
Gpc4	279.151	-1.4611	0.268688	-5.43793	5.39035e-08	8.81285e-06
Hist1h4k	260.959	1.62092	0.29836	5.43277	5.54851e-08	8.94884e-06
Prc1	258.973	1.33604	0.246519	5.41962	5.97267e-08	9.50451e-06
Hist1h2ak	206.459	1.54119	0.286897	5.37194	7.78942e-08	1.22325e-05
Fbln1	83.7903	2.14753	0.400371	5.36384	8.14695e-08	1.26278e-05
Sqstm1	922.865	-0.846042	0.158195	-5.3481	8.88839e-08	1.36004e-05
Kif22	197.003	1.38547	0.260488	5.31873	1.04495e-07	1.57867e-05
Hist1h2bn	206.443	1.57052	0.296007	5.30569	1.12249e-07	1.67461e-05
Ncapg	113.381	1.86901	0.35333	5.28969	1.22526e-07	1.80536e-05
Smc2	185.339	1.41294	0.267633	5.27938	1.29624e-07	1.88667e-05
Abhd4	138.381	-1.59094	0.302507	-5.25917	1.44708e-07	2.05854e-05
Myom1	127.042	-1.69856	0.322985	-5.25895	1.44883e-07	2.05854e-05
C3ar1	28.1893	-4.57416	0.870212	-5.25638	1.4692e-07	2.06293e-05
Myo1f	45.5313	-2.9448	0.564922	-5.21276	1.86056e-07	2.58207e-05
Bgn	2002.4	-0.857963	0.164679	-5.2099	1.88943e-07	2.59199e-05
Racgap1	287.683	1.18696	0.228092	5.20389	1.95157e-07	2.61708e-05
Sparc	3499.83	-0.686944	0.131969	-5.20535	1.93633e-07	2.61708e-05
Bmp1	577.939	-1.02268	0.19665	-5.20049	1.98764e-07	2.63584e-05
Plin2	473.109	-0.99658	0.191886	-5.19361	2.06252e-07	2.70507e-05
Kif4	171.035	1.61584	0.311788	5.18248	2.18954e-07	2.84046e-05
Hist1h4b	247.842	1.40372	0.271079	5.17825	2.23976e-07	2.87436e-05
Hmgb2	159.341	1.52197	0.294216	5.17296	2.30415e-07	2.92553e-05
H2afx	622.678	1.19765	0.231679	5.16942	2.34816e-07	2.95003e-05
Grn	335.682	-1.09225	0.212262	-5.1458	2.6639e-07	3.31184e-05
Ftl1	5577.29	-0.68658	0.133829	-5.13026	2.89344e-07	3.56012e-05
Lmo7	80.3186	2.05434	0.401762	5.11332	3.16542e-07	3.85503e-05
Akap12	1065.53	-0.930088	0.182137	-5.10651	3.28155e-07	3.95609e-05
Ncl	771.658	0.910562	0.178491	5.10146	3.37049e-07	4.02268e-05
Ccnd2	423.679	-1.01225	0.1986	-5.09694	3.45184e-07	4.07898e-05
Cdh3	192.917	1.336	0.262647	5.08666	3.64427e-07	4.26415e-05
Elfn2	971.711	-0.968219	0.190782	-5.075	3.87491e-07	4.49001e-05
Aspm	127.562	1.64186	0.324708	5.05642	4.27207e-07	4.85592e-05
Ctsl	448.305	-0.979363	0.19364	-5.05764	4.24472e-07	4.85592e-05
Hsp90aa1	2109.75	0.725413	0.144143	5.0326	4.83866e-07	5.44806e-05
Hist1h3f	309.077	1.38484	0.276599	5.00668	5.53775e-07	6.17692e-05
Ccdc87	2535.81	-0.767741	0.153478	-5.00228	5.66565e-07	6.26107e-05
Mmp2	795.5	-0.84308	0.168908	-4.99135	5.99602e-07	6.56537e-05
Hist4h4	292.761	1.32866	0.267721	4.96286	6.94626e-07	7.5367e-05
Hist1h2bk	264.386	1.44257	0.291558	4.94779	7.50625e-07	8.07091e-05
Hist1h2ai	139.927	1.71981	0.352556	4.87812	1.07104e-06	0.000114132
Nov	46.1211	2.6036	0.536455	4.85334	1.21401e-06	0.000128223
Mcm5	564.412	0.982633	0.202757	4.84636	1.25745e-06	0.000131646
Crispld2	145.479	1.45012	0.299817	4.83669	1.32018e-06	0.000137012
Kif11	134.49	1.51607	0.313927	4.82936	1.36975e-06	0.000140931
Hist2h2ac	238.376	1.40559	0.291768	4.81749	1.45373e-06	0.000148293
Mogat2	216.717	-1.28169	0.266795	-4.80403	1.55504e-06	0.000157283
Mpeg1	46.0377	-2.8103	0.585783	-4.7975	1.60656e-06	0.000161129
C330027C09Rik	102.254	1.70279	0.355408	4.79107	1.65893e-06	0.000164995
Hist1h2bg	223.009	1.27965	0.26817	4.77178	1.82601e-06	0.000180111
Cdca8	104.562	1.70199	0.357301	4.76348	1.90284e-06	0.000186151
Npm1	1219.08	0.733865	0.154932	4.7367	2.17224e-06	0.000210778
Rrm1	1109.38	0.810671	0.172229	4.70693	2.51475e-06	0.000242045
Hist1h3d	81.5165	2.0012	0.427841	4.67744	2.90475e-06	0.000277345
Msn	1049.76	-0.943328	0.201989	-4.6702	3.00909e-06	0.000285028
Tk1	223.589	1.15241	0.246885	4.66781	3.04427e-06	0.00028609
Sat1	142.532	-1.38147	0.296229	-4.66351	3.10856e-06	0.000289849
Hist1h3e	208.297	1.32296	0.283837	4.66099	3.14693e-06	0.000291152
Kif20b	81.9702	1.8011	0.386965	4.65443	3.24871e-06	0.000298256
Cenpa	92.7904	1.75408	0.377992	4.64051	3.47547e-06	0.000316639
Inpp5d	25.8391	-3.59953	0.780586	-4.61132	4.0012e-06	0.000361776
Hist1h2bm	194.693	1.40342	0.304554	4.60811	4.06351e-06	0.000361925
Iqgap1	1641.99	-0.827835	0.179633	-4.60847	4.05643e-06	0.000361925
Ide	380.285	-0.928085	0.2015	-4.60587	4.10735e-06	0.000363121
Ccng1	437.176	-0.900167	0.196185	-4.58835	4.46769e-06	0.000392073
Fbxo25	96.1927	-1.63053	0.355908	-4.58132	4.62048e-06	0.000402522
Col5a1	3832.37	-0.607443	0.132893	-4.57091	4.85618e-06	0.000419989
Crlf1	468.494	-0.928669	0.203516	-4.56314	5.03953e-06	0.000432711
Hist1h3h	157.359	1.37059	0.300734	4.55747	5.1773e-06	0.000441365
Ctsc	78.7265	-1.75043	0.38561	-4.53937	5.64227e-06	0.000477592
Hist1h2ac	134.804	1.4806	0.326393	4.53626	5.72618e-06	0.000481281
Gsto1	662.891	-0.794556	0.175339	-4.53155	5.85538e-06	0.000488699
Mfge8	1018.4	-0.726235	0.16058	-4.52257	6.10919e-06	0.000505909
Plk1	299.153	1.01319	0.224094	4.52129	6.14636e-06	0.000505909
Hist1h2ab	344.426	1.19726	0.265192	4.51469	6.34089e-06	0.000518346
Hmgb1	214.698	1.135	0.252961	4.48688	7.22748e-06	0.000586803
Tyrobp	20.2198	-5.47832	1.22483	-4.47271	7.72346e-06	0.000622834
Cpe	668.158	-0.808162	0.18079	-4.47017	7.81559e-06	0.000626034
Ctsa	333.58	-1.00907	0.226341	-4.4582	8.26503e-06	0.000657621
Mroh1	290.716	-1.05567	0.236998	-4.45435	8.41475e-06	0.000665099
Hcls1	24.2561	-3.48375	0.783274	-4.44768	8.68031e-06	0.000672724
Hmgn2	121.846	1.41688	0.318511	4.44845	8.64932e-06	0.000672724
Sema7a	112.043	-1.45547	0.327065	-4.4501	8.58305e-06	0.000672724
Tmpo	338.343	0.940279	0.21167	4.4422	8.90454e-06	0.000685649
Cdk1	493.565	0.837368	0.190096	4.40497	1.05797e-05	0.000809417
Cdca3	133.299	1.34299	0.305277	4.39923	1.08636e-05	0.000825838
Bub1	120.404	1.44523	0.329423	4.38716	1.14839e-05	0.000867468
Crip2	112.909	-1.42873	0.326122	-4.38095	1.18163e-05	0.000886962
Lrrc17	104.26	1.57207	0.359315	4.37518	1.21331e-05	0.000905056
Dapk1	49.5513	-2.13728	0.489587	-4.36547	1.26848e-05	0.000939933
Serinc3	299.56	-0.991443	0.227176	-4.36421	1.27582e-05	0.000939933
Ddx3x	438.773	0.88356	0.202997	4.35257	1.34549e-05	0.000985182
4930402H24Rik	280.944	-1.01186	0.232971	-4.34328	1.40369e-05	0.00102152
Thbs1	26571.1	-0.558129	0.129015	-4.32606	1.51798e-05	0.001098
Ube2s	965.892	0.688719	0.159442	4.31957	1.56334e-05	0.00112401
Tuba1b	618.641	0.818173	0.189634	4.31448	1.59977e-05	0.00114331
C1qb	88.8745	-4.32895	1.00868	-4.29167	1.77331e-05	0.00125979
Tpx2	377.39	0.919599	0.214761	4.28197	1.85246e-05	0.00130823
Krt8	20.2855	4.68251	1.09498	4.27632	1.90004e-05	0.00133394
Dock2	26.2694	-3.017	0.708526	-4.25813	2.06142e-05	0.00143877
Mvp	353.984	-0.885059	0.208775	-4.2393	2.24218e-05	0.00155584
Acta1	145.286	-1.24083	0.29301	-4.23476	2.28794e-05	0.00157841
Hist1h2ae	79.6768	1.91513	0.452694	4.23051	2.3316e-05	0.00159929
Cryab	232.117	-1.06892	0.252802	-4.22829	2.35479e-05	0.00160597
Lrp1b	166.577	-1.39916	0.331109	-4.22567	2.38227e-05	0.00161548
Cenpe	201.375	1.17284	0.27889	4.2054	2.60617e-05	0.00175733
Ephx1	199.592	-1.08293	0.257701	-4.20228	2.64245e-05	0.00177178
Bsg	1094.56	-0.646862	0.154094	-4.19783	2.69483e-05	0.00178553
Itgb1	3464.11	-0.588019	0.140122	-4.19648	2.71098e-05	0.00178553
Itgb2	33.3215	-2.61447	0.623162	-4.19549	2.72281e-05	0.00178553
Rusc2	595.18	-0.781159	0.186118	-4.19711	2.70343e-05	0.00178553
Tcn2	111.339	-1.39327	0.332332	-4.19241	2.76005e-05	0.00180007
Mdm2	179.237	-1.14886	0.274145	-4.19072	2.78074e-05	0.0018037
Susd2	37.0981	-2.39019	0.573326	-4.16899	3.05951e-05	0.00197379
Cd81	904.896	-0.661631	0.158968	-4.16205	3.15401e-05	0.00202383
Timp1	2433.74	-0.612239	0.147334	-4.15545	3.24651e-05	0.00206102
Xpo1	425.41	0.878982	0.211465	4.15663	3.22974e-05	0.00206102
Lmnb1	331.42	0.886592	0.213548	4.15172	3.29983e-05	0.00208378
Cenpf	132.277	1.27267	0.307592	4.13754	3.51057e-05	0.00220519
Uhrf1	362.162	0.915813	0.221561	4.13345	3.57363e-05	0.00223305
Tmsb10	622.858	-0.747738	0.181044	-4.13014	3.6255e-05	0.00225366
Ect2	143.631	1.22731	0.29806	4.11766	3.82735e-05	0.00236681
Bub1b	245.311	1.01641	0.248021	4.09808	4.166e-05	0.00255566
Hist1h3g	170.388	1.21132	0.29562	4.09754	4.17557e-05	0.00255566
Aurka	249.752	0.96991	0.236828	4.09542	4.21405e-05	0.00256606
Hist1h2be	172.811	1.28297	0.313595	4.09117	4.29208e-05	0.00258717
Odc1	969.303	0.652092	0.159365	4.09182	4.27992e-05	0.00258717
Igfbp6	79.3521	1.61428	0.394768	4.08919	4.3288e-05	0.00259619
Lamp1	920.141	-0.66077	0.161709	-4.08618	4.38537e-05	0.00261697
S100a11	392.841	-0.840026	0.205647	-4.08479	4.41172e-05	0.00261959
Pfas	336.603	0.867266	0.212429	4.08262	4.45301e-05	0.00263103
Espl1	215.696	1.07309	0.263146	4.07793	4.54376e-05	0.00267142
Birc5	111.293	1.3583	0.334049	4.06616	4.77941e-05	0.00279619
Ddx39	813.019	0.671455	0.165863	4.04824	5.16035e-05	0.00300433
Shcbp1	62.1541	1.87079	0.463558	4.03572	5.4435e-05	0.0031538
Nckap1l	53.8726	-2.12924	0.528221	-4.03096	5.55493e-05	0.00320281
Matr3	330.839	0.870851	0.216927	4.0145	5.95724e-05	0.00341826
Dbf4	100.353	1.42797	0.356247	4.00836	6.11416e-05	0.0034915
Adgrf5	40.666	-2.31142	0.576952	-4.00626	6.1689e-05	0.00350599
Ucp2	22.9209	-3.07066	0.76806	-3.99794	6.38951e-05	0.00361416
Qsox1	1080.41	-0.610389	0.153156	-3.98542	6.73619e-05	0.00379228
Hist1h4j	89.6969	1.5577	0.39106	3.98328	6.79717e-05	0.00380865
Upk3b	19.1596	3.79383	0.952983	3.98101	6.86246e-05	0.00382726
Trim28	2085.7	0.616103	0.155166	3.9706	7.16922e-05	0.00396765
Rrm2	497.113	0.748175	0.188447	3.97022	7.18066e-05	0.00396765
Gnas	1816.68	-0.572412	0.144314	-3.96644	7.2955e-05	0.00401252
Casc5	95.2175	1.4547	0.367379	3.95968	7.50509e-05	0.00407151
Hist1h2ad	82.4412	1.6112	0.406686	3.96178	7.43945e-05	0.00407151
Pkdcc	81.5691	1.56779	0.395916	3.9599	7.49805e-05	0.00407151
Tpp1	127.938	-1.25975	0.318758	-3.95207	7.74782e-05	0.00418417
Fanca	182.505	1.04596	0.266148	3.93001	8.49431e-05	0.00454617
Tnc	8336.55	-0.508525	0.129373	-3.93069	8.47015e-05	0.00454617
Plxna1	817.718	-0.6549	0.166701	-3.92859	8.54466e-05	0.0045527
S100a6	4663.88	-0.527499	0.134377	-3.92552	8.65434e-05	0.00459065
Laptm5	26.6093	-2.6794	0.687512	-3.89724	9.72965e-05	0.0051382
Hist1h2bh	143.6	1.31932	0.338649	3.89582	9.78653e-05	0.00514547
Nrp1	997.717	-0.653907	0.168156	-3.8887	0.000100783	0.00527562
Idh2	409.406	0.764933	0.196852	3.88582	0.000101985	0.00531523
Crabp1	36.8542	2.24114	0.577436	3.88119	0.000103949	0.00539403
Itgb5	747.521	-0.649292	0.168563	-3.85192	0.000117195	0.00605509
Sel1l2	230.017	1.04647	0.271932	3.84828	0.000118949	0.00611923
F13a1	148.889	1.42477	0.370789	3.84252	0.000121778	0.00623787
Col2a1	321.93	-0.84072	0.21917	-3.83593	0.00012509	0.00638015
Ckap5	402.063	0.819299	0.213806	3.83198	0.000127116	0.00643397
Slc11a1	15.8947	-4.05805	1.05905	-3.83177	0.000127224	0.00643397
Acadvl	336.854	-0.852716	0.222715	-3.82874	0.000128802	0.00648631
Lipa	77.8541	-1.52674	0.399168	-3.82481	0.000130874	0.00656296
Ltbp2	1244.35	-0.566473	0.148419	-3.81672	0.000135235	0.00675327
Wdr43	179.718	1.06973	0.281361	3.80199	0.000143536	0.00713793
Coro1a	52.6573	-1.78644	0.4702	-3.79932	0.000145095	0.00718549
Mapk13	44.8263	-1.91723	0.505072	-3.79596	0.000147073	0.00725336
Hist1h2ah	73.7492	1.89501	0.499592	3.79312	0.000148767	0.00727441
Hmmr	109.885	1.31985	0.348044	3.7922	0.000149318	0.00727441
Man2b1	197.621	-0.972368	0.256414	-3.79218	0.000149328	0.00727441
Fkbp4	765.975	0.649159	0.171286	3.78992	0.000150698	0.00731132
Hist1h2an	96.9679	1.40584	0.371956	3.77958	0.000157096	0.00759083
Hist1h3i	166.567	1.08242	0.286572	3.77715	0.000158636	0.00763436
2020-09-07	327.844	0.820411	0.218221	3.75953	0.00017023	0.00814668
Tlr8	8.7774	-6.72432	1.7889	-3.75892	0.000170647	0.00814668
Col6a1	511.31	0.70579	0.188127	3.75166	0.000175666	0.0083529
Mcm2	479.313	0.705558	0.188191	3.74916	0.000177428	0.00840321
Ncaph2	691.497	0.653968	0.175063	3.73561	0.000187261	0.00883382
Dync1h1	2807.72	-0.508955	0.13639	-3.73161	0.000190257	0.00888544
Hist1h2bc	190.905	1.08576	0.291074	3.73019	0.000191333	0.00888544
Serf2	597.693	-0.744853	0.1996	-3.73173	0.000190169	0.00888544
Spi1	13.9015	-4.31709	1.15724	-3.7305	0.000191103	0.00888544
Azin2	98.4037	-1.3995	0.375614	-3.72589	0.000194626	0.00900334
Gabarap	372.057	-0.812074	0.218036	-3.72449	0.000195709	0.0090185
Map1lc3b	170.697	-1.01429	0.273398	-3.70995	0.000207297	0.00951572
Rangap1	714.605	0.640452	0.172725	3.70793	0.000208958	0.00955523
Ccnb2	132.179	1.13068	0.30569	3.69877	0.000216644	0.00983136
Ctss	48.6876	-1.91909	0.518749	-3.69946	0.000216057	0.00983136
Mest	50.2163	1.81962	0.492144	3.69734	0.000217874	0.00984972
Psmd8	1417.14	-0.549411	0.14882	-3.69178	0.000222693	0.0100296
Lamb1	1297.05	-0.58131	0.157696	-3.68628	0.000227557	0.010177
Sulf2	156.551	-1.03544	0.280901	-3.68615	0.000227671	0.010177
Tgfbr2	124.107	-1.15921	0.315043	-3.67953	0.000233664	0.0104059
Spag5	198.872	1.09898	0.298967	3.67591	0.000237006	0.0105155
Nrros	17.9392	-3.18107	0.868614	-3.66223	0.000250027	0.0110521
Col8a2	21.4514	2.95096	0.806567	3.65866	0.000253538	0.011166
Kntc1	161.883	1.11049	0.303706	3.65648	0.000255705	0.01122
Ssrp1	679.259	0.702003	0.192309	3.65039	0.000261839	0.0114471
Set	444.668	0.7061	0.193634	3.64657	0.000265762	0.0115762
Coch	49.0279	1.83416	0.503169	3.64522	0.000267162	0.0115948
Itm2b	351.431	-0.766095	0.210311	-3.64268	0.000269816	0.0116676
Nsg1	66.1334	1.53902	0.422845	3.63969	0.000272969	0.011719
Psrc1	99.8955	-1.34871	0.37051	-3.64015	0.000272483	0.011719
Ube2c	202.435	0.971908	0.267554	3.63257	0.000280614	0.012004
Errfi1	172.956	0.985062	0.27129	3.63103	0.00028229	0.0120326
Hist1h3b	131.006	1.24318	0.3426	3.62866	0.000284896	0.0121005
Atp6v0d1	313.101	-0.797843	0.221279	-3.60559	0.00031144	0.0131344
H2afj	81.0482	-1.37303	0.380777	-3.60587	0.000311111	0.0131344
Hnrnpk	1481.77	0.551766	0.153181	3.60205	0.000315712	0.0132677
Tnfrsf10b	100.158	-1.26133	0.350405	-3.59963	0.000318671	0.013345
Piezo1	1751.68	-0.525756	0.146251	-3.59489	0.000324534	0.0135431
Cx3cr1	15.7868	-3.4616	0.963439	-3.59296	0.00032694	0.0135487
Grwd1	216.72	1.0663	0.296708	3.59376	0.00032594	0.0135487
Lbr	209.377	0.997466	0.277865	3.58976	0.000330987	0.0136689
Kpna2	838.062	0.655858	0.182846	3.58694	0.00033458	0.0137697
Mybl2	124.676	1.14273	0.318781	3.58469	0.000337481	0.0138414
Jup	512.667	-0.662986	0.185695	-3.5703	0.000356579	0.0145745
Cd36	21.4577	-2.77693	0.780468	-3.55803	0.00037365	0.0152202
Myb	1817.7	0.544917	0.153239	3.55599	0.000376559	0.0152438
Srsf7	254.766	0.861536	0.242288	3.55583	0.000376784	0.0152438
Cd14	25.7754	-2.50285	0.704677	-3.55177	0.00038265	0.0154288
Fam83d	156.224	1.06379	0.299733	3.54912	0.000386517	0.0155323
Nop56	691.259	0.600967	0.169955	3.53604	0.000406169	0.0162672
Fermt3	25.8888	-2.46266	0.696917	-3.53365	0.000409861	0.0163602
Prdx5	326.748	-0.753573	0.213377	-3.53164	0.000412989	0.0163878
Ptk2b	143.536	-1.05484	0.298698	-3.53144	0.0004133	0.0163878
Cks2	85.3651	1.31242	0.372288	3.52528	0.000423039	0.0167184
Cyth4	18.1005	-2.98443	0.852179	-3.50211	0.000461586	0.0181455
Diap3	133.662	1.06741	0.304822	3.50176	0.000462191	0.0181455
Kif2c	165.096	0.963989	0.276309	3.4888	0.000485186	0.018924
Pla2g7	22.9938	-2.57222	0.737279	-3.4888	0.00048519	0.018924
Alox5ap	7.25126	-6.48032	1.85815	-3.48752	0.000487526	0.0189532
Dock8	43.0061	-1.89417	0.544478	-3.47888	0.000503516	0.0195112
Aldh1l1	12.2937	-4.13973	1.19328	-3.46921	0.000521991	0.0201617
Vars	1102.79	0.575472	0.166388	3.45862	0.000542953	0.0209037
Nup85	298.194	0.766368	0.221694	3.45687	0.000546485	0.020972
Fcgr3	11.9502	-4.6481	1.34574	-3.45393	0.00055249	0.0211345
Amot	144.868	-1.02662	0.29766	-3.44898	0.000562707	0.0214566
Sirpa	44.4784	-1.75888	0.510775	-3.44356	0.000574114	0.0218218
Ncf1	16.6699	-3.06937	0.892664	-3.43844	0.000585072	0.0221677
Pbxip1	135.32	-1.0298	0.299983	-3.43287	0.000597238	0.0225571
Emp1	306.349	0.758148	0.221045	3.42983	0.000603962	0.0227201
Rsl1d1	248.378	0.826665	0.241066	3.4292	0.000605362	0.0227201
Sh3kbp1	287.275	-0.788279	0.230033	-3.42681	0.000610706	0.0228488
Topbp1	263.808	0.85957	0.251167	3.42231	0.000620925	0.0231586
Hspd1	1220.88	0.520769	0.152483	3.41526	0.000637214	0.0236921
Cdca7	47.661	1.72573	0.50594	3.41094	0.000647404	0.0239255
Pdrg1	137.117	-1.03238	0.30267	-3.41089	0.000647503	0.0239255
Ptgis	152.387	1.01528	0.297863	3.40855	0.000653097	0.0239837
Scrib	301.668	0.767702	0.225202	3.40895	0.000652129	0.0239837
Ipo7	625.778	0.591016	0.173508	3.40627	0.000658578	0.0241108
Eif3e	466.462	0.651125	0.191258	3.40444	0.000663011	0.0241989
Col6a2	265.969	0.828409	0.243545	3.40147	0.000670251	0.0243886
Glmp	154.194	-0.967505	0.284569	-3.39989	0.000674121	0.0244548
Myo15	2433.27	0.540989	0.159208	3.39801	0.000678781	0.0245493
Naa10	112.285	1.11193	0.327644	3.39371	0.000689517	0.0248622
Capg	370.097	-0.686969	0.202671	-3.38957	0.000700013	0.0251646
Aplp2	388.97	-0.690047	0.203985	-3.38282	0.000717446	0.0256879
Map1a	99.2613	-1.31126	0.387873	-3.38064	0.000723178	0.0256879
Rtel1	146.901	0.981461	0.290202	3.38199	0.000719636	0.0256879
Tubb5	6997.97	0.434476	0.12851	3.38087	0.000722568	0.0256879
Ncapg2	70.2219	1.44074	0.42664	3.37695	0.000732931	0.0259571
Ilf2	263.932	0.773585	0.229348	3.37297	0.00074361	0.0261799
Mcm3	459.186	0.681162	0.201918	3.37346	0.00074229	0.0261799
Ptprz1	100.322	1.33941	0.397755	3.36742	0.00075876	0.0266347
Arhgap11a	96.4257	1.22525	0.364291	3.36338	0.000769956	0.0268696
Tsr1	246.953	0.865174	0.257227	3.36347	0.000769685	0.0268696
Htra1	400.608	-0.673473	0.200742	-3.35491	0.000793897	0.0276244
Pgm2	162.179	-0.965241	0.287994	-3.3516	0.000803469	0.0278762
Atp6v1e1	228.029	-0.817645	0.244692	-3.34153	0.000833186	0.0288234
Upk1b	18.446	3.11888	0.933619	3.34064	0.000835864	0.0288325
Arhgef5	281.646	-0.777624	0.233168	-3.33504	0.000852882	0.0293347
Itm2c	291.942	-0.79767	0.239429	-3.33154	0.000863658	0.02962
Ccna2	307.864	0.869426	0.261171	3.32896	0.000871722	0.0298109
Dysf	409.995	-0.652916	0.196322	-3.32574	0.000881857	0.0300713
Hist1h2bf	78.053	1.49749	0.450459	3.32436	0.000886226	0.0301342
Fer1l4	289.442	0.91838	0.276712	3.31891	0.000903711	0.0305999
H2afz	610.438	0.623068	0.187756	3.31849	0.000905048	0.0305999
Atp6ap1	386.307	-0.667677	0.201297	-3.31687	0.000910322	0.0306912
Hnrnpu	1009.5	0.583584	0.176142	3.31315	0.000922499	0.0310142
Hnrnpa2b1	572.327	0.594409	0.179603	3.30956	0.00093442	0.0313267
Pole	268.308	0.754883	0.228219	3.30771	0.000940629	0.0314465
Zfp36l2	104.74	1.15171	0.349055	3.2995	0.000968567	0.0322901
Vav1	14.9717	-3.1294	0.949218	-3.29682	0.000977855	0.0325089
Alyref	459.859	0.692155	0.210096	3.29446	0.000986099	0.0326919
Fcgr1	10.6954	-5.5719	1.6918	-3.29348	0.000989557	0.0327157
Trem2	14.3902	-3.32512	1.01159	-3.28701	0.00101257	0.0332922
Exosc8	97.3609	1.17139	0.356351	3.28717	0.00101198	0.0332922
Slc16a3	295.512	0.85012	0.25898	3.28258	0.00102863	0.0336347
Tpm1	5534.95	-0.470355	0.143273	-3.28294	0.00102731	0.0336347
2810417H13Rik	62.486	1.45549	0.443569	3.28132	0.00103324	0.0336932
Arhgap30	13.9447	-3.26326	0.995279	-3.27874	0.00104273	0.0338076
Hexb	124.917	-1.02802	0.313606	-3.27806	0.00104525	0.0338076
Smc3	166.734	0.904986	0.27607	3.2781	0.0010451	0.0338076
Gns	164.296	-0.906991	0.277865	-3.26415	0.00109794	0.0354161
Adam15	337.959	-0.700661	0.215717	-3.24806	0.00116196	0.0373799
Laptm4a	723.297	-0.564697	0.174107	-3.24339	0.00118115	0.0378951
Tpt1	942.218	-0.548018	0.169245	-3.23802	0.0012036	0.0385121
Rhoc	802.054	-0.54927	0.169718	-3.23636	0.00121064	0.0385305
Sgol2a	48.5544	1.61453	0.498813	3.23674	0.00120904	0.0385305
Ctsz	239.173	-0.831072	0.257677	-3.22524	0.00125866	0.0399523
Nasp	214.274	0.7974	0.247478	3.2221	0.00127255	0.0402862
Cd53	10.2107	-4.46435	1.38701	-3.21869	0.00128779	0.0406607
Dcxr	49.9082	-1.66125	0.51836	-3.20482	0.00135147	0.0425589
Anxa5	1608.4	-0.456272	0.142798	-3.19522	0.00139723	0.0438841
Abce1	295.38	0.703244	0.221007	3.18199	0.00146265	0.0458182
Actn1	3635.11	-0.486329	0.153148	-3.17555	0.00149552	0.0467252
Ahctf1	419.512	0.618339	0.194937	3.172	0.00151394	0.0471774
Tpm2	2258.74	-0.446984	0.141067	-3.1686	0.00153173	0.0476072
Hnrnpm	317.976	0.684343	0.216108	3.16668	0.00154192	0.0477996
Esd	1329.62	-0.471912	0.149155	-3.1639	0.0015567	0.0481327
Fabp5	302.15	0.713209	0.2259	3.15719	0.00159297	0.0491268
Chtf18	133.262	0.980437	0.310665	3.15593	0.00159989	0.0491347
Hnrnpdl	145.574	0.934072	0.296001	3.15564	0.00160146	0.0491347
Smc6	180.082	0.852442	0.270267	3.15408	0.00161005	0.0492717
Cdca2	122.63	1.01215	0.32121	3.15106	0.00162682	0.0495356
Pnpla2	38.3469	-1.77833	0.564367	-3.15103	0.00162698	0.0495356
Nono	857.87	0.507019	0.161277	3.14378	0.00166779	0.050649
Sfpq	471.759	0.601157	0.19129	3.14264	0.0016743	0.0507178
Itgam	94.9799	-1.18597	0.378312	-3.1349	0.00171914	0.0518129
Lgmn	164.17	-0.859402	0.274097	-3.13539	0.00171626	0.0518129
Rbbp7	763.319	0.52692	0.168132	3.13396	0.00172463	0.0518474
Hmgb3	30.1985	1.95056	0.622716	3.13234	0.00173417	0.0520033
Cbx3	164.607	0.879204	0.280777	3.13133	0.00174018	0.0520529
C1qa	95.0823	-3.1114	0.995472	-3.12556	0.0017747	0.0529525
4921504E06Rik	5.69128	-6.09572	1.95298	-3.12125	0.00180086	0.0532281
Cdc25b	38.6688	1.75879	0.563647	3.12037	0.00180623	0.0532281
Clec4n	10.487	-3.88163	1.24393	-3.12046	0.0018057	0.0532281
Fmnl1	16.304	-2.95802	0.947819	-3.12087	0.00180318	0.0532281
Was	5.69128	-6.09572	1.95297	-3.12125	0.00180086	0.0532281
Atp1a2	53.3769	1.83158	0.587542	3.11737	0.00182474	0.0535092
Man2b2	77.7932	-1.19423	0.383027	-3.11786	0.00182167	0.0535092
Timm50	253.218	0.767671	0.246472	3.11464	0.00184171	0.0537774
Gaa	230.771	-0.782842	0.251358	-3.11445	0.00184289	0.0537774
Pik3cb	168.742	-0.996604	0.320375	-3.11074	0.00186619	0.0543244
Pld4	20.0019	-2.75357	0.885951	-3.10804	0.00188333	0.0546899
Unc79	5485.97	-0.489866	0.157717	-3.10598	0.00189652	0.0549393
Abcc3	29.5641	-1.9995	0.644565	-3.10209	0.0019216	0.0551791
Lrrc32	131.862	-0.938916	0.30253	-3.10355	0.00191213	0.0551791
Pdgfra	22.9525	2.41661	0.779083	3.10186	0.00192309	0.0551791
Sema6c	191.517	-0.924019	0.297895	-3.10183	0.00192329	0.0551791
Nucb1	264.593	-0.722623	0.233209	-3.09861	0.00194431	0.0556483
Dlgap5	135.128	0.961615	0.310986	3.09215	0.00198713	0.0566024
Glrx3	742.893	-0.539892	0.174573	-3.09264	0.00198388	0.0566024
Pigw	76.6935	-1.20666	0.390778	-3.08784	0.00201617	0.0572929
Nup107	217.542	0.785248	0.254664	3.08347	0.00204603	0.0580033
Plcg2	55.3955	-1.56096	0.507127	-3.07805	0.00208358	0.0589279
Atad2	250.679	0.748176	0.243146	3.07707	0.00209049	0.0589833
Vnn1	9.29873	-5.37863	1.74877	-3.07566	0.00210038	0.0590184
Glb1	96.216	-1.10464	0.359177	-3.07548	0.00210162	0.0590184
Prdx2	604.349	-0.53803	0.17536	-3.06814	0.00215396	0.0603463
Maged2	381.288	-0.614963	0.20059	-3.06577	0.00217113	0.0606848
Cacna1g	386.64	0.775432	0.253137	3.06329	0.00218921	0.0610474
Anapc5	1000.81	0.497924	0.162598	3.06231	0.00219637	0.0611042
Tnxb	27.8977	-1.9337	0.631805	-3.06059	0.00220901	0.0613129
Spc24	47.4122	1.49468	0.488683	3.05858	0.00222386	0.0615818
Hist3h2a	202.808	0.975855	0.319478	3.05453	0.00225412	0.0621402
Slc24a2	213.374	-1.02875	0.336799	-3.05449	0.00225444	0.0621402
Col5a2	5256.2	-0.407262	0.133497	-3.05072	0.00228291	0.0626707
Mcm7	544.737	0.561045	0.183916	3.05056	0.00228419	0.0626707
Ifrd1	206.399	0.770721	0.252974	3.04664	0.00231414	0.0633469
Rps6ka4	352.789	0.661541	0.2173	3.04437	0.00233171	0.0636819
Gmps	254.108	0.726901	0.239173	3.03923	0.00237181	0.0646292
Siglec1	22.3587	-2.35058	0.774297	-3.03576	0.00239927	0.0652284
Rbm19	160.365	0.885398	0.291736	3.03493	0.00240593	0.0652608
Gas1	16.8884	2.66944	0.880024	3.03338	0.00241835	0.065449
Slc15a3	22.1237	-2.54318	0.838603	-3.03263	0.00242429	0.0654613
Depdc1a	48.0486	1.51906	0.502544	3.02275	0.00250492	0.0674858
Cgnl1	97.4473	-1.30535	0.432046	-3.02133	0.00251664	0.0676487
Podnl1	20.2774	2.42851	0.804129	3.02004	0.00252737	0.0677847
Hspa2	65.2159	-1.25754	0.416628	-3.01837	0.00254141	0.0680084
Zak	190.953	-0.791249	0.262536	-3.01387	0.0025794	0.0688705
Sulf1	291.669	-0.68371	0.227183	-3.00951	0.00261667	0.0697097
Cep170b	292.341	-0.667368	0.221909	-3.0074	0.00263496	0.0700407
Kif18b	89.4486	1.08841	0.362478	3.00269	0.00267606	0.0709751
Camsap3	68.0121	-1.28694	0.428912	-3.00048	0.00269557	0.0709977
Cyb5r3	348.277	-0.632809	0.210844	-3.00131	0.00268817	0.0709977
Ehd4	70.9452	-1.18873	0.396195	-3.00036	0.00269659	0.0709977
Extl3	195.125	-0.824978	0.275002	-2.9999	0.00270071	0.0709977
Kif15	63.7464	1.27683	0.426036	2.99701	0.00272639	0.0715153
Plbd2	112.876	-1.02952	0.3437	-2.99541	0.00274079	0.0717354
Mad2l1	72.4862	1.18742	0.396634	2.99374	0.00275581	0.0719707
Slc39a14	189.671	-1.02217	0.341887	-2.98978	0.00279176	0.0727503
Hist1h2bl	68.164	1.24272	0.416013	2.98722	0.00281526	0.0732029
Aqp1	36.914	1.69554	0.567854	2.98587	0.00282775	0.0732086
Ints5	252.028	0.7111	0.238141	2.98604	0.00282611	0.0732086
Melk	116.908	1.06753	0.357987	2.98205	0.0028633	0.0739685
Ptn	84.5725	1.12692	0.378379	2.97827	0.00289878	0.0747234
Mt1	43.203	-1.55916	0.523855	-2.97633	0.00291724	0.0750371
Cks1b	120.931	0.976152	0.328192	2.97433	0.00293629	0.0753648
Npc2	228.375	-0.744787	0.250933	-2.96808	0.0029967	0.0767504
Gss	175.851	-0.807719	0.272204	-2.96733	0.00300397	0.0767716
Lat2	4.98679	-5.93519	2.00188	-2.9648	0.00302879	0.0772405
Cd63	1364.04	-0.44914	0.151877	-2.95727	0.00310376	0.0783548
Cse1l	409.551	0.645757	0.218338	2.95761	0.00310037	0.0783548
Ddx1	349.151	0.640658	0.216596	2.95785	0.00309794	0.0783548
Ifrd2	114.856	0.975605	0.329918	2.95712	0.00310531	0.0783548
Pf4	8.33684	-5.20746	1.76054	-2.95789	0.00309756	0.0783548
Psip1	83.8504	1.0994	0.372372	2.95242	0.00315293	0.0793886
Rcc2	442.349	0.595225	0.20172	2.95075	0.00317006	0.0796519
Arpc3	295.871	-0.689978	0.23419	-2.94624	0.00321666	0.0806531
Dcaf6	75.2771	-1.18153	0.402088	-2.9385	0.00329809	0.0824456
Sepp1	17.2693	-2.66355	0.906547	-2.93813	0.00330197	0.0824456
Atrn	143.231	-0.896499	0.305461	-2.9349	0.00333652	0.0831343
Kdm5b	363.638	-0.620513	0.211547	-2.93322	0.00335464	0.0834117
Tle1	83.0545	-1.13462	0.387235	-2.93005	0.00338909	0.0839186
Gdf6	10.5745	3.61943	1.23519	2.93027	0.00338662	0.0839186
B2m	305.307	-0.641638	0.219146	-2.9279	0.00341259	0.0843257
Birc2	54.7759	1.5861	0.54205	2.92611	0.00343228	0.0844926
Rhob	248.038	-0.697561	0.238401	-2.926	0.00343351	0.0844926
Tead2	283.04	0.66798	0.228424	2.9243	0.00345236	0.0847816
Syncrip	364.698	0.653407	0.223659	2.92145	0.0034841	0.0853855
Ctsh	52.98	-1.33082	0.455693	-2.92043	0.00349547	0.0854887
Rps3a1	2265.57	0.397886	0.136349	2.91814	0.00352128	0.0859437
Mrc1	19.1252	-2.31979	0.795404	-2.91649	0.00353991	0.086222
Slc37a2	15.2357	-2.85791	0.980502	-2.91474	0.00355982	0.0865304
Tmed4	63.285	-1.2299	0.422152	-2.91341	0.00357503	0.0865476
Stom	65.66	-1.20007	0.411885	-2.91361	0.00357274	0.0865476
Wdr4	110.734	1.06222	0.364881	2.91115	0.00360101	0.0869075
Plxdc2	113.956	-0.973172	0.334326	-2.91085	0.00360446	0.0869075
Dnmt1	692.07	0.493364	0.169654	2.90805	0.00363687	0.0875121
Snap47	210.567	-0.722783	0.248671	-2.90658	0.00365404	0.0877484
Zc3h15	141.058	0.855282	0.294525	2.90394	0.00368497	0.0883134
Ptges3	268.194	0.670756	0.231331	2.89955	0.00373704	0.0893819
Papss2	85.8286	-1.04975	0.362793	-2.89352	0.00380951	0.0907515
Rbbp8	48.9828	1.42436	0.492198	2.89389	0.00380506	0.0907515
Selm	178.449	-0.802989	0.277927	-2.88921	0.00386215	0.0918222
Adgrg2	13.6655	-2.76355	0.957242	-2.88699	0.00388952	0.0919622
Rps27l	640.239	-0.521907	0.180787	-2.88685	0.00389115	0.0919622
Trim37	55.3869	1.30825	0.452987	2.88805	0.00387644	0.0919622
Idi1	52.2172	1.35257	0.468637	2.88618	0.00389952	0.0919778
Ccdc158	228.551	7.24903	2.51235	2.88536	0.00390967	0.0920352
Palld	331.94	-0.702568	0.243619	-2.88388	0.00392803	0.0922421
Sema3f	735.282	0.609964	0.211588	2.88279	0.00394164	0.0922421
Tmcc3	29.258	-1.84591	0.640242	-2.88315	0.0039372	0.0922421
Cd52	8.36864	-4.15867	1.44449	-2.87899	0.00398948	0.093179
P4ha2	206.513	-0.728739	0.253318	-2.87678	0.0040176	0.0936525
Crkl	234.788	-0.808319	0.281472	-2.87176	0.00408194	0.0945952
Ercc6l	100.783	0.992616	0.345625	2.87194	0.00407955	0.0945952
Gpnmb	24.6807	-1.95927	0.682461	-2.8709	0.00409308	0.0945952
Lpin3	53.9468	-1.32185	0.460307	-2.87167	0.00408307	0.0945952
Ssb	186.225	0.76444	0.266305	2.87054	0.00409767	0.0945952
Smarca5	165.977	0.797279	0.277906	2.86887	0.00411936	0.0949122
Hnrnpl	1316.21	0.433693	0.151446	2.86369	0.00418741	0.0962942
AW551984	8.26103	4.91249	1.71604	2.86269	0.0042006	0.0964119
Timp2	549.236	-0.528516	0.184694	-2.86159	0.00421527	0.0965629
Disp1	161.617	-0.786701	0.275315	-2.85746	0.00427047	0.0972674
Pola1	125.061	1.00355	0.351095	2.85836	0.0042584	0.0972674
Smg1	833.758	0.4949	0.173161	2.85803	0.00426286	0.0972674
Rplp1	4938.7	-0.384404	0.134639	-2.85508	0.00430256	0.0978115
Grk6	330.634	0.622688	0.218161	2.85426	0.00431367	0.0978777
Pebp4	29.4298	1.92789	0.675792	2.85278	0.00433385	0.098149
Hist2h3b	70.579	1.22897	0.430995	2.85146	0.00435191	0.0981853
Plk2	842.162	-0.52926	0.185584	-2.85185	0.00434651	0.0981853
Cdc42bpg	76.6413	-1.10855	0.389612	-2.84527	0.00443731	0.0996005
Dopey2	51.7208	-1.30819	0.459764	-2.84534	0.00443641	0.0996005
Izumo4	11.3346	-3.18585	1.11977	-2.84511	0.00443967	0.0996005
Pitrm1	512.833	0.529827	0.186472	2.84132	0.00449278	0.100603
Cep55	42.4955	1.56283	0.550334	2.83978	0.0045144	0.100898
Mastl	65.9349	1.18165	0.417405	2.83093	0.00464126	0.103346
Zfhx3	203.842	-0.725435	0.256217	-2.83133	0.00463551	0.103346
Plxnb2	1331.48	-0.414065	0.146515	-2.82609	0.00471196	0.104725
Adam19	379.073	-0.595257	0.210682	-2.82539	0.00472237	0.104761
Smchd1	267.753	0.649602	0.23002	2.82412	0.00474112	0.104982
Rps20	1766.69	-0.419185	0.148545	-2.82194	0.00477337	0.1055
Mphosph10	63.4676	1.19195	0.423043	2.81756	0.00483904	0.106754
Ccs	83.9202	-1.03606	0.367871	-2.81637	0.00485699	0.106952
Ddx27	211.729	0.729636	0.259278	2.81411	0.00489126	0.107509
Lyar	66.7401	1.26276	0.449006	2.81234	0.00491819	0.107902
Eif2s2	251.367	0.679158	0.241567	2.81146	0.00493168	0.107928
Ttc12	34.2655	-1.61598	0.574861	-2.81108	0.00493747	0.107928
Paics	429.38	0.560054	0.199275	2.81046	0.00494706	0.10794
Nop9	242.961	0.704956	0.251109	2.80737	0.00499472	0.108781
Fbn2	189.22	0.74001	0.263682	2.80644	0.00500919	0.108898
Hist1h4h	611.804	1.25856	0.448579	2.80566	0.00502143	0.108965
Pdgfb	16.3226	-2.36074	0.841659	-2.80487	0.00503375	0.109034
Clec4d	8.11983	-4.15883	1.48753	-2.79579	0.00517735	0.111537
Cox6a1	323.322	-0.606763	0.216938	-2.79694	0.00515889	0.111537
Fuca1	119.206	-0.909077	0.325132	-2.79603	0.00517351	0.111537
Mybbp1a	1274.23	0.445711	0.159485	2.79469	0.00519501	0.111716
Cdc25c	35.3093	1.58961	0.569287	2.79229	0.00523369	0.112345
Nup205	775.606	0.49627	0.178065	2.78701	0.00531965	0.113798
Rad9a	43.1265	1.46056	0.524069	2.78697	0.00532041	0.113798
Ccdc30	545.956	-0.659923	0.23723	-2.78179	0.00540597	0.115421
Rnf10	485.554	-0.559023	0.201186	-2.77864	0.00545867	0.116338
Mafb	7.75327	-5.03237	1.81395	-2.77427	0.0055326	0.117703
Cdca4	133.107	0.88985	0.321442	2.7683	0.00563491	0.119667
Rabac1	345.59	-0.630672	0.227997	-2.76615	0.00567233	0.120247
Atf4	408.489	0.592827	0.214912	2.75846	0.00580741	0.122675
Lrrn4	7.87281	4.73127	1.71495	2.75883	0.00580082	0.122675
Atp6v1f	109.49	-0.958343	0.34779	-2.75552	0.00585988	0.123347
Prkar1b	32.822	-1.60791	0.583477	-2.75574	0.00585594	0.123347
Ncam1	434.954	-0.572102	0.207721	-2.75419	0.00588376	0.123632
Myadm	580.231	-0.48975	0.178314	-2.74657	0.00602225	0.126319
Tbx15	66.7788	1.18818	0.432831	2.74515	0.00604837	0.126644
Cd80	30.5636	-1.72657	0.629424	-2.74309	0.00608641	0.126915
Cdt1	83.2079	1.06151	0.387176	2.74166	0.0061129	0.126915
Dkc1	125.535	0.860433	0.313856	2.74149	0.00611611	0.126915
Hmox1	176.918	-0.885158	0.322932	-2.74101	0.00612509	0.126915
Sesn2	74.0493	-1.09423	0.398935	-2.74287	0.00609051	0.126915
Shc1	370.144	-0.574371	0.209489	-2.74177	0.00611087	0.126915
Polr1b	224.304	0.661987	0.243049	2.72367	0.00645602	0.13354
Epha4	98.0029	-0.92836	0.34108	-2.72183	0.00649217	0.133924
Obsl1	363.337	0.603767	0.221844	2.72158	0.00649704	0.133924
Trnp1	16.444	-2.43505	0.895112	-2.72039	0.00652052	0.134177
Il10ra	4.58752	-5.83347	2.14648	-2.71769	0.00657389	0.134785
Krt33a	12.9132	2.75466	1.014	2.71662	0.00659526	0.134785
Pitpna	212.899	-0.720106	0.265061	-2.71675	0.00659262	0.134785
Snw1	204.535	0.697385	0.256557	2.71825	0.00656282	0.134785
Yipf6	108.085	0.92483	0.34077	2.71394	0.00664882	0.135516
2310067B10Rik	310.854	0.657842	0.242415	2.7137	0.00665374	0.135516
Txnip	183.603	-0.726201	0.267689	-2.71285	0.00667064	0.135629
Sptbn1	1895.06	-0.436625	0.161054	-2.71105	0.00670704	0.136137
Api5	187.287	0.706191	0.260651	2.70934	0.00674171	0.136608
Zwilch	62.8693	1.16277	0.429812	2.70531	0.00682415	0.138044
G3bp1	769.074	0.45363	0.167841	2.70273	0.0068772	0.138882
Eif3a	758.646	0.45501	0.168516	2.7001	0.00693194	0.139751
U2af1	286.088	0.612177	0.226874	2.69832	0.00696911	0.140264
Atp13a2	127.728	-0.846179	0.313816	-2.69642	0.00700892	0.140827
Atp5l	295.36	-0.605608	0.22484	-2.69351	0.0070705	0.141826
Pcyox1	122.184	-0.836602	0.311086	-2.6893	0.00716024	0.143385
Spa17	33.0585	1.98704	0.739155	2.68826	0.00718247	0.143589
Rps27a	1599.96	-0.382883	0.142509	-2.68673	0.00721547	0.144008
Sdc4	266.962	0.627254	0.233663	2.68444	0.00726506	0.144755
Eif4g3	143.027	-0.899036	0.335153	-2.68246	0.00730825	0.145373
Fat1	3700.71	-0.420756	0.156907	-2.68157	0.00732783	0.14552
Unc93b1	28.7091	-1.64959	0.616375	-2.67627	0.00744458	0.14719
Wbp1	85.3	-0.994089	0.371472	-2.67608	0.00744893	0.14719
Skiv2l2	134.305	0.829317	0.3098	2.67694	0.00742975	0.14719
Smek1	109.318	0.874065	0.326851	2.6742	0.00749076	0.147772
Lyn	51.7043	-1.24933	0.467684	-2.67131	0.00755567	0.148792
Pole2	48.291	1.3061	0.489033	2.67079	0.00756737	0.148792
Cndp2	168.917	-0.724493	0.271995	-2.66362	0.0077304	0.151693
Nup37	70.2222	1.06903	0.401408	2.66319	0.00774034	0.151693
Chpf2	216.377	-0.679221	0.255216	-2.66136	0.00778264	0.152152
Macrod1	25.7595	2.14319	0.805437	2.6609	0.00779318	0.152152
Slc38a4	223.855	0.683982	0.257086	2.66052	0.00780199	0.152152
Nucks1	159.967	0.741039	0.278698	2.65893	0.00783895	0.152623
Map1b	447.301	-0.619443	0.23312	-2.65718	0.00787968	0.153166
Bahd1	189.366	0.849392	0.319935	2.65489	0.00793338	0.153959
Prrx1	87.4888	0.973998	0.366995	2.65398	0.00795487	0.154126
Impact	74.8692	-1.03508	0.390464	-2.65088	0.00802816	0.155293
Exoc4	271.138	-0.625393	0.236439	-2.64505	0.00816792	0.157741
Ddx5	1123.65	0.412061	0.15591	2.64294	0.00821897	0.158215
Dok1	404.631	0.624805	0.23637	2.64333	0.0082095	0.158215
Cd109	249.904	0.624179	0.23632	2.64125	0.00826013	0.158751
2700094K13Rik	105.835	0.902459	0.342892	2.63191	0.00849066	0.16274
Nop2	568.745	0.480553	0.182637	2.63119	0.00850855	0.16274
P2rx4	30.5713	-1.62845	0.618865	-2.63135	0.00850469	0.16274
Gnl3	149.225	0.79801	0.303685	2.62776	0.00859493	0.164062
Rbmx	59.3084	1.16921	0.445013	2.62735	0.00860516	0.164062
Srsf1	268.621	0.596795	0.227237	2.62631	0.00863172	0.164306
Enah	211.575	-0.747161	0.284688	-2.62449	0.0086778	0.16492
Lrfn5	4.96629	5.61377	2.14073	2.62237	0.0087321	0.165425
Rcc1	131.197	0.817289	0.311658	2.62239	0.00873155	0.165425
Hpgd	7.36912	-3.99864	1.52529	-2.62156	0.00875285	0.165555
Irgm1	85.8198	-1.11309	0.42476	-2.62053	0.00877942	0.165795
Chst12	104.779	-0.947826	0.361843	-2.61944	0.00880741	0.165885
Zfp120	4.35334	5.41203	2.06624	2.61926	0.00881201	0.165885
Psat1	732.566	0.435633	0.166395	2.61807	0.00884297	0.166206
Cox4i1	1083.19	-0.410883	0.157541	-2.6081	0.00910456	0.168628
Cstf1	110.751	0.871959	0.334145	2.60952	0.00906693	0.168628
Fbl	316.089	0.567621	0.217664	2.60778	0.0091131	0.168628
Grb10	997.611	0.421856	0.161476	2.6125	0.00898816	0.168628
Met	62.8246	1.11554	0.427263	2.6109	0.00903033	0.168628
Pcdhgc5	16.8745	-2.33438	0.895128	-2.60788	0.00911052	0.168628
Pik3ap1	10.1283	-2.98055	1.14166	-2.61071	0.00903533	0.168628
Slc25a20	65.0855	-1.08893	0.417462	-2.60846	0.00909496	0.168628
Snrpa1	199.857	0.672575	0.257851	2.60839	0.00909688	0.168628
Tlr2	12.6219	-2.60217	0.997192	-2.6095	0.00906757	0.168628
Fam83h	39.1129	-1.45874	0.559844	-2.60562	0.00917072	0.169169
Npr2	73.1799	-1.05594	0.405242	-2.60569	0.00916885	0.169169
AF251705	6.47379	-4.78441	1.8367	-2.60489	0.00919027	0.169268
Gtpbp2	64.0116	-1.09184	0.419582	-2.60222	0.00926222	0.169846
Ppid	106.318	0.873786	0.335795	2.60214	0.00926435	0.169846
Slc7a5	236.106	0.631359	0.242593	2.60255	0.00925334	0.169846
Urb1	138.057	0.786844	0.302507	2.60108	0.00929309	0.170112
Usp1	111.391	0.869121	0.334455	2.59862	0.00935999	0.170552
Ltbp4	76.6472	1.0517	0.404609	2.5993	0.0093415	0.170552
Nbl1	87.1023	-0.953122	0.366718	-2.59906	0.00934797	0.170552
Itpkc	214.956	0.706831	0.272136	2.59735	0.00939465	0.170922
Higd2a	54.0986	-1.25187	0.48218	-2.59627	0.00942428	0.171201
Dek	62.9208	1.10796	0.427398	2.59233	0.00953275	0.172698
Ttc7b	73.7423	-1.00634	0.388213	-2.59223	0.00953566	0.172698
Fcer1g	10.756	-2.79833	1.07975	-2.59164	0.00955204	0.172733
Akr1b8	73.7078	-1.02485	0.396056	-2.58763	0.00966392	0.174228
Creb3	302.421	-0.563253	0.217668	-2.58768	0.00966257	0.174228
Atp6v1b2	168.943	-0.713364	0.275764	-2.58686	0.00968548	0.174353
Pabpc1	1042.55	-0.55234	0.213608	-2.58577	0.00971625	0.174644
Mthfd1	415.64	0.51277	0.198416	2.58431	0.00975732	0.175118
Chaf1a	194.02	0.694103	0.268644	2.58373	0.00977385	0.175152
Top2b	337.311	0.557445	0.2162	2.57837	0.00992676	0.177625
Incenp	162.129	0.72539	0.28145	2.57733	0.00995668	0.17782
Mgat5	44.7756	-1.30262	0.505487	-2.57696	0.00996748	0.17782
Xpo4	125.63	0.792418	0.307725	2.57508	0.0100216	0.178021
Ids	47.7198	-1.2675	0.49223	-2.57502	0.0100235	0.178021
Pdia3	875.006	-0.493869	0.191784	-2.57513	0.0100202	0.178021
Ptp4a3	26.4642	-1.67061	0.648928	-2.57442	0.0100408	0.178064
Eif2a	110.702	0.869449	0.337889	2.57318	0.0100769	0.178328
Nipbl	135.048	0.799961	0.311044	2.57186	0.0101155	0.178328
Smc5	90.6377	0.920848	0.358018	2.57207	0.0101092	0.178328
Sorl1	16.5598	-2.11346	0.821638	-2.57225	0.010104	0.178328
Atp5j2	254.125	-0.602014	0.234129	-2.5713	0.0101318	0.178353
9030617O03Rik	60.4585	-1.13068	0.439952	-2.57002	0.0101693	0.178487
Scn1b	26.6384	-1.6573	0.644834	-2.57012	0.0101662	0.178487
Tmem37	76.1935	-1.01205	0.39434	-2.56645	0.0102745	0.179804
Agrn	143.892	-0.788013	0.307029	-2.56657	0.0102709	0.179804
Plcd1	167.233	-0.725413	0.282849	-2.56466	0.0103276	0.180205
Slc29a1	192.14	0.696519	0.271551	2.56497	0.0103185	0.180205
Fmr1	135.352	0.868142	0.339216	2.55926	0.0104896	0.182763
Kdsr	61.8528	-1.08871	0.425954	-2.55592	0.0105907	0.183989
Nup188	497.343	0.474136	0.185484	2.55621	0.0105818	0.183989
Ttc9	32.712	-1.53718	0.601707	-2.55469	0.0106281	0.18437
Ptprn	217.739	-0.672659	0.263443	-2.55334	0.0106697	0.184822
Abca1	45.5249	-1.24804	0.489141	-2.55149	0.0107262	0.185533
Srgap3	38.2532	-1.37626	0.539845	-2.54936	0.010792	0.1864
Arpc1b	1018.12	-0.408316	0.160279	-2.54754	0.0108486	0.187108
Rfwd3	130.865	0.768931	0.302014	2.54601	0.0108961	0.187655
Ubr4	1152.66	-0.447628	0.175927	-2.5444	0.0109467	0.188254
Itgal	13.4189	-2.4706	0.971268	-2.54368	0.0109691	0.188368
Eif2s1	312.245	0.55803	0.219759	2.53928	0.0111081	0.190469
Ubqln2	91.1197	-0.942902	0.371397	-2.5388	0.0111234	0.190469
Nid1	1328.32	-0.379515	0.14954	-2.53788	0.0111527	0.190699
Igf2	212.931	-0.629748	0.248348	-2.53575	0.0112207	0.191314
Pkn2	167.879	0.701134	0.276475	2.53598	0.0112134	0.191314
Cux1	294.431	-0.579606	0.22868	-2.53457	0.0112584	0.191682
Pkd1	816.601	-0.445559	0.17585	-2.53374	0.0112851	0.191863
Ctdp1	207.089	0.650419	0.256798	2.5328	0.0113155	0.192105
Pdcd6ip	528.308	-0.477878	0.188746	-2.53186	0.0113459	0.192349
Ccl9	13.6661	-2.63096	1.04074	-2.52798	0.0114721	0.193091
Cenpi	55.785	1.17805	0.465799	2.5291	0.0114354	0.193091
Clcn5	142.487	-0.808391	0.31986	-2.52733	0.0114934	0.193091
Copg2	114.133	-0.806423	0.318862	-2.52907	0.0114365	0.193091
Cox8a	231.608	-0.619302	0.244966	-2.52811	0.0114677	0.193091
Fkbp10	1115.2	-0.391846	0.155061	-2.52704	0.0115029	0.193091
Rab11fip5	150.859	-0.71765	0.283786	-2.52885	0.0114438	0.193091
Arhgap5	194.189	0.696022	0.275638	2.52513	0.0115657	0.193871
Tmem59	381.96	-0.518229	0.205279	-2.52452	0.0115858	0.193903
Cfh	12.7455	-2.58832	1.02545	-2.52408	0.0116001	0.193903
Orc6	103.385	0.855345	0.339006	2.5231	0.0116326	0.194176
Hnrnpa1	173.303	0.720458	0.285873	2.5202	0.0117288	0.195507
Ccdc80	607.199	-0.478289	0.189856	-2.51922	0.0117615	0.195779
Zswim6	138.552	-0.739591	0.293671	-2.51843	0.0117878	0.195944
Sptan1	2535.27	-0.376624	0.149822	-2.51381	0.0119436	0.198258
Ncstn	255.219	-0.582301	0.231733	-2.51281	0.0119772	0.198539
Aes	387.287	-0.503711	0.200711	-2.50963	0.0120859	0.200058
Ezr	157.239	0.737211	0.29381	2.50915	0.0121024	0.200058
Slc16a1	66.4052	1.03843	0.413958	2.50854	0.0121231	0.200124
Ndc80	61.8971	1.07082	0.427096	2.5072	0.0121692	0.200607
Ap3d1	552.742	-0.454458	0.181416	-2.50506	0.0122429	0.200977
B4galt7	39.0363	-1.33584	0.533354	-2.5046	0.012259	0.200977
Slc1a5	83.2573	0.962904	0.384247	2.50595	0.0122122	0.200977
Smad5	36.4578	1.41814	0.566099	2.5051	0.0122417	0.200977
U2surp	134.449	0.774416	0.309384	2.50309	0.0123113	0.201166
Azin1	186.696	0.698673	0.279178	2.50261	0.0123281	0.201166
Exosc2	98.6377	0.854692	0.341625	2.50185	0.0123548	0.201166
Itprip	148.846	0.727114	0.290574	2.50234	0.0123377	0.201166
Slc43a2	12.1656	-2.68193	1.07182	-2.50222	0.0123417	0.201166
Eif3d	876.107	0.407096	0.162797	2.50063	0.0123972	0.201307
Foxm1	113.965	0.813861	0.3254	2.50111	0.0123806	0.201307
Creld1	50.0422	-1.18297	0.473702	-2.4973	0.0125144	0.202934
Parp1	328.775	0.558626	0.223765	2.49649	0.0125431	0.203123
Acsl3	66.1089	1.02525	0.411023	2.49439	0.0126173	0.203427
Angptl7	16.3464	-2.09529	0.84012	-2.49403	0.01263	0.203427
Cenpp	16.1236	2.16376	0.867509	2.49422	0.0126233	0.203427
Tbc1d9b	279.334	-0.607509	0.24356	-2.49429	0.0126209	0.203427
Htra2	200.436	0.669969	0.26869	2.49346	0.0126504	0.20348
Cd70	41.2617	1.56251	0.627022	2.49195	0.0127044	0.203526
Hat1	128.18	0.789348	0.316699	2.49242	0.0126875	0.203526
Ssh1	66.0346	-1.06039	0.42548	-2.49223	0.0126945	0.203526
Ric3	6.79414	-3.87669	1.55882	-2.48695	0.0128845	0.206134
Os9	134.717	-0.73772	0.296726	-2.4862	0.0129116	0.206291
Ms4a7	7.73141	-3.3949	1.36585	-2.48555	0.012935	0.206389
Cdkn3	23.6596	1.71218	0.689036	2.48489	0.0129592	0.2065
Srsf2	323.252	0.567599	0.228757	2.48122	0.0130932	0.208356
Pagr1a	55.5158	1.13952	0.459628	2.47923	0.0131665	0.209244
Nsun2	403.56	0.506304	0.204338	2.47778	0.0132203	0.209819
Whsc1	358.927	0.525193	0.212028	2.47701	0.013249	0.209996
Nomo1	435.427	-0.48626	0.196777	-2.47112	0.0134689	0.213199
Plekha8	110.841	0.949595	0.384613	2.46896	0.0135506	0.214207
Hectd1	603.947	0.4632	0.18779	2.46658	0.013641	0.214984
Hist1h4i	92.1839	0.868535	0.352169	2.46625	0.0136538	0.214984
Sh3pxd2a	296.853	-0.555513	0.225211	-2.46663	0.0136391	0.214984
Akap8l	39.5802	-1.29878	0.527018	-2.4644	0.0137244	0.215812
Ngf	126.686	-0.809408	0.328759	-2.46201	0.0138161	0.216968
Gria3	92.7565	-0.933513	0.380031	-2.45641	0.0140332	0.220087
Tdrd7	76.0325	-0.987298	0.402491	-2.45297	0.0141683	0.221915
Tmem63b	146.639	-0.702593	0.28649	-2.45242	0.01419	0.221962
Mlec	308.237	-0.548823	0.22395	-2.45065	0.0142598	0.222763
Klhl26	113.711	-0.786457	0.32109	-2.44934	0.0143119	0.223284
Phgdh	1177.67	0.437263	0.178617	2.44805	0.0143633	0.223793
Uap1l1	92.5144	-0.867778	0.354574	-2.44738	0.0143898	0.223914
Sfxn3	127.527	-0.743362	0.304113	-2.44436	0.014511	0.225506
Tpr	492.567	0.46242	0.189228	2.44372	0.0145366	0.22561
Hnrnpll	159.43	0.722209	0.295674	2.44259	0.0145824	0.225734
Ift122	42.4476	-1.2495	0.5115	-2.44282	0.0145731	0.225734
Pnrc1	37.4273	-1.31615	0.539114	-2.44132	0.0146337	0.226234
Asmt	63.4794	1.26597	0.518787	2.44025	0.0146771	0.22644
Ptpn6	18.0619	-1.98028	0.811573	-2.44006	0.0146849	0.22644
Adgrf4	45.6746	1.48487	0.608661	2.43956	0.0147051	0.226459
Hk1	243.911	-0.579116	0.237463	-2.43877	0.0147374	0.226663
Arhgap23	222.072	-0.597259	0.245079	-2.437	0.0148097	0.227482
Btg2	67.127	-1.00769	0.413651	-2.43609	0.0148468	0.227563
Cox14	35.4009	-1.43781	0.59025	-2.43594	0.0148531	0.227563
Litaf	216.166	-0.595652	0.244627	-2.43494	0.0148942	0.227609
Stmn4	8.54938	-3.07818	1.26417	-2.43494	0.0148942	0.227609
Top1	140.791	0.778614	0.319987	2.43327	0.0149632	0.228371
Tgif2	29.6963	1.51716	0.624454	2.42958	0.0151163	0.230412
Cul3	214.175	0.644318	0.265476	2.42703	0.0152229	0.231437
Dag1	159.266	-0.696868	0.287297	-2.4256	0.0152831	0.231437
Galc	41.3074	-1.36234	0.561547	-2.42605	0.0152643	0.231437
Gpbp1	65.8481	1.02039	0.420689	2.42553	0.0152861	0.231437
Impdh2	1073.28	0.398703	0.164431	2.42474	0.0153193	0.231437
P4hb	2748.22	-0.328605	0.135504	-2.42506	0.0153059	0.231437
Slc19a1	60.4276	1.07321	0.442402	2.42588	0.0152715	0.231437
Tomm70a	307.358	0.540447	0.223112	2.42231	0.0154222	0.232697
Coro1b	482.779	-0.460766	0.190443	-2.41945	0.0155441	0.233356
Fdps	622.349	0.432047	0.178558	2.41964	0.0155359	0.233356
Lig1	204.968	0.618403	0.255534	2.42005	0.0155185	0.233356
Synpo	76.682	-0.929657	0.384212	-2.41965	0.0155355	0.233356
Lrrcc1	32.2446	1.41192	0.583693	2.41894	0.0155656	0.233387
Capns1	740.983	-0.402459	0.166421	-2.41832	0.0155925	0.233496
Srsf3	293.522	0.543036	0.224658	2.41717	0.0156416	0.233938
Dusp1	161.571	-0.663359	0.274594	-2.41578	0.0157014	0.234539
Eef1g	4691.2	0.339626	0.140617	2.41526	0.0157238	0.23458
Rpl8	4108	0.347285	0.143825	2.41464	0.0157507	0.234687
Prkar1a	340.256	-0.55661	0.230618	-2.41355	0.0157978	0.234956
Vmn1r12	4812.3	0.444977	0.184384	2.41332	0.0158081	0.234956
Dhx36	129.425	0.749775	0.310781	2.41255	0.0158412	0.235155
Apln	8.12532	3.34749	1.38799	2.41175	0.0158761	0.23538
Dok2	14.2924	-2.13714	0.886497	-2.41077	0.0159189	0.23543
Rttn	67.2321	0.982365	0.407434	2.4111	0.0159043	0.23543
Eif1	270.517	-0.572636	0.237772	-2.40834	0.0160253	0.236545
Rtn4rl2	54.8019	1.36166	0.565439	2.40814	0.0160339	0.236545
Dnajc18	44.7512	-1.18441	0.492891	-2.40299	0.0162614	0.239463
Noc2l	498.384	0.532318	0.221545	2.40276	0.0162718	0.239463
Tjp3	31.9259	-1.4335	0.597726	-2.39826	0.0164731	0.241256
Adra1d	84.9954	0.881986	0.367749	2.39834	0.0164698	0.241256
Bax	469.12	-0.466163	0.194405	-2.3979	0.0164896	0.241256
Hnrnpab	875.771	0.381862	0.159286	2.39733	0.016515	0.241256
Homer3	120.145	-0.759506	0.316682	-2.39832	0.0164704	0.241256
Sphk1	64.2069	-1.01869	0.424865	-2.39769	0.016499	0.241256
BC024139	8.09598	3.97282	1.65773	2.39655	0.0165503	0.241477
Bola2	109.523	-0.783853	0.327494	-2.39348	0.0166892	0.242188
Dgkq	48.7735	-1.1297	0.471888	-2.39401	0.0166654	0.242188
Hbegf	225.151	-0.617019	0.257739	-2.39397	0.016667	0.242188
Luc7l3	64.1753	1.00248	0.418881	2.39324	0.0167005	0.242188
Mettl25	16.8935	2.05062	0.856321	2.39469	0.0166345	0.242188
Knstrn	47.2984	1.17875	0.492858	2.39167	0.0167718	0.242379
Lrrc25	7.28593	-3.27576	1.36969	-2.39161	0.0167746	0.242379
Mapkapk5	132.901	0.730371	0.305321	2.39215	0.0167502	0.242379
Vat1	574.236	-0.457925	0.191519	-2.39102	0.0168017	0.242477
Urb2	173.742	0.659585	0.275917	2.39052	0.0168247	0.242516
Cct4	850.827	0.383273	0.160392	2.38959	0.0168671	0.242833
Ccdc34	37.2825	1.40586	0.588862	2.38743	0.0169668	0.243975
Eefsec	52.7698	1.11659	0.468085	2.38544	0.0170587	0.245001
Mcm6	590.768	0.440061	0.184547	2.38455	0.0171002	0.245301
Ogg1	37.8094	1.2939	0.543092	2.38246	0.0171972	0.246102
Parm1	6.25677	-3.69491	1.5506	-2.38289	0.0171775	0.246102
Nid2	156.885	0.684409	0.287541	2.38022	0.0173025	0.246153
Polr2l	223.341	-0.596743	0.250599	-2.38127	0.0172533	0.246153
Ppp1cc	473.508	0.461716	0.193934	2.38079	0.0172755	0.246153
Shmt2	496.608	0.481348	0.20209	2.38185	0.0172258	0.246153
Supt6	359.959	-0.506117	0.212638	-2.38019	0.0173039	0.246153
Ppil2	166.228	-0.656802	0.275999	-2.37972	0.0173257	0.246169
Akr1a1	1215.06	-0.355861	0.149787	-2.37577	0.0175123	0.247056
Aplp1	96.9878	-0.889043	0.374068	-2.37669	0.0174689	0.247056
Cd180	6.35082	-3.70605	1.55891	-2.37734	0.0174381	0.247056
Fam214b	87.6769	-0.85087	0.358019	-2.3766	0.0174728	0.247056
Pank1	156.636	0.85609	0.360227	2.37653	0.0174762	0.247056
Trank1	44.3786	1.47472	0.620649	2.37609	0.0174971	0.247056
Polr2a	289.707	-0.633727	0.266909	-2.37432	0.0175813	0.247737
Gpsm2	52.4802	1.13648	0.479394	2.37066	0.0177563	0.249613
Pcm1	113.257	0.786568	0.331735	2.37107	0.0177366	0.249613
Mgmt	41.4657	-1.24265	0.524891	-2.36744	0.0179115	0.250695
Nedd8	125.41	-0.737515	0.311451	-2.368	0.0178847	0.250695
Nfe2l1	313.477	-0.51513	0.21764	-2.36689	0.0179383	0.250695
Pbk	59.7858	1.05707	0.446559	2.36715	0.0179256	0.250695
Wdr7	69.7343	-0.951496	0.401779	-2.36821	0.0178746	0.250695
Ppm1d	34.7667	1.37279	0.580161	2.36623	0.0179705	0.250851
Cap1	1215.51	-0.389316	0.164595	-2.3653	0.0180154	0.250891
Plod1	178.588	-0.625711	0.264514	-2.36551	0.0180052	0.250891
Rassf6	14.9411	2.09428	0.885854	2.36414	0.018072	0.251093
Tmem119	45.831	1.17014	0.494932	2.36424	0.0180672	0.251093
Myo1e	242.876	-0.590199	0.249726	-2.36338	0.018109	0.251316
Rcn3	560.688	-0.427122	0.180845	-2.36182	0.0181857	0.252086
Zfp428	89.2094	0.933086	0.395454	2.35953	0.0182982	0.252543
Cntrl	35.5098	1.33754	0.567013	2.35892	0.0183284	0.252543
Fndc4	26.5895	1.54577	0.655386	2.35857	0.0183456	0.252543
Mtf2	32.1457	1.48232	0.628111	2.35996	0.018277	0.252543
Nupl1	166.632	0.648799	0.274998	2.35929	0.01831	0.252543
Odam	1502.92	0.432275	0.183204	2.35953	0.018298	0.252543
Smg5	421.006	0.489375	0.207747	2.35563	0.0184913	0.254256
Dclk1	16.4106	1.99282	0.846449	2.35433	0.018556	0.254852
Lysmd4	6.1982	-3.67284	1.56129	-2.35244	0.0186508	0.255565
Spata6	39.4733	-1.27946	0.543868	-2.35251	0.0186472	0.255565
Mapk15	5006.24	0.410413	0.174651	2.34991	0.0187781	0.256427
Rrp12	284.837	0.537433	0.228629	2.35068	0.0187393	0.256427
Sesn3	20.7159	-1.73063	0.736447	-2.34997	0.0187747	0.256427
Dync1li1	242.055	-0.549832	0.234506	-2.34464	0.0190455	0.259487
Pdxdc1	445.139	-0.501891	0.214059	-2.34463	0.0190457	0.259487
U2af2	749.253	0.392807	0.167613	2.34353	0.0191022	0.259959
Larp4	130.356	0.806597	0.34433	2.34251	0.0191545	0.260097
Tspo	292.99	-0.517825	0.221058	-2.34248	0.0191559	0.260097
Ptprd	70.6787	-0.926475	0.395691	-2.34141	0.019211	0.260549
Rilpl2	116.623	0.787468	0.336776	2.33826	0.019374	0.262461
Tnfaip3	60.4654	-1.01587	0.434789	-2.33646	0.0194674	0.26281
Adsl	317.94	0.505253	0.21625	2.33643	0.019469	0.26281
Cybb	7.93677	-2.99799	1.28335	-2.33607	0.0194878	0.26281
Hs6st2	154.24	0.669309	0.286397	2.337	0.0194393	0.26281
Snrpf	122.623	0.732751	0.313737	2.33556	0.0195142	0.26287
H2afy2	39.7509	1.25782	0.538819	2.3344	0.0195747	0.262919
Sf3b3	912.578	0.383113	0.164099	2.33465	0.0195618	0.262919
Slc2a8	22.8387	-1.69036	0.724165	-2.33422	0.019584	0.262919
Serhl	231.997	-0.642652	0.275411	-2.33343	0.0196255	0.26318
Ptbp1	1211.63	0.366564	0.157162	2.3324	0.0196798	0.263612
3110002H16Rik	104.045	-0.821427	0.352638	-2.32938	0.019839	0.265447
Sgk1	464.2	0.441366	0.189588	2.32803	0.0199104	0.266104
Hsd17b4	200.428	-0.615649	0.265049	-2.32277	0.0201913	0.269556
Cgref1	46.8197	-1.18084	0.508774	-2.32095	0.0202893	0.27026
Hipk2	71.9178	-0.972206	0.418871	-2.32102	0.0202859	0.27026
Gpr84	5.13358	-4.48496	1.93352	-2.31958	0.0203634	0.270945
Myof	1050.26	-0.4401	0.189771	-2.31911	0.0203893	0.270987
Atg9a	144.685	0.808249	0.348693	2.31794	0.0204526	0.271442
Tcp11l2	15.3576	-2.02497	0.87372	-2.31764	0.020469	0.271442
Rnf41	108.773	-0.768101	0.331484	-2.31716	0.020495	0.271484
Cpt1c	95.6566	-0.801419	0.34605	-2.3159	0.0205636	0.27159
Itm2a	62.7868	0.977912	0.42222	2.31612	0.0205516	0.27159
Tmx1	90.6082	0.844511	0.364679	2.31576	0.0205712	0.271591
Fancd2	75.0668	0.980408	0.423692	2.31396	0.0206698	0.27259
Trf	42.7766	-1.21013	0.523085	-2.31344	0.0206982	0.272664
Tas2r129	125.106	0.950818	0.411443	2.31094	0.0208363	0.273878
Zfp105	13.6273	2.17031	0.939134	2.31097	0.0208346	0.273878
Cdh6	10.8233	-2.525	1.09305	-2.31006	0.0208851	0.274217
C1qtnf3	2865.39	0.393758	0.170565	2.30855	0.0209688	0.27441
Rbm39	172.245	0.630557	0.273134	2.3086	0.0209659	0.27441
Srcap	242.438	-0.617776	0.267602	-2.30856	0.0209681	0.27441
Ift80	478.404	0.548471	0.237633	2.30806	0.0209959	0.274465
Tmem160	149.085	-0.7027	0.304843	-2.30512	0.0211598	0.276305
Ttyh1	223.932	0.587048	0.254742	2.30448	0.0211955	0.276468
Asah1	273.735	-0.525658	0.228506	-2.30041	0.021425	0.278828
Grcc10	132.032	-0.769606	0.334526	-2.30059	0.0214149	0.278828
Mgat4b	157.899	-0.664028	0.288704	-2.30003	0.0214465	0.278828
Poc1a	62.0964	1.0063	0.437872	2.29815	0.0215532	0.27991
Eif4a3	313.023	0.507722	0.221054	2.29682	0.0216288	0.280216
Fndc3b	273.201	-0.543343	0.236596	-2.2965	0.0216472	0.280216
Hdlbp	1854.57	-0.418077	0.182049	-2.29651	0.0216468	0.280216
Aldh1a3	33.3229	-1.31173	0.571551	-2.29503	0.0217312	0.280405
Clip2	178.843	-0.667784	0.291075	-2.2942	0.0217793	0.280405
Ctsf	48.9323	-1.22346	0.533269	-2.29427	0.0217753	0.280405
Ptpn14	196.711	-0.637473	0.277707	-2.29548	0.0217054	0.280405
Rfc5	119.238	0.745063	0.324666	2.29486	0.0217412	0.280405
Exo1	68.062	0.963814	0.420236	2.2935	0.021819	0.280613
Ndfip1	155.642	-0.676671	0.295523	-2.28974	0.0220362	0.282343
Polk	47.9981	-1.12761	0.492508	-2.28954	0.0220481	0.282343
Polq	36.9864	1.25133	0.546332	2.29043	0.0219964	0.282343
Pycard	5.98702	-3.61615	1.57928	-2.28974	0.0220363	0.282343
Tuba4a	132.815	-0.713368	0.31181	-2.28783	0.0221475	0.283313
Paqr7	15.8054	-1.89554	0.829687	-2.28465	0.0223336	0.285082
Vrk1	68.1936	0.989625	0.433157	2.28468	0.0223317	0.285082
Loxl4	106.517	-0.761761	0.333491	-2.2842	0.0223597	0.285111
Ccdc129	9.85699	-2.61046	1.1436	-2.28266	0.0224505	0.285551
Mis18bp1	36.8917	1.26299	0.553223	2.28296	0.0224325	0.285551
Slc19a2	51.5556	-1.04883	0.459533	-2.28239	0.0224661	0.285551
Ift88	70.1809	3.22056	1.41143	2.28177	0.0225029	0.285714
Pwp2	218.712	0.570826	0.25022	2.2813	0.0225306	0.285763
Slc27a1	29.4248	-1.3757	0.60323	-2.28056	0.0225748	0.286019
Mmp3	30.668	1.36579	0.599108	2.27971	0.0226247	0.286347
D17H6S56E-5	139.44	0.678198	0.2976	2.2789	0.0226733	0.286639
Dtymk	125.452	0.796079	0.349509	2.27771	0.0227438	0.286639
Lztr1	424.389	-0.525549	0.230731	-2.27775	0.0227412	0.286639
Megf8	453.834	-0.467868	0.20537	-2.27817	0.0227164	0.286639
Gusb	182.848	-0.60611	0.266427	-2.27496	0.0229084	0.28841
Pde4dip	188.547	-0.619981	0.272584	-2.27446	0.0229383	0.288481
Prmt7	268.887	0.540308	0.237788	2.27222	0.023073	0.28987
Tbc1d2	43.5237	-1.17808	0.518698	-2.27122	0.0231337	0.290327
Itga5	1461.9	-0.408464	0.180073	-2.26832	0.0233095	0.292226
Ccdc88a	89.6422	0.809531	0.357629	2.2636	0.0235985	0.295538
Gata4	8.37625	2.83068	1.25157	2.26171	0.0237153	0.29669
Dchs1	165.424	0.652796	0.288751	2.26075	0.0237745	0.297119
F2r	449.18	0.431994	0.191189	2.25952	0.0238513	0.297767
P4ha1	407.641	-0.449635	0.199125	-2.25805	0.0239426	0.298595
Tjp2	154.711	-0.662281	0.293512	-2.2564	0.0240454	0.29883
Cd72	16.8491	-1.86026	0.824562	-2.25606	0.0240666	0.29883
Cyc1	362.615	0.462097	0.204911	2.25511	0.0241264	0.29883
Dctpp1	144.996	0.681094	0.302057	2.25485	0.0241427	0.29883
Esf1	59.1876	0.982138	0.435906	2.25309	0.0242532	0.29883
Haus6	72.4909	0.900888	0.399791	2.2534	0.0242339	0.29883
Lamp2	200.825	-0.591429	0.262512	-2.25296	0.0242619	0.29883
Men1	106.264	0.746592	0.330834	2.2567	0.0240271	0.29883
Nt5dc2	297.781	0.493658	0.218857	2.25562	0.0240942	0.29883
Plcb1	19.4612	-2.17729	0.965962	-2.25401	0.0241956	0.29883
Rnasek	55.7149	-1.01973	0.451929	-2.25639	0.0240461	0.29883
Tardbp	277.341	0.541843	0.24047	2.25327	0.0242423	0.29883
Trim59	70.8562	0.899846	0.399852	2.25045	0.0244205	0.299059
9030624J02Rik	289.033	-0.508994	0.226239	-2.24981	0.0244613	0.299059
Bcr	145.959	-0.660786	0.293426	-2.25197	0.0243243	0.299059
Fbn1	2553.84	-0.335558	0.14917	-2.2495	0.024481	0.299059
Ier5l	250.573	0.5414	0.24063	2.24992	0.0244538	0.299059
Ppp2r2c	14.1191	2.07296	0.920806	2.25125	0.0243698	0.299059
Rpl18	2860.47	0.318109	0.141386	2.24993	0.0244531	0.299059
Slc20a1	395.858	-0.44633	0.198396	-2.24969	0.0244685	0.299059
Haus3	48.6704	1.16471	0.517862	2.24907	0.0245078	0.299081
Tmem97	125.115	0.696626	0.309832	2.2484	0.0245507	0.299298
Chd7	23.4591	-1.52369	0.678025	-2.24724	0.0246245	0.299892
Pxdn	705.206	-0.45058	0.20063	-2.24582	0.0247154	0.300691
Haus5	72.551	0.891276	0.396953	2.24529	0.0247493	0.300798
P3h1	315.943	-0.50665	0.22576	-2.2442	0.0248196	0.301345
Dmrta2	22.8377	1.6812	0.749873	2.24198	0.0249624	0.302392
Glg1	212.249	-0.57779	0.257748	-2.24168	0.0249818	0.302392
Rab3il1	10.6713	-2.35698	1.05139	-2.24177	0.0249761	0.302392
Bcas3	59.7431	-0.98043	0.437972	-2.23857	0.0251839	0.304394
Mogat1	36.1977	1.26332	0.564397	2.23835	0.0251983	0.304394
Ext2	126.448	-0.680272	0.304125	-2.23682	0.0252984	0.305294
Rgs22	232.066	0.594119	0.2657	2.23605	0.0253483	0.305588
Hk3	15.0524	-1.99443	0.892371	-2.23497	0.025419	0.306131
Supt16	244.46	0.570312	0.255452	2.23256	0.0255777	0.307732
Tsen34	406.929	0.478781	0.214535	2.23172	0.0256337	0.308094
Wdr81	196.68	-0.567527	0.254353	-2.23126	0.0256641	0.30815
Flnc	3722.49	-0.310673	0.139278	-2.23059	0.025708	0.308366
Rpl41	932.704	-0.359551	0.161237	-2.22996	0.0257501	0.308562
Epn3	8.71698	2.76816	1.24181	2.22914	0.0258048	0.308907
Ephx2	30.9211	-1.32362	0.594061	-2.22809	0.0258743	0.309
Hist1h2ag	51.3686	1.07158	0.480993	2.22785	0.0258902	0.309
Neurl3	5.68179	-3.54505	1.59087	-2.22836	0.0258563	0.309
Aldh2	182.42	-0.610933	0.274282	-2.22739	0.0259216	0.309012
Hjurp	26.7485	1.43461	0.64417	2.22706	0.025943	0.309012
Rab3gap2	285.741	-0.516615	0.232098	-2.22585	0.0260244	0.309673
Tmem121	35.1447	1.25141	0.5624	2.22512	0.0260728	0.309697
Ubtf	302.938	0.511775	0.23019	2.22327	0.0261976	0.309697
Brd8	72.4779	0.883438	0.397118	2.22462	0.0261065	0.309697
Cd101	167.155	1.51913	0.683539	2.22244	0.0262534	0.309697
Eef1d	1098.23	0.350149	0.157586	2.22196	0.0262859	0.309697
Ephb3	63.2887	0.930211	0.418638	2.22199	0.0262839	0.309697
Hyi	21.8818	-1.55206	0.698415	-2.22226	0.0262658	0.309697
Lmnb2	91.7635	0.835932	0.376192	2.22209	0.0262774	0.309697
Lurap1l	210.765	0.578259	0.259901	2.22492	0.0260866	0.309697
Prdx1	958.631	-0.36761	0.165417	-2.22232	0.0262614	0.309697
Frmd8	191.46	-0.580701	0.261423	-2.22131	0.02633	0.30991
A830018L16Rik	51.4238	1.21527	0.54722	2.2208	0.0263644	0.31001
Baz1a	138.156	0.653594	0.294541	2.21903	0.0264849	0.311072
Rnf14	117.025	-0.698294	0.31473	-2.2187	0.0265069	0.311072
Cog4	210.948	-0.558254	0.251723	-2.21773	0.026573	0.311368
Spats2	86.4619	-0.818554	0.369122	-2.21757	0.0265843	0.311368
Sec31a	1055.74	-0.361178	0.162926	-2.21682	0.0266352	0.311657
Lctl	15.284	-2.04702	0.923586	-2.21638	0.0266656	0.311709
Shmt1	54.9049	1.00477	0.45369	2.21465	0.0267839	0.312785
Usp24	305.846	0.593368	0.268038	2.21375	0.0268461	0.312899
Hist1h2af	75.5038	1.0204	0.46094	2.21375	0.026846	0.312899
Anxa2	3668.47	-0.294728	0.133178	-2.21303	0.0268952	0.312915
Haus4	78.2972	0.858874	0.38811	2.21297	0.0268999	0.312915
Map4	601.093	-0.401157	0.181398	-2.21147	0.027003	0.313808
Nup133	212.742	0.553038	0.250187	2.2105	0.0270704	0.314286
Igf2r	1607.86	-0.317527	0.143768	-2.20861	0.0272016	0.315417
P2ry2	24.685	-1.52999	0.692823	-2.20834	0.0272208	0.315417
Ndufa13	246.279	-0.587612	0.266172	-2.20764	0.0272692	0.315672
Pvr	138.063	-0.650629	0.294774	-2.20721	0.0272992	0.315713
Zwint	319.699	-0.47385	0.214731	-2.20671	0.0273343	0.315813
Trmt61a	46.299	1.07795	0.489177	2.20359	0.0275529	0.318031
Cbs	6.55833	-3.11198	1.41253	-2.20312	0.0275865	0.31811
Tec	39.3639	-1.16419	0.528865	-2.20131	0.0277144	0.319277
Dis3	155.353	0.696618	0.316571	2.20051	0.0277707	0.319617
Ndrg4	47.6597	-1.04811	0.47663	-2.199	0.0278779	0.320543
Acsbg2	14.0456	5.72381	2.60358	2.19844	0.0279176	0.320689
Klhl8	19.1285	-1.65041	0.751104	-2.19731	0.0279983	0.321308
Fam149a	70.4037	-0.9115	0.415291	-2.19484	0.0281748	0.323023
Rad21	140.481	0.748488	0.341147	2.19404	0.0282328	0.323136
Vcp	2561.99	-0.313697	0.142983	-2.19395	0.0282389	0.323136
Ftsj3	287.693	0.48713	0.222105	2.19324	0.0282902	0.323413
Pmaip1	22.3766	-1.62078	0.73924	-2.19249	0.0283438	0.323716
Adamts1	256.304	0.509224	0.232479	2.19041	0.0284946	0.324808
Chrna2	40.9492	1.22729	0.560681	2.18892	0.0286027	0.324808
Nae1	104.941	0.756159	0.345176	2.19065	0.0284775	0.324808
Nrxn2	105.488	-0.919072	0.419744	-2.1896	0.028553	0.324808
Nusap1	37.1051	1.22013	0.557389	2.189	0.0285967	0.324808
Syt13	4.9925	4.17026	1.90484	2.18929	0.0285756	0.324808
Nek9	203.317	-0.619122	0.282904	-2.18845	0.0286365	0.324883
Nipal3	4.65263	-4.32455	1.97817	-2.18614	0.0288055	0.325597
Nup155	273.371	0.528197	0.241527	2.18691	0.0287491	0.325597
Prkcd	174.022	-0.596126	0.27269	-2.1861	0.0288086	0.325597
Ruvbl2	353.805	0.459433	0.210155	2.18616	0.0288039	0.325597
Phb2	475.612	0.4177	0.191179	2.18486	0.0288992	0.326312
Dnttip2	90.6939	0.7764	0.355569	2.18354	0.0289958	0.327094
Scaf11	281.356	0.566514	0.259564	2.18256	0.0290683	0.327332
Tubb6	1605.38	0.314399	0.144054	2.18251	0.0290718	0.327332
Pif1	53.7105	1.05546	0.483903	2.18114	0.0291733	0.328165
Cdh2	259.815	-0.501058	0.2299	-2.17946	0.0292972	0.328938
Wisp2	20.1489	1.70285	0.781182	2.17984	0.0292697	0.328939
Xpr1	45.4935	-1.16582	0.535667	-2.17638	0.0295265	0.330271
Herc2	551.978	-0.400341	0.183915	-2.17678	0.0294973	0.330271
Ppap2a	842.596	0.364864	0.167608	2.17688	0.0294893	0.330271
Sh3rf1	86.9679	-0.779371	0.358071	-2.17658	0.0295118	0.330271
Flnb	6983.86	-0.273263	0.12559	-2.17582	0.0295685	0.33043
Ptrh1	96.7935	-0.778927	0.358138	-2.17494	0.029635	0.330864
Ndc1	180.406	0.656731	0.302303	2.17243	0.0298236	0.332347
Pitpnm2	106.421	-0.715769	0.329431	-2.17275	0.0297995	0.332347
Bet1l	25.3171	-1.44161	0.664738	-2.16869	0.0301062	0.334971
Map7d2	16.5459	-1.9962	0.920515	-2.16857	0.0301151	0.334971
Xpo5	555.792	0.43797	0.202033	2.16782	0.0301725	0.335296
Rnf149	157.996	-0.69669	0.321613	-2.16624	0.0302929	0.336009
Sqrdl	29.5313	-1.33564	0.616553	-2.1663	0.0302886	0.336009
Iah1	51.0284	-0.998388	0.461073	-2.16536	0.0303603	0.336132
Snrpd1	133.952	0.647028	0.29878	2.16556	0.0303446	0.336132
Nup62	243.104	0.515298	0.238173	2.16354	0.0304995	0.337361
Nol4	48.4365	1.28878	0.595792	2.16314	0.0305303	0.337388
Irf2bp1	86.9007	0.782723	0.361971	2.16239	0.0305879	0.337712
Uba2	516.062	0.414848	0.192	2.16067	0.030721	0.33856
Dcn	13.8767	1.96273	0.908394	2.16066	0.0307214	0.33856
Pdk4	17.471	-1.72373	0.798117	-2.15974	0.0307926	0.339031
Clu	41.1476	1.12064	0.51911	2.15878	0.0308673	0.33954
Cyp51	263.409	0.526495	0.244209	2.15592	0.03109	0.341676
Psmc6	246.786	0.510284	0.23684	2.15455	0.0311971	0.342536
Snx5	243.855	0.510282	0.236907	2.15393	0.0312457	0.342755
Wnk1	481.155	-0.420327	0.195326	-2.15193	0.0314028	0.344162
C1s1	6.81632	3.31305	1.54175	2.1489	0.0316425	0.345852
Msln	6.12287	3.33621	1.55253	2.14888	0.031644	0.345852
Prr13	39.7074	-1.1375	0.529308	-2.14903	0.0316317	0.345852
4930427A07Rik	26.4339	1.38034	0.642607	2.14803	0.0317111	0.34599
Ankrd60	45.9864	1.30314	0.607484	2.14514	0.0319415	0.34599
Dab2	78.1917	-0.815589	0.380293	-2.14463	0.0319821	0.34599
Fignl1	71.3765	0.960447	0.447372	2.14686	0.031804	0.34599
Gsk3b	78.3567	-0.822425	0.383642	-2.14373	0.0320547	0.34599
Gys1	14248.3	-0.320214	0.149262	-2.14531	0.0319283	0.34599
Hnrnpr	165.526	0.590473	0.275266	2.1451	0.0319449	0.34599
Mapre3	14.3554	-1.99528	0.930204	-2.14499	0.0319538	0.34599
Myg1	132.954	0.646851	0.301372	2.14635	0.0318451	0.34599
Oxct1	215.862	0.527056	0.245543	2.14649	0.0318337	0.34599
Phf20l1	89.7355	0.764138	0.356469	2.14363	0.0320624	0.34599
Ranbp2	529.846	0.397699	0.185377	2.14535	0.0319245	0.34599
Srsf6	378.481	0.443144	0.206486	2.14612	0.0318635	0.34599
Sugct	4.63168	-4.25895	1.98652	-2.14393	0.0320388	0.34599
Rundc3a	98.0863	0.950039	0.44346	2.14233	0.0321668	0.346803
Aunip	27.8492	1.33695	0.624546	2.14068	0.0322995	0.34698
Aurkb	86.2966	0.777585	0.363182	2.14103	0.0322714	0.34698
Jrkl	20.3157	1.67246	0.781004	2.14142	0.0322404	0.34698
Mxra8	245.319	-0.506533	0.236622	-2.14069	0.0322991	0.34698
Pmm1	187.677	-0.577066	0.26968	-2.13982	0.0323692	0.347415
Sdhc	216.044	-0.524051	0.245036	-2.13867	0.0324624	0.348103
Ephb2	122.554	0.696766	0.326017	2.13721	0.032581	0.34901
Stard10	23.2067	-1.44189	0.674757	-2.13691	0.0326055	0.34901
Bcorl1	31.9198	-1.23187	0.576937	-2.13519	0.0327451	0.350191
Dctn2	423.083	-0.443073	0.207582	-2.13444	0.0328066	0.350534
E130012A19Rik	17.3776	1.8108	0.848862	2.1332	0.0329082	0.351305
Pkp1	20.643	-1.5626	0.732793	-2.13239	0.0329748	0.351702
Kansl1l	16.1891	1.86498	0.875206	2.13091	0.0330966	0.351959
Olfr1325	7.05776	3.14932	1.47758	2.1314	0.0330563	0.351959
Rfc4	44.1896	1.08419	0.508849	2.13067	0.0331159	0.351959
Sec24c	291.243	-0.471613	0.221346	-2.13066	0.0331169	0.351959
Arap3	15.1154	-1.80175	0.845931	-2.1299	0.0331797	0.352313
Arvcf	37.6512	-1.12886	0.530331	-2.12859	0.0332879	0.352521
Ccdc86	66.24	0.88138	0.413928	2.1293	0.0332291	0.352521
Tctex1d1	50.5025	1.20338	0.565265	2.12888	0.0332639	0.352521
E130308A19Rik	240.017	0.592808	0.278648	2.12744	0.0333832	0.352773
Galnt18	277.554	-0.496177	0.23325	-2.12724	0.0334004	0.352773
Sae1	375.004	0.431996	0.203076	2.12726	0.0333983	0.352773
Gng11	33.1001	-1.20958	0.568884	-2.12624	0.0334832	0.353336
Mgll	108.762	-0.717759	0.337666	-2.12565	0.0335326	0.353544
Peak1	166.736	-0.610732	0.287411	-2.12495	0.0335911	0.353848
Acot13	24.9394	-1.40017	0.660221	-2.12076	0.0339423	0.357233
2700060E02Rik	261.099	-0.489694	0.231294	-2.11719	0.0342437	0.357672
Abca13	23.4536	1.86174	0.87904	2.11792	0.0341817	0.357672
BC055324	125.541	0.865019	0.408458	2.11776	0.034195	0.357672
Cblb	67.924	-0.88026	0.415784	-2.11711	0.0342506	0.357672
Cdc45	125.829	0.661987	0.312409	2.11897	0.0340926	0.357672
Dlgap4	91.9389	-0.762334	0.359823	-2.11863	0.0341214	0.357672
Kcnk1	18.21	-1.62276	0.766766	-2.11637	0.0343137	0.357672
Mrpl12	219.127	0.537486	0.25396	2.11642	0.0343091	0.357672
Nupr1	34.2029	-1.19647	0.565044	-2.11747	0.0342196	0.357672
Ppp3r1	62.335	0.908093	0.428989	2.11682	0.034275	0.357672
Serpine1	9013.8	-0.279815	0.132064	-2.11878	0.034109	0.357672
Capzb	722.418	-0.3752	0.177531	-2.11343	0.0345638	0.358695
Cdc27	125.507	0.662187	0.313176	2.11443	0.0344788	0.358695
Dok3	4.52312	-4.32005	2.04473	-2.11277	0.0346201	0.358695
Hmgcs1	207.416	0.573765	0.271529	2.11309	0.034593	0.358695
Morc4	51.4483	1.02077	0.483149	2.11275	0.0346222	0.358695
Rgs12	239.703	-0.527112	0.249379	-2.1137	0.0345413	0.358695
Srp14	100.185	-0.783217	0.370621	-2.11325	0.034579	0.358695
Adrb1	9.79306	2.36853	1.12187	2.11123	0.0347525	0.359732
Pcdhgc3	246.187	-0.531903	0.252012	-2.11063	0.0348042	0.359848
Zfp131	62.2711	0.91939	0.435647	2.1104	0.034824	0.359848
Rnf17	54.0098	1.1865	0.562468	2.10946	0.0349047	0.36037
Sash1	71.0338	-0.843842	0.400125	-2.10895	0.0349493	0.360519
Gmnn	44.078	1.05821	0.502032	2.10785	0.0350442	0.360887
Sf3b1	706.637	0.372535	0.176738	2.10783	0.0350455	0.360887
Adgrb2	67.6062	0.858977	0.407652	2.10713	0.0351061	0.360888
Lars	430.778	0.427992	0.203092	2.10738	0.0350849	0.360888
Spc25	31.8853	1.26916	0.602779	2.10551	0.0352471	0.361715
Synrg	32.4702	-1.23759	0.587786	-2.10552	0.0352462	0.361715
Gdi1	163.446	-0.59324	0.281814	-2.10508	0.0352844	0.361786
Abca2	77.3645	-0.817318	0.389368	-2.09909	0.0358091	0.363748
Ap5b1	46.5678	1.19699	0.569367	2.10231	0.0355258	0.363748
Atf7ip	84.3462	-0.792551	0.377208	-2.1011	0.0356323	0.363748
Ccar1	142.824	0.652906	0.310638	2.10182	0.0355688	0.363748
Cyfip2	13.2908	-1.94358	0.925359	-2.10035	0.0356978	0.363748
Il2rg	6.09834	-3.03802	1.44651	-2.10024	0.0357074	0.363748
Limch1	110.803	0.74457	0.354715	2.09907	0.0358109	0.363748
Nup153	326.627	0.453318	0.215935	2.09932	0.0357883	0.363748
Pold1	245.815	0.506437	0.241174	2.09989	0.035739	0.363748
Rassf1	234.429	0.526002	0.250521	2.09963	0.0357614	0.363748
Scn3a	11.0896	2.22766	1.06121	2.09917	0.0358018	0.363748
Arfgef2	180.139	-0.552201	0.263187	-2.09813	0.0358939	0.36428
Abtb1	16.2559	-1.71126	0.815874	-2.09746	0.035953	0.36457
Kdm8	20.1547	1.6126	0.769354	2.09605	0.0360779	0.365526
Chaf1b	125.66	0.658612	0.314342	2.09521	0.0361526	0.365798
Slc30a4	48.8729	1.0119	0.482992	2.09506	0.0361661	0.365798
Bcl2l1	60.0364	-0.90212	0.430892	-2.09361	0.0362946	0.36648
Orc2	74.5517	0.828122	0.395548	2.09361	0.0362948	0.36648
Col4a5	223.318	-0.522336	0.249855	-2.09056	0.0365675	0.368724
Cyp2w1	5.81976	3.4605	1.6554	2.09043	0.0365789	0.368724
Uba3	107.455	0.70351	0.336768	2.089	0.0367074	0.369395
Zkscan3	78.5164	-0.810275	0.387875	-2.08901	0.0367069	0.369395
Fanci	48.5139	1.00485	0.481593	2.08652	0.0369318	0.371028
Plekhm1	41.2386	-1.12214	0.537741	-2.08677	0.0369085	0.371028
Atp1b3	200.339	-0.528467	0.253632	-2.0836	0.0371968	0.372749
Cit	100.846	0.707709	0.339621	2.08382	0.0371764	0.372749
Thsd7a	58.5435	-0.966039	0.463622	-2.08368	0.0371893	0.372749
Ilvbl	108.638	-0.722631	0.34706	-2.08215	0.0373287	0.373444
Snrpc	171.937	0.577512	0.277344	2.0823	0.0373152	0.373444
Nbr1	175.879	-0.579302	0.278292	-2.08164	0.0373758	0.373601
Srsf10	82.3583	0.77014	0.370116	2.08081	0.0374512	0.374042
Gm15800	259.614	-0.508108	0.24429	-2.07994	0.0375312	0.374527
Alg8	46.9387	1.07353	0.517111	2.07601	0.037893	0.377822
Cd151	242.472	-0.50957	0.245522	-2.07546	0.0379443	0.378018
Msmo1	240.611	0.491914	0.237191	2.07392	0.0380868	0.379121
Mcm4	309.908	0.447391	0.215883	2.07238	0.0382304	0.379932
Tprgl	112.402	-0.680239	0.328244	-2.07236	0.038232	0.379932
Ttk	40.0585	1.09801	0.529994	2.07175	0.0382889	0.380181
Cep57	36.5186	1.23133	0.594511	2.07116	0.038344	0.380412
Ythdc2	74.9307	0.836406	0.404103	2.06978	0.0384728	0.381373
Sacs	50.1623	0.976588	0.472726	2.06586	0.0388414	0.384707
G2e3	43.8985	1.10334	0.534765	2.06322	0.039092	0.386869
2410127L17Rik	79.5997	0.795589	0.385928	2.0615	0.0392557	0.388166
Ago2	248.595	-0.482407	0.234284	-2.05907	0.0394872	0.389842
Pold2	144.002	0.604537	0.293601	2.05904	0.0394904	0.389842
Ube2e3	94.5923	0.743765	0.361292	2.05862	0.0395302	0.389912
Msantd2	26.4209	1.31928	0.641551	2.0564	0.0397443	0.391699
Csf1	690.39	-0.351024	0.170738	-2.05593	0.0397893	0.39182
Aldh1a1	7.49468	2.79296	1.36033	2.05315	0.040058	0.392201
Dnaja1	252.378	0.492005	0.239523	2.0541	0.0399658	0.392201
Itpr3	545.882	-0.377468	0.183786	-2.05384	0.0399907	0.392201
Nptn	292.292	-0.459054	0.223577	-2.05323	0.0400504	0.392201
Plod2	236.848	-0.495886	0.241313	-2.05495	0.0398842	0.392201
Vps28	111.663	-0.684373	0.33322	-2.05381	0.0399938	0.392201
Zfp229	5.63478	3.4029	1.65711	2.05351	0.0400227	0.392201
Itga7	294.204	0.533822	0.260136	2.05209	0.0401609	0.392886
Arf4	498.655	-0.39543	0.192729	-2.05174	0.0401946	0.392893
Sdf2	130.59	-0.626156	0.305366	-2.05051	0.0403145	0.393743
Atox1	91.5672	-0.731268	0.357091	-2.04785	0.0405748	0.394028
Bclaf1	257.647	0.498088	0.243156	2.04843	0.0405178	0.394028
Cops2	112.525	0.667048	0.325726	2.04788	0.0405716	0.394028
Nfil3	68.4172	0.868803	0.423989	2.04912	0.0404507	0.394028
Ran	1049.51	0.316391	0.154387	2.04934	0.0404292	0.394028
Rif1	73.8724	0.820034	0.400195	2.04909	0.0404537	0.394028
Ubl5	99.1206	-0.698793	0.341103	-2.04863	0.0404985	0.394028
Dcaf12	93.8109	-0.733889	0.358665	-2.04617	0.0407397	0.395307
Rps19	1573.04	-0.298159	0.145864	-2.04409	0.0409443	0.39697
Gcat	80.9413	0.789106	0.386321	2.04262	0.0410902	0.398062
Esm1	55.9527	1.17559	0.575842	2.04152	0.0411995	0.39815
Polr2f	130.797	0.628873	0.308017	2.04168	0.0411828	0.39815
Rbm27	61.6035	0.876053	0.429113	2.04154	0.0411971	0.39815
Gltscr2	295.222	0.446318	0.218702	2.04076	0.0412745	0.398553
Chek1	16.8049	1.64908	0.80851	2.03965	0.0413853	0.398977
Napa	329.166	-0.429488	0.210557	-2.03977	0.0413732	0.398977
Pkmyt1	42.3628	1.08081	0.530233	2.03837	0.0415133	0.399888
Dusp27	27.5341	-1.41122	0.692683	-2.03732	0.0416181	0.400575
Myo10	332.758	-0.42782	0.210082	-2.03644	0.0417058	0.401095
Cep70	6.5373	3.01959	1.48464	2.03388	0.0419633	0.402598
Neo1	191.501	-0.544671	0.26773	-2.0344	0.0419111	0.402598
Spidr	49.0115	0.967674	0.47572	2.03413	0.041939	0.402598
Anxa1	2042.17	0.28583	0.140705	2.03142	0.0422128	0.404667
Pnpo	27.7375	-1.25034	0.615711	-2.03072	0.0422829	0.405013
Ncf4	5.98119	-2.99063	1.47294	-2.03038	0.0423177	0.405022
Utp18	118.671	0.6405	0.315612	2.02939	0.0424186	0.405534
Dnajc21	28.3107	1.25456	0.618258	2.02919	0.0424393	0.405534
Dhrs1	82.0863	-0.761629	0.37558	-2.02787	0.0425731	0.406335
Fam64a	80.1544	0.772868	0.381174	2.0276	0.042601	0.406335
Thoc3	140.548	0.605982	0.298901	2.02736	0.0426252	0.406335
Actn4	1854.62	-0.332315	0.164065	-2.02551	0.0428154	0.407162
Farsa	287.649	0.460402	0.227376	2.02485	0.0428825	0.407162
Fbxl20	37.675	-1.11938	0.552791	-2.02496	0.0428712	0.407162
Fkbp1a	119.672	-0.652424	0.322019	-2.02604	0.0427603	0.407162
Oplah	34.3582	1.24633	0.615315	2.02551	0.0428152	0.407162
Fgd3	367.088	-0.424894	0.20995	-2.02379	0.042992	0.407877
Pla2g4a	232.373	0.506125	0.250194	2.02293	0.0430801	0.408388
Usmg5	200.352	-0.530202	0.262257	-2.02169	0.0432089	0.409284
Wdr11	138.46	0.61276	0.303192	2.02103	0.0432766	0.409601
Rasa3	202.73	0.532004	0.263353	2.02012	0.043371	0.410168
Gtf2a2	66.3515	0.823814	0.407994	2.01918	0.0434684	0.410765
Dusp2	91.0469	0.922734	0.457064	2.01883	0.0435051	0.410786
Stx7	82.3052	-0.750885	0.37203	-2.01834	0.0435554	0.410936
Procr	22.8617	-1.39053	0.68907	-2.01799	0.0435927	0.410963
Cep76	61.42	0.859281	0.426099	2.01662	0.0437349	0.411978
Tomm6	95.3198	-0.717229	0.35592	-2.01514	0.0438901	0.413114
Kcnn4	16.4005	-1.62513	0.806624	-2.01473	0.0439324	0.413186
Ogdhl	60.1455	-0.899162	0.446389	-2.0143	0.0439779	0.413289
Hspa9	1160.55	0.332097	0.164931	2.01355	0.0440566	0.413702
Aldh1a2	40.5252	-1.02763	0.510779	-2.01188	0.0442322	0.414072
Cct5	1581.97	0.299855	0.148975	2.01278	0.0441378	0.414072
Gars	1362.21	-0.296422	0.147338	-2.01186	0.0442348	0.414072
Tagln2	1258.84	0.305216	0.151678	2.01226	0.0441926	0.414072
Acox3	36.2373	-1.08429	0.539661	-2.00921	0.0445144	0.416166
Epha3	39.8364	1.0698	0.532742	2.0081	0.0446328	0.416166
Fzd2	232.792	0.506211	0.252063	2.00827	0.0446145	0.416166
Gipc1	186.077	-0.550656	0.274209	-2.00816	0.0446258	0.416166
Sun1	423.227	0.458091	0.228013	2.00906	0.0445311	0.416166
Ptprc	13.4376	-1.82297	0.908429	-2.00673	0.0447787	0.417201
Zim1	4.20931	-4.10368	2.04583	-2.00588	0.0448694	0.41772
Atat1	36.7322	-1.1209	0.559036	-2.00507	0.0449558	0.417872
Gsr	143.06	0.604175	0.301293	2.00527	0.0449342	0.417872
Ntpcr	21.0753	-1.42718	0.712419	-2.00328	0.0451469	0.419321
Cmip	75.683	-0.782203	0.39054	-2.00287	0.0451909	0.419388
Csde1	749.64	0.352257	0.175909	2.0025	0.0452314	0.419388
Gas2l3	33.6658	1.17821	0.588446	2.00223	0.0452595	0.419388
Rpl35	1731.69	-0.294203	0.147108	-1.99991	0.0455095	0.421378
Aaas	185.133	0.523287	0.261851	1.99841	0.0456717	0.422552
Cdv3	120.608	0.674823	0.337929	1.99694	0.0458318	0.42305
Ncaph	125.758	0.661868	0.331397	1.99721	0.0458028	0.42305
Psmb8	8.89355	-2.26426	1.13374	-1.99717	0.0458072	0.42305
Copb2	874.449	-0.334537	0.167554	-1.99659	0.0458697	0.423072
Hnrnpf	897.203	0.331855	0.166276	1.99581	0.045955	0.423289
Tns1	524.369	-0.409239	0.205058	-1.99572	0.0459642	0.423289
Arpc2	506.927	-0.376073	0.188736	-1.99258	0.0463072	0.424922
Fst	63.8318	0.859514	0.431522	1.99182	0.0463907	0.424922
Necap2	80.6235	-0.81677	0.409967	-1.99228	0.0463401	0.424922
Slc25a29	7.42469	2.6311	1.32047	1.99255	0.0463103	0.424922
Slc38a10	415.322	-0.404367	0.202931	-1.99263	0.046302	0.424922
Tmem205	51.0495	-0.973694	0.488777	-1.9921	0.0463599	0.424922
Zfp715	28.6504	1.22969	0.61708	1.99275	0.0462885	0.424922
Prkar2b	70.0031	0.835813	0.419945	1.99029	0.0465586	0.425806
Taf9	144.297	0.576264	0.289525	1.99038	0.0465493	0.425806
2020-09-05	173.495	-0.545878	0.27436	-1.98964	0.0466304	0.426136
Tpd52l2	123.547	-0.627486	0.315498	-1.98887	0.0467151	0.426584
Ptprs	566.351	-0.377068	0.189631	-1.98843	0.0467638	0.426702
Riok2	66.2198	0.81743	0.411177	1.98802	0.0468093	0.42679
Tcp1	1580.57	0.313195	0.157593	1.98736	0.0468825	0.427131
Map7d1	346.431	-0.421652	0.212218	-1.98688	0.0469352	0.427286
Twistnb	33.1375	1.21784	0.613135	1.98625	0.0470058	0.427602
Bsdc1	53.5515	-0.896962	0.451754	-1.98551	0.0470875	0.428019
Hnrnpc	403.034	0.392599	0.197803	1.9848	0.0471673	0.42818
Specc1	275.247	-0.454899	0.229202	-1.98471	0.047177	0.42818
Prkg1	27.5211	1.25131	0.630604	1.98431	0.0472216	0.428259
Hspe1	441.443	0.385444	0.194329	1.98346	0.0473161	0.4286
Klhdc2	259.764	0.466653	0.235288	1.98333	0.0473309	0.4286
Lrrc8d	62.3174	-0.867055	0.437358	-1.98248	0.0474251	0.429127
Dcaf11	55.2297	-0.952727	0.480656	-1.98214	0.0474635	0.429149
Tubb4b	1816.07	0.293185	0.147964	1.98146	0.0475397	0.429512
Mafk	42.4278	-1.0229	0.5167	-1.97967	0.0477401	0.430671
Ppp2ca	490.952	0.372321	0.188066	1.97973	0.0477337	0.430671
Nek2	73.9824	0.773176	0.390634	1.97929	0.0477839	0.430741
Tra2b	185.656	0.559707	0.282928	1.97826	0.0478989	0.430801
Dlk2	12.035	2.09851	1.06077	1.97829	0.0478961	0.430801
Pbdc1	69.1126	0.792006	0.400266	1.9787	0.0478502	0.430801
Gba	114.182	-0.628357	0.317801	-1.97721	0.0480183	0.430901
Msrb2	9.58201	-2.16819	1.09638	-1.9776	0.0479743	0.430901
Sim2	62.9725	0.956012	0.483499	1.97728	0.0480101	0.430901
Mga	130.967	0.615384	0.311298	1.97683	0.0480604	0.430955
Prex1	34.2499	-1.11864	0.566066	-1.97616	0.0481362	0.430987
Saal1	62.6692	0.856537	0.433423	1.97621	0.0481306	0.430987
Timm8b	70.1036	-0.815103	0.412541	-1.97581	0.0481764	0.431023
Rnf2	38.3625	1.14599	0.580176	1.97524	0.0482413	0.43128
Rere	62.1424	-0.823717	0.417172	-1.97453	0.048322	0.431679
Cltb	161.666	-0.547245	0.277251	-1.97382	0.0484017	0.432067
Brd2	460.943	-0.375204	0.19022	-1.97248	0.0485549	0.433109
Nrcam	10.3747	-2.07202	1.05063	-1.97216	0.048591	0.433109
Fto	112.673	-0.655097	0.332467	-1.97041	0.0487914	0.434143
Lrp11	17.5808	-1.54737	0.785277	-1.97048	0.0487834	0.434143
Siglecg	138.349	0.617069	0.313202	1.97019	0.0488161	0.434143
Psmg2	62.4988	0.838464	0.425784	1.96922	0.0489274	0.434809
Rpl10	3511.84	0.262877	0.133618	1.96738	0.0491395	0.436044
Sumo2	209.925	0.545912	0.27748	1.96739	0.0491383	0.436044
Ebna1bp2	156.653	0.572394	0.29101	1.96692	0.0491921	0.436187
Nisch	1444.44	-0.294229	0.149796	-1.96419	0.0495075	0.438658
Rab5c	272.654	-0.475266	0.242005	-1.96387	0.0495447	0.438662
Mrpl21	56.1349	0.891864	0.454438	1.96256	0.0496968	0.439682
Gabrb1	61.3572	1.09822	0.559747	1.96199	0.0497638	0.439949
Eftud2	576.48	0.350097	0.178545	1.96083	0.049899	0.440817
G6pdx	89.8655	-0.733903	0.374345	-1.9605	0.0499375	0.440832
Ergic3	232.346	-0.471817	0.240813	-1.95927	0.0500808	0.441607
Sms	72.5875	0.784137	0.40025	1.95912	0.0500993	0.441607
Parpbp	34.995	1.08964	0.5563	1.95873	0.0501449	0.441682
Csmd2	22.6454	1.63237	0.833705	1.95797	0.0502336	0.442137
Sbno2	288.956	-0.482621	0.24656	-1.95741	0.0502988	0.442385
Shprh	330.801	0.427909	0.218811	1.95561	0.0505114	0.443928
Nudt21	221.93	0.495332	0.253479	1.95413	0.0506856	0.44513
Atf5	138.221	-0.615235	0.314989	-1.9532	0.0507964	0.445775
Cdkn2b	39.9403	-1.05466	0.540668	-1.95065	0.0510986	0.448013
Sbf1	672.316	0.364273	0.186766	1.95042	0.0511264	0.448013
Galnt2	334.888	-0.420686	0.215913	-1.94841	0.0513664	0.449786
Naglu	71.6834	-0.776525	0.398685	-1.94771	0.0514492	0.45018
Bzw1	650.227	0.334144	0.171758	1.94544	0.0517226	0.451537
Cstb	187.301	-0.558848	0.287293	-1.94522	0.0517487	0.451537
Cstf2	101.531	0.662491	0.340492	1.94569	0.0516924	0.451537
Srpx	38.2593	1.04359	0.536508	1.94516	0.0517556	0.451537
Cd44	594.238	-0.351089	0.180583	-1.94419	0.0518721	0.451904
Esrp2	83.6131	0.894199	0.459936	1.94418	0.0518734	0.451904
Cnn2	2284.67	0.27546	0.141753	1.94324	0.0519873	0.452567
Sidt2	347.187	-0.404216	0.20827	-1.94083	0.0522791	0.454775
Acap3	106.137	-0.65597	0.338222	-1.93946	0.0524448	0.455552
Dcaf15	141.528	0.578955	0.298469	1.93975	0.05241	0.455552
Traip	35.1057	1.11054	0.572766	1.93891	0.0525118	0.455802
Zfp839	11.4776	-1.9174	0.989067	-1.9386	0.0525503	0.455805
Mrps21	98.5176	-0.690401	0.356249	-1.93798	0.0526262	0.456106
Snrk	40.9799	-1.0177	0.525212	-1.93769	0.0526615	0.456106
Cct8	1011.18	0.301549	0.15571	1.9366	0.0527938	0.456259
H13	703.286	-0.35088	0.181164	-1.93681	0.052769	0.456259
Mcm8	29.4663	1.18146	0.609908	1.9371	0.0527327	0.456259
Cacybp	109.143	0.647937	0.334967	1.93433	0.0530722	0.458333
Dnajc12	5.69691	-2.98615	1.5446	-1.93328	0.0532015	0.458868
Hyou1	683.28	-0.342392	0.177151	-1.93277	0.0532641	0.458868
Rdx	218.38	0.478866	0.247714	1.93314	0.0532189	0.458868
Spata5l1	19.9955	1.42875	0.739296	1.93258	0.0532879	0.458868
Dbn1	835.619	-0.331082	0.171384	-1.93181	0.0533832	0.459026
Nrd1	252.183	-0.451171	0.233536	-1.93191	0.0533709	0.459026
Tln1	5612.91	-0.25003	0.129579	-1.92955	0.0536622	0.45944
Ubxn6	177.011	-0.520991	0.269941	-1.93002	0.0536047	0.45944
Atp10a	101.711	0.672065	0.34809	1.93072	0.0535176	0.45944
Ctsk	21.128	1.37938	0.714617	1.93024	0.0535769	0.45944
Polh	123.236	0.602251	0.312111	1.9296	0.053656	0.45944
Sqle	149.827	0.570011	0.295236	1.9307	0.0535204	0.45944
Lilrb4a	6.71155	-2.81431	1.45917	-1.92871	0.0537674	0.46001
Parp4	39.705	-1.0431	0.540934	-1.92833	0.053814	0.460079
Kpna3	83.7737	0.710753	0.368795	1.92723	0.0539506	0.460608
Mad1l1	155.379	0.568266	0.294864	1.92721	0.053953	0.460608
Prss43	26.503	-1.24112	0.644171	-1.92669	0.0540178	0.460831
Tmc5	43.2667	-1.2642	0.656785	-1.92484	0.0542498	0.461162
Bod1l	220.054	0.48928	0.254147	1.92518	0.0542066	0.461162
Mllt4	155.032	0.557873	0.289719	1.92556	0.0541587	0.461162
Smpd3	13.2282	1.80514	0.937391	1.92571	0.0541409	0.461162
Tarbp2	155.094	0.560826	0.291358	1.92487	0.0542454	0.461162
Cttnbp2nl	54.1553	-0.858501	0.44652	-1.92265	0.0545242	0.462506
Dhfr	32.5699	1.18214	0.614726	1.92303	0.0544758	0.462506
Rwdd4a	49.396	-0.898716	0.467362	-1.92296	0.0544854	0.462506
Phf10	109.883	0.637973	0.331873	1.92234	0.0545631	0.462508
Wls	593.334	-0.352608	0.183457	-1.92202	0.0546034	0.462521
Cdca5	37.1503	1.05003	0.546631	1.92091	0.0547429	0.462717
Cnot2	97.5219	0.672396	0.349978	1.92125	0.0546998	0.462717
Gtpbp1	117.263	0.636582	0.331379	1.92101	0.0547304	0.462717
Atp6v0b	269.908	-0.457572	0.23843	-1.9191	0.0549714	0.463139
Mfsd1	156.683	-0.534511	0.278551	-1.9189	0.0549972	0.463139
Nefh	9.40414	-2.12833	1.10927	-1.91867	0.0550256	0.463139
Stk10	47.6277	-0.953827	0.49681	-1.9199	0.05487	0.463139
Tmem184b	54.3819	-0.87975	0.458411	-1.91913	0.0549679	0.463139
Zkscan6	31.6991	-1.15185	0.599954	-1.91989	0.0548713	0.463139
Ube2r2	171.877	-0.512533	0.267317	-1.91732	0.0551971	0.46403
Acbd6	63.9262	0.804498	0.41973	1.9167	0.0552756	0.46403
Kif23	265.66	0.437427	0.228229	1.91661	0.055287	0.46403
Nufip1	50.764	0.885284	0.461845	1.91684	0.0552582	0.46403
Atp5a1	2476.8	0.264998	0.1383	1.91611	0.0553507	0.464238
Acadl	75.264	-0.819791	0.428025	-1.91529	0.0554557	0.464792
Cenpq	14.056	1.71542	0.895815	1.91493	0.0555017	0.464851
Bptf	399.522	0.502792	0.262871	1.9127	0.0557868	0.465399
Eif4b	853.478	0.308987	0.161568	1.91242	0.0558219	0.465399
Gsg1l	22.1826	1.39925	0.731103	1.91389	0.0556347	0.465399
Hmbox1	26.5378	-1.33115	0.695751	-1.91326	0.0557149	0.465399
Rrbp1	640.16	-0.338469	0.176997	-1.91228	0.0558401	0.465399
Sdc3	1063.53	2.63062	1.37517	1.91295	0.0557547	0.465399
Txndc17	111.731	-0.643131	0.33608	-1.91362	0.0556683	0.465399
Agtr1b	21.3741	1.39675	0.731214	1.91017	0.0561108	0.465832
Fnbp1l	131.895	0.611146	0.31971	1.91156	0.0559326	0.465832
Hccs	72.0571	0.77316	0.404586	1.91099	0.056006	0.465832
Hspa8	12295.8	0.250757	0.131269	1.91026	0.0560999	0.465832
Mpp6	75.2221	0.73426	0.384388	1.9102	0.0561069	0.465832
Pcf11	74.6912	0.739812	0.387325	1.91005	0.0561263	0.465832
Jade2	14.7156	1.67675	0.8781	1.90952	0.0561951	0.46608
Ier2	47.035	0.994601	0.521124	1.90857	0.0563177	0.466772
Camta2	100.344	0.66329	0.347646	1.90795	0.0563977	0.467111
Ep400	253.856	-0.466678	0.244652	-1.90751	0.0564539	0.46717
Il1rl1	239.997	1.29851	0.680813	1.90729	0.0564832	0.46717
Copz2	158.697	-0.53309	0.279924	-1.90441	0.0568564	0.469282
Ssr1	354.81	0.393599	0.206614	1.905	0.0567802	0.469282
Zscan10	9.38962	-2.17479	1.14186	-1.9046	0.0568317	0.469282
Ckap2	120.45	0.679437	0.356967	1.90336	0.0569938	0.469632
Dlk1	31.103	1.19917	0.630151	1.90298	0.0570426	0.469632
Lrpap1	108.254	-0.620802	0.326283	-1.90265	0.0570865	0.469632
Snrpb2	68.9026	0.802256	0.421407	1.90376	0.0569417	0.469632
Ube4b	260.462	-0.451361	0.237236	-1.90258	0.0570957	0.469633
Cav1	352.748	0.442195	0.232545	1.90155	0.05723	0.470414
Trim11	55.7827	-0.841442	0.442577	-1.90123	0.0572714	0.470429
Pcdhga6	7.84344	-2.2957	1.20826	-1.90001	0.0574323	0.471427
Dcaf13	132.519	0.575912	0.303175	1.89961	0.0574849	0.47147
Etf1	383.293	0.399205	0.210196	1.8992	0.0575378	0.47147
Rad54l	24.8406	1.29014	0.679355	1.89906	0.0575561	0.47147
D2Wsu81e	53.478	0.890052	0.469016	1.8977	0.0577355	0.472292
Stag1	89.872	0.777271	0.409541	1.89791	0.0577084	0.472292
Fut11	34.6966	1.08661	0.57274	1.89722	0.0577994	0.47249
Arl8a	68.6366	-0.763232	0.402642	-1.89556	0.0580183	0.473835
Ltbp3	222.796	-0.473114	0.249692	-1.89479	0.0581198	0.473835
Mt2	17.0218	-1.55746	0.82185	-1.89506	0.0580839	0.473835
Snrnp40	157.24	0.536755	0.283282	1.89477	0.0581228	0.473835
Crebrf	15.8632	-1.54781	0.817446	-1.89347	0.0582953	0.474594
Erh	251.09	0.440937	0.23286	1.89357	0.0582822	0.474594
Mecp2	113.281	0.729496	0.385378	1.89294	0.0583663	0.474848
Dbt	21.1092	1.37707	0.728498	1.89028	0.0587201	0.476751
Mettl9	102.01	0.67725	0.358168	1.89088	0.058641	0.476751
Rpl5	2130.39	0.264754	0.140058	1.89032	0.0587151	0.476751
Gpx4	952.333	-0.313732	0.166048	-1.88941	0.0588376	0.476965
Grina	128.77	-0.675709	0.357565	-1.88975	0.0587911	0.476965
Tbx21	14.3941	1.82122	0.964023	1.88919	0.0588664	0.476965
Osbpl5	304.864	-0.411959	0.218111	-1.88876	0.0589243	0.477111
Nmnat2	4.8392	-3.23668	1.714	-1.88838	0.0589748	0.477196
Kcp	13.777	1.68343	0.892346	1.88652	0.0592246	0.478892
B4gat1	70.1903	-0.762903	0.40471	-1.88506	0.0594215	0.48016
Zfp398	9.30766	2.14845	1.14067	1.8835	0.059633	0.480647
Amotl1	286.37	-0.450669	0.239275	-1.88348	0.0596355	0.480647
Ptcd3	145.256	0.553251	0.293611	1.8843	0.0595243	0.480647
Rps14	4017.6	0.29202	0.155047	1.88342	0.0596429	0.480647
Chmp1a	155.792	-0.548576	0.291536	-1.88168	0.0598796	0.482229
Hes6	31.1476	-1.16211	0.617721	-1.88129	0.0599328	0.482332
1110008P14Rik	17.734	-1.51238	0.804068	-1.88091	0.0599845	0.482422
Robo2	292.706	-0.548251	0.291836	-1.87863	0.0602949	0.484266
Stk26	9.72576	2.02994	1.08051	1.87868	0.0602882	0.484266
Arl4a	11.8183	-1.86543	0.994043	-1.87661	0.0605713	0.484681
Kcnk7	85.8205	0.828937	0.441613	1.87707	0.0605087	0.484681
Lyst	98.7011	-0.649875	0.346416	-1.876	0.0606556	0.484681
Map4k3	138.482	0.55219	0.294186	1.87701	0.0605161	0.484681
Phf1	21.5622	-1.38187	0.73646	-1.87637	0.0606039	0.484681
Rint1	66.5105	-0.757473	0.403763	-1.87603	0.060651	0.484681
S100a10	415.842	-0.416001	0.221763	-1.87588	0.0606714	0.484681
Slit2	382.01	-0.392958	0.2094	-1.87659	0.0605737	0.484681
Ndufb2	129.946	-0.579389	0.309012	-1.87497	0.0607962	0.485353
Upf1	327.216	0.399585	0.213323	1.87314	0.0610485	0.486746
Ccnf	159.144	0.586649	0.313194	1.87312	0.0610523	0.486746
Fam208b	100.485	0.635706	0.339483	1.87257	0.0611278	0.487023
Alox5	9.17416	-2.03975	1.09002	-1.87129	0.0613043	0.487317
Arl6ip1	184.584	0.496844	0.265564	1.8709	0.0613584	0.487317
Clasp2	125.653	0.573582	0.306785	1.86966	0.0615316	0.487317
Cpq	57.8478	-0.899582	0.481269	-1.86919	0.0615966	0.487317
Dnajc9	83.8161	0.716588	0.383056	1.87071	0.0613847	0.487317
Dscr3	103.72	-0.628418	0.336166	-1.86937	0.0615716	0.487317
Gemin6	23.9339	1.35347	0.723057	1.87187	0.0612252	0.487317
Lrrc59	658.032	0.322511	0.172552	1.86906	0.0616139	0.487317
Lss	88.8093	0.666313	0.356315	1.87001	0.0614821	0.487317
Ptpn18	4.72848	-3.36232	1.79649	-1.8716	0.0612615	0.487317
Trip6	166.99	0.599086	0.320522	1.8691	0.0616093	0.487317
Ttl	47.6794	0.97644	0.522594	1.86845	0.0616999	0.487406
Rab3ip	169.292	-0.502829	0.269123	-1.8684	0.0617068	0.487406
Zfp563	4.98108	3.21808	1.7232	1.86751	0.0618308	0.488062
Cox6c	182.085	-0.49299	0.264089	-1.86676	0.0619349	0.488427
Klhl23	36.7198	1.01112	0.541695	1.86659	0.0619588	0.488427
Gnptab	76.9219	-0.75022	0.401984	-1.86629	0.0620003	0.488431
Abca7	56.8636	-0.816893	0.43817	-1.86433	0.0622758	0.48911
Cdk2	82.7626	0.69076	0.370536	1.86422	0.0622914	0.48911
Ly6a	9.51916	-2.0612	1.10566	-1.86422	0.0622907	0.48911
Ndufa7	160.308	-0.561937	0.30132	-1.86492	0.0621928	0.48911
Reck	19.247	-1.39356	0.747109	-1.86527	0.0621429	0.48911
4932418E24Rik	118.08	0.68213	0.365987	1.86381	0.0623483	0.489235
Lats2	275.952	-0.434152	0.232982	-1.86346	0.0623978	0.489302
Acvrl1	37.2527	-1.00441	0.539171	-1.86287	0.0624807	0.489329
Ltv1	66.0638	0.780977	0.419237	1.86285	0.0624832	0.489329
Dcaf5	80.2706	-0.726688	0.390511	-1.86086	0.0627634	0.491201
Wdhd1	94.7034	0.685679	0.36886	1.85891	0.0630398	0.49149
Dedd2	12.804	-1.72795	0.929577	-1.85886	0.0630474	0.49149
Pnn	80.8331	0.702282	0.377537	1.86017	0.0628621	0.49149
Rrp9	295.245	0.421446	0.226708	1.85898	0.0630302	0.49149
Syt11	144.526	-0.691501	0.371771	-1.86002	0.0628831	0.49149
Tbl3	408.33	0.368932	0.198392	1.85961	0.0629402	0.49149
C77370	7.651	2.47539	1.33217	1.85817	0.0631455	0.491572
Faf1	283.87	0.442035	0.23792	1.85791	0.0631815	0.491572
Fndc3a	101.541	0.667011	0.358945	1.85826	0.0631328	0.491572
Fam65b	21.2979	1.36239	0.73392	1.85631	0.0634089	0.49302
Cul5	113.366	0.601358	0.324248	1.85462	0.0636499	0.494206
Smim14	55.3624	-0.824018	0.444349	-1.85444	0.0636763	0.494206
Zmynd19	59.9627	0.802787	0.432916	1.85437	0.0636857	0.494206
Rsu1	287.733	-0.460646	0.248618	-1.85283	0.063907	0.495601
Ptgdr2	5.84597	2.8483	1.53821	1.8517	0.0640694	0.496538
Ammecr1l	27.177	-1.2229	0.660845	-1.85051	0.0642394	0.496938
Pum2	331.971	0.419859	0.226862	1.85072	0.0642095	0.496938
Sil1	72.2243	-0.74597	0.403125	-1.85047	0.064246	0.496938
BC048546	44.546	1.13691	0.61461	1.84981	0.0643405	0.497025
Glul	87.3529	-0.725797	0.39232	-1.85002	0.0643114	0.497025
Ext1	414.091	-0.385094	0.208256	-1.84914	0.0644373	0.497129
Pim3	152.739	0.594717	0.321591	1.8493	0.064415	0.497129
Sgms2	46.7685	-0.883554	0.477907	-1.8488	0.0644868	0.49719
Atp6v1a	230.096	-0.463408	0.250694	-1.8485	0.0645297	0.4972
Apbb1ip	22.9832	-1.36334	0.737789	-1.84788	0.0646201	0.497311
Bmpr2	98.7013	-0.644447	0.34876	-1.84783	0.0646275	0.497311
Chtop	102.285	0.650116	0.35246	1.84451	0.0651089	0.499205
Col8a1	450.484	-0.361938	0.196237	-1.84439	0.0651262	0.499205
Cox6b1	261.123	-0.439844	0.238512	-1.84411	0.0651664	0.499205
Lpxn	7.94391	-2.40763	1.30478	-1.84524	0.0650023	0.499205
Ptma	558.398	0.330129	0.178981	1.84449	0.0651124	0.499205
Slc39a6	169.612	-0.506757	0.274595	-1.84547	0.0649693	0.499205
Smarcb1	215.833	0.46529	0.252219	1.84479	0.0650688	0.499205
Mrto4	253.251	0.442578	0.240082	1.84345	0.065264	0.499632
Cyth3	98.4653	0.629621	0.341617	1.84306	0.0653199	0.499739
Krt18	49.833	0.943184	0.511843	1.84272	0.0653698	0.4998
Commd3	89.8821	-0.65008	0.35293	-1.84195	0.065482	0.500018
Notch4	6.87286	-2.41338	1.31021	-1.84198	0.0654783	0.500018
Pja2	182.453	-0.531779	0.288799	-1.84135	0.0655709	0.500376
Nkain1	89.0724	-0.696716	0.37867	-1.8399	0.0657825	0.500711
Prpf4b	111.391	0.652528	0.354611	1.84012	0.0657505	0.500711
Sf3b2	618.489	0.323884	0.175967	1.84059	0.065681	0.500711
Trip13	80.23	0.698865	0.379743	1.84036	0.0657149	0.500711
Ccnl1	44.672	0.903709	0.491383	1.83911	0.0658986	0.501275
Cep192	138.844	0.541961	0.294794	1.83844	0.0659975	0.5016
Eif4a1	3571.6	0.249351	0.135646	1.83825	0.0660255	0.5016
2700081O15Rik	69.3376	0.734618	0.400389	1.83476	0.0665411	0.502146
Dnm1l	109.635	0.59561	0.324565	1.8351	0.0664905	0.502146
Gnai3	146.639	0.568294	0.309783	1.83449	0.0665809	0.502146
Kif1b	504.73	-0.339547	0.185087	-1.83452	0.0665768	0.502146
Ppat	103.808	0.619972	0.337974	1.83438	0.0665975	0.502146
Prpf40a	223.39	0.469598	0.255666	1.83676	0.066245	0.502146
Rab3a	12.3273	-1.71269	0.933678	-1.83435	0.0666022	0.502146
Rpusd4	27.4162	1.16589	0.634988	1.83608	0.066346	0.502146
Stoml2	224.212	0.503454	0.274411	1.83467	0.066555	0.502146
Tagln	7493.72	-0.23326	0.127147	-1.83457	0.0665698	0.502146
Tspan4	432.684	0.42711	0.232521	1.83686	0.0662303	0.502146
Ttn	10300.5	-0.247658	0.134851	-1.83653	0.0662788	0.502146
Ppp1ca	1480.46	0.296843	0.16188	1.83372	0.0666953	0.50253
Fgd6	50.6386	-0.887054	0.483979	-1.83283	0.0668273	0.503208
Serpinb6a	399.46	-0.385719	0.210514	-1.83227	0.066911	0.50352
Wdr36	435.489	0.369787	0.201917	1.83138	0.0670432	0.504003
Sirt1	20.3044	1.3365	0.729819	1.83127	0.0670597	0.504003
Trmt112	66.6527	0.769401	0.420249	1.83082	0.0671267	0.50419
Nrde2	85.8096	0.672094	0.367172	1.83046	0.0671808	0.504278
Casp2	35.0631	1.01208	0.553337	1.82905	0.0673928	0.504917
Cotl1	62.6398	-0.768338	0.420063	-1.8291	0.0673844	0.504917
Cul2	121.595	0.595655	0.325664	1.82905	0.0673921	0.504917
Tmed3	183.523	-0.504512	0.276258	-1.82624	0.0678148	0.506501
Troap	45.6916	0.889025	0.486671	1.82675	0.0677375	0.506501
Arhgap19	39.3396	0.990761	0.542517	1.82623	0.0678159	0.506501
Srp72	243.091	-0.45432	0.248775	-1.82623	0.0678164	0.506501
Tecpr1	73.5804	-0.70879	0.388087	-1.82637	0.0677945	0.506501
Alcam	129.527	-0.566362	0.310482	-1.82414	0.0681313	0.50824
Serinc2	64.9729	-0.748112	0.410123	-1.82412	0.0681344	0.50824
Plekho1	189.83	0.483555	0.265211	1.82329	0.0682602	0.508861
Ube3a	133.608	0.550555	0.30212	1.8223	0.0684089	0.50965
Apoa1bp	131.924	-0.562114	0.308866	-1.81993	0.0687702	0.509796
Arrb2	28.1448	-1.23181	0.6768	-1.82006	0.0687505	0.509796
Eme1	25.979	1.20264	0.660543	1.82068	0.0686555	0.509796
Notch2	428.688	0.41039	0.22539	1.8208	0.0686378	0.509796
Npepps	201.088	-0.525042	0.288193	-1.82184	0.0684788	0.509796
Perp	11.9463	-1.78123	0.978706	-1.81999	0.068761	0.509796
Trrap	616.923	-0.35596	0.195443	-1.82129	0.0685622	0.509796
Zfp709	4.79296	3.16611	1.73967	1.81995	0.0687671	0.509796
Eid1	82.8509	-0.70951	0.390109	-1.81875	0.0689496	0.510492
Susd6	55.9682	-0.827716	0.455066	-1.81889	0.0689281	0.510492
Ccr5	4.45873	-3.2614	1.79349	-1.81847	0.068993	0.510497
Chmp4b	253.378	-0.425825	0.234209	-1.81814	0.069042	0.510543
Prkca	54.9603	-0.849403	0.467267	-1.81781	0.0690931	0.510604
Kbtbd2	105.526	0.616052	0.339133	1.81655	0.069286	0.511713
Atr	82.762	0.686427	0.378351	1.81426	0.0696382	0.513856
Lrrc8e	46.518	1.06151	0.585142	1.8141	0.0696623	0.513856
Map2k1	248.169	-0.437335	0.24119	-1.81324	0.0697949	0.514516
Sft2d1	65.3115	-0.74324	0.410231	-1.81176	0.0700231	0.51588
Dusp9	59.7991	0.798124	0.440662	1.81119	0.0701108	0.516208
Prmt5	317.242	0.407269	0.224924	1.8107	0.070188	0.516457
Alox12e	18.3156	-1.41807	0.783383	-1.81019	0.070266	0.516713
Thop1	359.104	0.402286	0.2223	1.80965	0.0703493	0.517007
Slc25a23	6.2075	-2.65172	1.46571	-1.80918	0.0704237	0.517235
Ppie	123.034	0.563399	0.311506	1.80863	0.0705088	0.517541
Prss36	40.352	2.57484	1.42439	1.80768	0.0706563	0.518306
Snrpb	560.447	0.365055	0.202048	1.80678	0.070797	0.519018
Cpt1a	62.5973	-0.754419	0.417804	-1.80568	0.0709687	0.519923
Prr36	9.05701	-2.00335	1.10963	-1.80543	0.0710074	0.519923
Slc25a5	1098.64	0.27591	0.152867	1.80491	0.0710892	0.520202
Sox12	182.961	1.66377	0.922153	1.80422	0.0711971	0.520673
Vbp1	57.0193	0.838531	0.46489	1.80372	0.0712751	0.520924
Lpcat1	104.189	0.626893	0.347741	1.80276	0.0714263	0.521709
D6Wsu163e	41.6627	-0.909323	0.504568	-1.80218	0.071517	0.521733
Mast4	159.921	-0.51839	0.287629	-1.80229	0.0715004	0.521733
Pgr	8.29541	2.19158	1.21683	1.80106	0.071693	0.522089
Senp3	612.618	-0.354912	0.197039	-1.80123	0.0716674	0.522089
Srp9	62.0904	-0.767464	0.426123	-1.80104	0.071697	0.522089
Eif6	416.723	0.418781	0.232577	1.80061	0.071764	0.522258
Bcl6	20.0005	-1.30376	0.724749	-1.79891	0.0720328	0.522768
Bdnf	55.7895	-0.872246	0.484625	-1.79984	0.0718866	0.522768
Mybpc3	17032.2	0.250911	0.139485	1.79884	0.0720446	0.522768
Nenf	120.979	0.612666	0.340757	1.79795	0.0721845	0.522768
Prepl	142.431	-0.546045	0.303426	-1.7996	0.071924	0.522768
Ralbp1	107.132	-0.645108	0.358763	-1.79815	0.0721539	0.522768
Slco2b1	5.5986	-2.79309	1.55321	-1.79828	0.0721333	0.522768
Sucla2	123.168	0.561612	0.312263	1.79852	0.0720946	0.522768
Adgre5	236.952	-0.428327	0.238371	-1.79689	0.0723532	0.523227
Pus7l	25.2405	1.23331	0.686308	1.79703	0.0723314	0.523227
Tcf3	242.607	0.483116	0.268887	1.79672	0.0723794	0.523227
Ano10	139.392	-0.538085	0.299752	-1.7951	0.0726375	0.523251
Ifi30	81.0477	-0.708622	0.394645	-1.79559	0.0725595	0.523251
Ift57	20.4915	1.32052	0.735872	1.7945	0.0727335	0.523251
Lonrf2	8.60435	-2.46995	1.37543	-1.79577	0.0725318	0.523251
Nup88	298.48	0.403099	0.224587	1.79485	0.0726781	0.523251
Ogfod2	34.0619	-1.01489	0.565159	-1.79576	0.0725326	0.523251
Phtf1	97.8117	-0.663347	0.369533	-1.79509	0.0726386	0.523251
Ypel5	37.6241	-1.03151	0.574782	-1.79461	0.0727154	0.523251
Akap13	211.99	-0.453271	0.252672	-1.79391	0.072828	0.523616
Sf3a3	199.481	0.505457	0.281819	1.79355	0.0728847	0.523708
Itfg3	40.512	-0.926713	0.516781	-1.79324	0.0729341	0.523747
Tnfsf11	6.18882	2.59031	1.44524	1.79231	0.0730839	0.524507
Vps54	92.0214	0.646113	0.360713	1.79121	0.0732593	0.525398
Gstcd	56.2156	0.79169	0.442116	1.79068	0.073344	0.525398
Kctd2	23.8697	-1.18742	0.663201	-1.79043	0.073384	0.525398
Muc15	144.567	0.608337	0.3397	1.79081	0.0733238	0.525398
Ubxn4	148.263	-0.585624	0.327193	-1.78985	0.0734787	0.525445
Gas2l1	156.046	-0.523652	0.29254	-1.79002	0.0734512	0.525445
Esco2	14.9493	1.53154	0.856009	1.78917	0.0735881	0.525912
Acsl1	26.0956	1.18265	0.661276	1.78843	0.0737064	0.526287
Lif	25.0228	-1.30396	0.729163	-1.78829	0.0737287	0.526287
Abat	15.0221	-1.54502	0.864415	-1.78735	0.0738802	0.527053
Dimt1	59.2745	0.768548	0.430091	1.78694	0.0739466	0.527212
Ddx39b	331.337	0.39516	0.221175	1.78664	0.0739957	0.527247
Olfr876	213.71	0.478751	0.268056	1.78601	0.0740976	0.527658
Vps35	388.339	0.376263	0.210709	1.7857	0.0741479	0.527701
Ppt2	42.8837	-0.927112	0.519481	-1.78469	0.0743121	0.528555
4632428N05Rik	10.162	-1.8352	1.02871	-1.78397	0.0744279	0.528748
Hif1a	318.771	0.407874	0.228603	1.7842	0.0743905	0.528748
Cdh19	5.38526	-2.75625	1.54686	-1.78184	0.0747749	0.530897
Snapin	31.0221	-1.04077	0.584209	-1.7815	0.0748312	0.530981
Rnf181	72.5046	-0.763712	0.429051	-1.78	0.0750758	0.532401
Ubl7	93.0092	-0.629058	0.353537	-1.77933	0.075186	0.532457
Fkbp9	428.019	-0.359387	0.201964	-1.77946	0.0751643	0.532457
Macf1	952.368	-0.318535	0.179039	-1.77913	0.0752177	0.532457
Igf1r	481.291	-0.333133	0.18728	-1.7788	0.0752731	0.532534
Nog	34.0344	1.13772	0.640043	1.77757	0.0754745	0.533642
St3gal3	87.2799	-0.639954	0.360342	-1.77596	0.0757392	0.535197
Cyb5r1	150.22	-0.53235	0.29987	-1.77527	0.0758537	0.535688
Tmbim1	209.401	-0.44765	0.25221	-1.77491	0.0759126	0.535788
Arl1	103.878	-0.602202	0.339603	-1.77325	0.0761867	0.53606
Ddost	569.617	-0.333073	0.187852	-1.77306	0.076219	0.53606
Dnm2	391.762	-0.351347	0.198108	-1.77351	0.0761443	0.53606
Ercc5	67.0013	-0.907338	0.511816	-1.77278	0.0762651	0.53606
Pcdh18	170.781	0.491166	0.276917	1.77369	0.0761142	0.53606
Rbm22	117.039	0.587157	0.33094	1.77421	0.0760282	0.53606
S1pr3	27.5129	1.11943	0.631457	1.77278	0.0762655	0.53606
Cherp	58.1032	-0.763761	0.431129	-1.77153	0.0764718	0.536946
Cul1	208.463	0.449096	0.253577	1.77105	0.0765531	0.536946
Garnl3	27.9522	-1.09517	0.618412	-1.77093	0.0765716	0.536946
Rreb1	29.578	-1.05526	0.595804	-1.77115	0.0765361	0.536946
Armc8	63.6029	0.736081	0.415997	1.76944	0.0768206	0.537114
Cad	820.451	0.308761	0.174463	1.76978	0.0767636	0.537114
Fads2	208.909	0.456096	0.257609	1.7705	0.0766436	0.537114
Wrnip1	148.665	0.505919	0.285882	1.76968	0.0767812	0.537115
Zc3hc1	114.914	0.577289	0.326201	1.76974	0.0767712	0.537115
Apbb2	90.6569	-0.684824	0.387157	-1.76885	0.0769189	0.537125
Ptf1a	21.1709	1.34715	0.761693	1.76862	0.0769571	0.537125
Wdr74	193.812	0.498878	0.282036	1.76884	0.0769201	0.537125
Arhgap35	344.996	-0.439802	0.248914	-1.76688	0.0772482	0.537212
Col1a2	9481.73	-0.226725	0.128335	-1.76666	0.0772846	0.537212
Crtap	209.996	-0.468513	0.265192	-1.76669	0.0772796	0.537212
Depdc1b	20.2261	1.33632	0.756278	1.76697	0.077233	0.537212
Ppp2r4	314.109	0.417791	0.236424	1.76713	0.0772066	0.537212
Soat1	303.522	-0.388471	0.219822	-1.76721	0.0771939	0.537212
Ugt1a7c	5.21597	-2.83211	1.60206	-1.76779	0.077096	0.537212
Ikbkg	71.4049	-0.765007	0.433152	-1.76614	0.0773721	0.537506
Nrf1	74.8749	0.700732	0.396888	1.76556	0.0774691	0.53759
Slc48a1	62.4752	-0.773334	0.438017	-1.76553	0.0774742	0.53759
Adcy7	53.1719	-0.803568	0.455586	-1.76381	0.0777636	0.538346
Oip5	20.5239	1.36743	0.775007	1.76441	0.0776627	0.538346
Shroom3	39.2156	-0.95402	0.54084	-1.76396	0.0777389	0.538346
Usp7	232.555	0.438511	0.24858	1.76406	0.0777211	0.538346
Ufl1	32.4793	1.04579	0.593335	1.76257	0.0779738	0.539488
Brd4	52.5823	-0.81573	0.463484	-1.76	0.0784084	0.542181
Yipf3	80.4416	-0.672421	0.382306	-1.75886	0.0786016	0.542812
Becn1	157.559	-0.486955	0.276891	-1.75866	0.0786361	0.542812
Pcolce2	80.2432	0.662326	0.37652	1.75907	0.0785652	0.542812
Tmem11	53.6024	0.94653	0.538634	1.75728	0.0788703	0.542987
Ctu2	111.475	0.621426	0.353738	1.75674	0.0789626	0.542987
Dzip1	20.8879	-1.25629	0.71477	-1.75761	0.0788138	0.542987
Lama4	163.05	0.506264	0.288149	1.75695	0.0789266	0.542987
Lrp10	321.647	-0.37559	0.213761	-1.75705	0.0789089	0.542987
Samd1	306.062	0.963411	0.548002	1.75804	0.0787401	0.542987
Sik3	104.643	-0.589738	0.335771	-1.75637	0.0790254	0.542987
Taf5l	121.871	0.546656	0.311208	1.75656	0.0789929	0.542987
Rab4a	19.4077	-1.34426	0.7659	-1.75514	0.0792347	0.544112
Csnk1g1	36.7918	-0.969961	0.552942	-1.75418	0.0793993	0.544413
Gart	807.376	0.311958	0.177815	1.7544	0.0793625	0.544413
Gbf1	269.285	-0.409154	0.233363	-1.75329	0.0795522	0.544413
Krr1	38.0144	0.928337	0.529452	1.75339	0.0795346	0.544413
Lclat1	63.8223	-0.725892	0.413983	-1.75343	0.0795275	0.544413
Mkln1	113.586	0.576876	0.32893	1.7538	0.0794655	0.544413
Hes7	8.59852	2.13995	1.22109	1.75249	0.0796893	0.544726
Nrm	18.3844	1.34449	0.767133	1.75261	0.0796684	0.544726
Huwe1	982.941	-0.319249	0.182205	-1.75215	0.0797484	0.544818
Cpsf2	183.557	0.458706	0.261849	1.7518	0.0798085	0.544917
Mettl13	71.5368	0.691896	0.395086	1.75125	0.0799022	0.545244
Arhgef39	18.3274	1.37683	0.786456	1.75068	0.0800012	0.545296
Cacna2d1	53.633	-0.842514	0.481214	-1.75081	0.0799786	0.545296
Dpf3	41.2196	0.935066	0.53458	1.74916	0.0802633	0.546459
Slc10a7	108.791	0.593601	0.339341	1.74928	0.0802434	0.546459
Khdrbs1	238.947	0.430705	0.246373	1.74818	0.0804322	0.547101
Spata5	103.904	0.582179	0.333038	1.74808	0.0804493	0.547101
Prpf19	613.267	0.31591	0.180805	1.74724	0.080595	0.54778
Tinagl1	290.654	-0.400038	0.228992	-1.74695	0.080646	0.547814
Eng	25.8599	-1.10858	0.634707	-1.7466	0.0807059	0.547909
Naca	961.466	0.275834	0.157975	1.74606	0.0808003	0.548239
Tap1	21.0303	-1.28746	0.73824	-1.74395	0.081167	0.550413
Notch1	233.535	0.527007	0.302281	1.74344	0.0812576	0.550715
Spred3	22.2165	-1.198	0.687525	-1.74248	0.0814244	0.551337
Tatdn2	264.946	0.398302	0.228597	1.74238	0.0814417	0.551337
Fam46b	57.7373	0.811309	0.465801	1.74175	0.0815524	0.551773
Heatr5b	174.318	-0.492077	0.282606	-1.74121	0.0816465	0.552097
Ahsa1	375.017	0.352106	0.202296	1.74055	0.0817622	0.552138
Hnrnpa3	193.877	0.452446	0.259916	1.74074	0.0817295	0.552138
Sepw1	76.1466	-0.707134	0.406309	-1.74039	0.0817914	0.552138
Eif3k	511.022	-0.322095	0.185238	-1.73882	0.082067	0.553685
Spdl1	41.8026	1.0021	0.576481	1.73831	0.0821557	0.553971
Ntn5	59.5122	-0.956442	0.55078	-1.73652	0.0824714	0.555786
Fam76b	15.9501	1.44428	0.832177	1.73555	0.082644	0.556635
Itgb3	67.1201	-0.720027	0.415138	-1.73443	0.0828424	0.557341
Trmt10c	32.4641	1.01193	0.583347	1.73469	0.0827957	0.557341
Klhdc3	351.13	1.08809	0.627451	1.73415	0.0828913	0.557356
Dbr1	60.8047	0.75245	0.434051	1.73355	0.0829974	0.557755
Tnik	163.606	0.655648	0.378904	1.73038	0.0835624	0.558096
Txnrd1	633.936	-0.339287	0.196061	-1.73052	0.0835374	0.558096
Abcc4	36.8208	-0.924311	0.53404	-1.73079	0.0834891	0.558096
Farp2	57.0043	0.810127	0.467859	1.73156	0.0833514	0.558096
Kalrn	256.721	-0.407558	0.235446	-1.73101	0.0834505	0.558096
Mllt11	15.8031	-1.43197	0.826723	-1.73211	0.083254	0.558096
Mybl1	28.4228	1.08376	0.626161	1.7308	0.0834881	0.558096
Nudcd1	74.6083	0.753774	0.435367	1.73135	0.0833891	0.558096
Psmd2	1731.76	-0.247745	0.14309	-1.7314	0.0833804	0.558096
Slc16a4	39.4388	-0.909325	0.525045	-1.7319	0.0832912	0.558096
Slc6a15	86.9275	0.708522	0.409184	1.73155	0.0833536	0.558096
Gatc	10.2024	1.81979	1.05199	1.72986	0.0836555	0.558405
Nhp2	211.178	0.428523	0.247763	1.72957	0.0837072	0.558438
Zfp747	6.47359	-2.33727	1.35202	-1.72872	0.0838596	0.558518
Elac1	7.74513	-2.17238	1.25662	-1.72874	0.0838554	0.558518
Fxn	22.7409	1.2419	0.718341	1.72885	0.0838355	0.558518
Ascc1	38.2338	-0.942068	0.545125	-1.72817	0.0839581	0.558551
Gpaa1	193.657	0.443651	0.2567	1.72829	0.0839369	0.558551
Epn1	205.504	-0.473079	0.273824	-1.72768	0.0840457	0.558683
Tmem131	104.591	-0.58614	0.339293	-1.72754	0.0840716	0.558683
Commd7	64.384	-0.73805	0.427471	-1.72655	0.0842488	0.559238
Serpina3g	5.43525	2.73527	1.5842	1.72659	0.084241	0.559238
Angptl2	312.699	-0.383305	0.222066	-1.72609	0.0843312	0.559474
Raph1	105.879	-0.588199	0.340825	-1.72581	0.084382	0.5595
Pias4	75.0096	-0.669281	0.388066	-1.72466	0.0845892	0.560562
Tle3	88.9888	0.657416	0.381469	1.72338	0.0848202	0.560642
Znfx1	129.004	-0.53645	0.311341	-1.72303	0.0848832	0.560642
Cacng7	18.3458	-1.3333	0.773763	-1.72314	0.0848639	0.560642
Insig1	107.818	0.566904	0.328986	1.72318	0.0848553	0.560642
Mcrs1	170.494	0.481441	0.279215	1.72426	0.0846603	0.560642
Ncf2	29.8231	-1.02059	0.592138	-1.72356	0.084787	0.560642
Ugp2	131.683	0.520492	0.302131	1.72273	0.0849368	0.560686
Ak4	11.7179	1.89504	1.10132	1.7207	0.085305	0.562746
Uqcr11	135.221	-0.514124	0.298824	-1.72049	0.0853431	0.562746
Yars	351.852	0.353356	0.205573	1.71888	0.0856362	0.56411
Pm20d2	14.2542	1.50162	0.873625	1.71883	0.0856446	0.56411
Gabarapl2	95.7746	-0.588489	0.342664	-1.7174	0.0859068	0.565018
Hadha	371.16	-0.412435	0.240165	-1.7173	0.0859244	0.565018
Myo1g	24.2255	-1.12548	0.65536	-1.71735	0.0859157	0.565018
Eif5	248.224	0.424964	0.247578	1.71648	0.0860734	0.565686
Arhgap24	40.9425	-0.901165	0.525589	-1.71458	0.0864222	0.565726
Atp2b2	204.831	0.539148	0.314533	1.71412	0.0865061	0.565726
Capn1	257.032	-0.399467	0.233029	-1.71423	0.0864858	0.565726
Etv2	58.5802	0.869382	0.50671	1.71574	0.0862101	0.565726
Gm14085	9.78645	1.83715	1.07138	1.71475	0.0863917	0.565726
Heatr3	212.417	0.430374	0.251044	1.71434	0.0864662	0.565726
Megf9	5.87059	2.50169	1.45806	1.71577	0.0862047	0.565726
Osmr	102.958	0.589235	0.343673	1.71452	0.0864329	0.565726
Ube2d3	244.46	0.406165	0.236931	1.71428	0.0864779	0.565726
Tulp4	222.937	-0.432379	0.252308	-1.71369	0.0865851	0.565932
Ap3m2	13.6544	-1.50068	0.877273	-1.71062	0.0871521	0.566344
Cnbp	388.369	0.350564	0.205264	1.70787	0.0876604	0.566344
Copz1	89.1783	-0.608727	0.355571	-1.71197	0.0869016	0.566344
Dst	840.398	-0.288831	0.169018	-1.70887	0.0874744	0.566344
Erich1	11.0515	-1.68298	0.983368	-1.71144	0.0869996	0.566344
Kif5b	373.276	0.356969	0.208429	1.71266	0.0867746	0.566344
Klc4	33.1601	-0.992493	0.580611	-1.70939	0.0873781	0.566344
Lbh	208.175	-0.44092	0.257821	-1.71018	0.0872325	0.566344
Lcmt1	49.6888	0.797785	0.466802	1.70904	0.087443	0.566344
Magee1	83.4382	-0.622841	0.364679	-1.70792	0.0876519	0.566344
Myo6	204.44	1.63376	0.956072	1.70883	0.0874826	0.566344
Ndn	118.653	-0.551056	0.322786	-1.70719	0.0877869	0.566344
Nfatc2ip	13.9527	1.52127	0.890542	1.70825	0.0875895	0.566344
Pdgfa	50.733	-0.814836	0.477115	-1.70784	0.0876662	0.566344
Pkm	5941.39	-0.223624	0.130926	-1.70802	0.0876326	0.566344
Polg	293.588	0.388433	0.227184	1.70977	0.0873075	0.566344
Sephs1	121.929	0.539532	0.315103	1.71224	0.0868518	0.566344
Shisa5	149.504	-0.524282	0.306284	-1.71175	0.0869431	0.566344
Slc35g2	4.96931	-2.77562	1.62406	-1.70907	0.0874384	0.566344
Specc1l	128.444	-0.527254	0.308514	-1.70901	0.0874486	0.566344
Tfdp1	209.529	0.432086	0.252745	1.70957	0.0873456	0.566344
Unc45a	272.199	-0.388919	0.227301	-1.71103	0.0870761	0.566344
Wbp1l	67.9163	-0.685148	0.401219	-1.70766	0.0876985	0.566344
Wdr82	122.408	0.541268	0.317009	1.70742	0.0877433	0.566344
Myl6	1924.24	-0.241804	0.141671	-1.70679	0.0878606	0.566513
Ndufaf6	26.4405	1.11154	0.651434	1.70629	0.0879532	0.566804
Wdr3	182.032	0.467284	0.273961	1.70566	0.088072	0.56716
Atp6v0c	257.966	-0.391034	0.22928	-1.70549	0.0881035	0.567161
Cct7	1884.63	0.244071	0.143277	1.7035	0.0884751	0.567196
Fstl3	62.5699	-0.736354	0.432014	-1.70447	0.0882933	0.567196
H2-DMa	7.118	-2.12019	1.24483	-1.7032	0.0885308	0.567196
Nt5c	166.428	-0.470269	0.275991	-1.70393	0.0883948	0.567196
Slc2a6	9.94807	-1.90971	1.12112	-1.70339	0.0884944	0.567196
Smox	37.411	-0.910805	0.534448	-1.7042	0.0883445	0.567196
Stmn1	126.819	0.53762	0.315509	1.70398	0.0883854	0.567196
Strap	254.43	0.394691	0.231715	1.70335	0.0885035	0.567196
Tcerg1	119.428	0.555615	0.326225	1.70317	0.0885368	0.567196
Cat	129.983	-0.513297	0.301652	-1.70162	0.0888262	0.568624
Cep295	53.1448	0.769434	0.452217	1.70147	0.0888549	0.568624
Blvrb	31.3447	-1.00048	0.588262	-1.70074	0.0889913	0.568781
Mtor	220.98	-0.418094	0.245791	-1.70101	0.0889412	0.568781
Rad18	33.0694	0.997057	0.586305	1.70058	0.0890225	0.568781
1110012L19Rik	24.1212	-1.20579	0.709948	-1.69842	0.0894292	0.56991
Cenpv	15.9726	1.39372	0.82077	1.69806	0.0894961	0.56991
Drg1	287.485	0.381443	0.224608	1.69826	0.0894593	0.56991
Klhl9	206.63	0.454009	0.2674	1.69786	0.0895335	0.56991
Slc12a4	414.876	-0.33902	0.199558	-1.69885	0.089347	0.56991
Slc36a1	20.1263	-1.26709	0.745827	-1.69891	0.089336	0.56991
Wnt16	8.42976	2.00738	1.18142	1.69912	0.0892973	0.56991
Pmepa1	199.646	-0.507543	0.298982	-1.69757	0.0895892	0.569961
Lsm3	50.9921	0.7896	0.465337	1.69683	0.089728	0.57054
Alas1	154.097	-0.484191	0.285413	-1.69646	0.0897986	0.570685
Chd1	222.827	0.411074	0.242396	1.69588	0.0899087	0.570824
Gtpbp3	39.0518	0.950968	0.560765	1.69584	0.0899162	0.570824
Mta2	436.981	0.325978	0.192319	1.69499	0.090078	0.571244
Tcaf1	255.938	-0.433955	0.256017	-1.69503	0.0900706	0.571244
Olfr143	26.2571	1.09522	0.646353	1.69447	0.0901764	0.571564
Acaa1a	99.0494	-0.57782	0.341257	-1.69321	0.0904159	0.571805
Aga	85.3527	-0.613839	0.362695	-1.69244	0.0905625	0.571805
Armcx3	43.9884	-0.861114	0.508856	-1.69225	0.0905977	0.571805
Cbx1	58.2838	0.739304	0.436835	1.69241	0.090568	0.571805
Chrnb1	25.1527	-1.08836	0.642826	-1.69309	0.0904375	0.571805
Cycs	250.998	0.406871	0.240263	1.69344	0.0903712	0.571805
D19Bwg1357e	163.151	0.473133	0.279493	1.69282	0.090489	0.571805
Tceb2	470.722	-0.318963	0.188315	-1.69377	0.0903092	0.571805
4931406P16Rik	166.38	-0.463149	0.27385	-1.69125	0.0907898	0.572715
Ppm1g	371.556	0.349114	0.206467	1.69089	0.0908571	0.572837
Atf1	22.4211	1.20512	0.713059	1.69007	0.0910137	0.573521
Ccne2	64.9696	0.699002	0.413783	1.6893	0.0911628	0.573646
Mapk9	73.0151	-0.670342	0.39676	-1.68954	0.0911161	0.573646
Sox11	77.606	0.653367	0.386787	1.68922	0.0911777	0.573646
Fastk	165.968	0.470906	0.278941	1.68819	0.0913738	0.574577
Abca3	102.061	-0.563984	0.334199	-1.68757	0.0914941	0.57503
Srek1	26.0083	1.14192	0.676913	1.68695	0.0916126	0.575472
Atxn1l	47.8779	0.798464	0.474068	1.68428	0.0921276	0.57598
Dcps	51.5613	0.779389	0.462649	1.68462	0.0920618	0.57598
Josd1	40.0778	0.883054	0.52401	1.68518	0.0919531	0.57598
Ptbp3	106.646	0.56931	0.337876	1.68497	0.0919943	0.57598
Sbspon	6.20451	2.5067	1.48698	1.68576	0.091842	0.57598
Scarb1	124.699	0.528825	0.313977	1.68428	0.0921279	0.57598
Tipin	91.705	0.600429	0.356138	1.68594	0.0918067	0.57598
Tox4	131.727	-0.527777	0.313025	-1.68605	0.0917859	0.57598
Wdr95	1463.9	-0.357588	0.212246	-1.68478	0.0920317	0.57598
Plekhb2	126.392	-0.516427	0.306835	-1.68308	0.09236	0.576827
Thoc1	75.885	0.668874	0.397392	1.68316	0.0923444	0.576827
Phf8	43.723	-0.829433	0.493425	-1.68097	0.0927687	0.579076
2410016O06Rik	80.6466	0.656585	0.390727	1.68042	0.0928753	0.579378
Armcx4	52.6191	0.760958	0.452959	1.67997	0.0929626	0.579378
Psd4	13.8237	-1.48428	0.883383	-1.68022	0.0929147	0.579378
Tmem50a	105.647	-0.553011	0.329298	-1.67936	0.0930815	0.57952
Vti1b	149.594	-0.506721	0.301735	-1.67936	0.0930825	0.57952
Smc1a	221.791	0.411852	0.245302	1.67896	0.0931593	0.579578
Trappc2l	74.4663	-0.651045	0.387801	-1.67881	0.093189	0.579578
Gatb	24.1175	1.17675	0.701313	1.67793	0.0933611	0.579908
Hspb1	1255.42	-0.303264	0.180716	-1.67813	0.0933219	0.579908
Rock2	561.546	0.300351	0.179016	1.67779	0.0933878	0.579908
Fgfr1op	32.1601	1.01575	0.605562	1.67737	0.0934695	0.580114
Fyco1	61.809	-0.713064	0.425185	-1.67707	0.0935288	0.58018
M6pr	266.459	-0.387104	0.23098	-1.67592	0.0937539	0.581132
Slc8b1	19.8045	-1.22345	0.730072	-1.67579	0.0937797	0.581132
Cyb561	4.20564	-2.9985	1.79046	-1.67471	0.0939908	0.581535
Dhrs13	44.4046	0.823062	0.491382	1.67499	0.0939353	0.581535
Dnajc28	14.6756	-1.41048	0.842199	-1.67476	0.0939814	0.581535
Tldc1	26.2904	-1.09719	0.655281	-1.67438	0.0940558	0.581635
Ryk	551.892	0.305646	0.182585	1.674	0.0941315	0.581802
Cxcl16	13.8468	-1.50439	0.89919	-1.67305	0.0943174	0.582649
Ints8	129.716	0.528473	0.315989	1.67244	0.0944373	0.582786
Pkd1l3	7.03859	2.25339	1.34729	1.67254	0.0944184	0.582786
Chp1	113.888	-0.557566	0.333443	-1.67215	0.0944952	0.582842
Dbnl	149.573	0.483572	0.289491	1.67043	0.0948351	0.584034
Gstm1	13.7882	-1.49199	0.89305	-1.67067	0.0947872	0.584034
Pik3r2	118.63	-0.526321	0.315048	-1.67061	0.0947996	0.584034
Cald1	1327.31	-0.25962	0.155445	-1.67017	0.094885	0.584039
Pdzd8	132.393	0.50114	0.300239	1.66914	0.0950905	0.585002
Itih3	59.9599	0.742865	0.445331	1.66812	0.0952925	0.58593
Slc4a4	22.8241	1.14006	0.683538	1.66788	0.0953394	0.58593
Ipo5	1388.64	0.259008	0.155436	1.66634	0.0956465	0.586308
Osr2	22.2565	1.1837	0.710258	1.66658	0.0955984	0.586308
Plgrkt	31.279	-1.01287	0.607653	-1.66686	0.0955431	0.586308
Tarsl2	66.3516	0.687823	0.412748	1.66645	0.0956238	0.586308
Tpcn1	45.3676	-0.819404	0.491475	-1.66723	0.095468	0.586308
Ldb3	18.6618	-1.25545	0.753826	-1.66544	0.0958245	0.587097
Iscu	58.4161	-0.725061	0.435585	-1.66457	0.0959992	0.587866
Brsk2	8.0373	2.0214	1.21529	1.6633	0.0962522	0.588281
Maff	81.3099	-0.613985	0.36901	-1.66387	0.0961384	0.588281
Pomp	189.482	-0.438825	0.263843	-1.6632	0.0962723	0.588281
Slc35c1	7.70595	-2.04686	1.23083	-1.663	0.0963134	0.588281
Vps13c	128.517	-0.531612	0.319582	-1.66346	0.0962201	0.588281
Cpeb1	22.6084	-1.13021	0.679787	-1.66259	0.0963952	0.588479
Mical2	1009.35	-0.274309	0.165043	-1.66205	0.0965033	0.588838
Ddah1	348.991	-0.351749	0.211818	-1.66062	0.09679	0.589785
Gtf2e2	46.425	0.800072	0.481816	1.66054	0.0968068	0.589785
Rptor	138.555	-0.487724	0.2937	-1.66062	0.0967899	0.589785
Fastkd5	37.7344	0.898511	0.54137	1.6597	0.0969751	0.58998
Stard8	8.25787	-2.01328	1.21301	-1.65974	0.0969666	0.58998
Wdr44	155.711	0.636807	0.383702	1.65964	0.096987	0.58998
Ago4	93.8775	0.584861	0.352483	1.65926	0.0970631	0.590142
Alx4	5.30725	2.50655	1.5114	1.65843	0.09723	0.590277
Plk4	92.9691	0.589827	0.35562	1.65859	0.0971988	0.590277
Sdad1	76.4973	0.68811	0.41492	1.65842	0.0972337	0.590277
Capn6	47.2474	0.837144	0.505006	1.65769	0.0973796	0.590407
Ndufa6	74.8147	-0.646115	0.389728	-1.65786	0.0973458	0.590407
Trafd1	83.4078	-0.66144	0.399041	-1.65757	0.0974036	0.590407
Tes	412.962	-0.329952	0.199233	-1.65611	0.0976988	0.591596
Thap2	8.82907	1.85259	1.11851	1.6563	0.0976615	0.591596
Socs3	9.84657	1.75602	1.0607	1.65553	0.0978161	0.592006
Flt4	115.732	-0.542313	0.327986	-1.65346	0.098237	0.59305
Gpr89	64.4461	0.692207	0.418409	1.65438	0.0980505	0.59305
Mbnl1	91.9171	0.583843	0.353057	1.65368	0.0981928	0.59305
Ptdss1	166.057	-0.521863	0.315594	-1.65359	0.0982112	0.59305
Wipi1	72.2843	-0.643086	0.388841	-1.65386	0.0981569	0.59305
Atxn10	497.214	-0.317091	0.191891	-1.65245	0.098442	0.593986
Cntrob	182.326	1.22747	0.743629	1.65065	0.0988096	0.594371
Dym	108.11	-0.567041	0.343681	-1.64991	0.0989621	0.594371
Fabp3	17.7508	-1.33386	0.808544	-1.6497	0.0990037	0.594371
Fam135a	42.0627	0.835512	0.506134	1.65077	0.098785	0.594371
Hexa	317.899	-0.354979	0.215026	-1.65087	0.0987656	0.594371
Ip6k2	49.1078	-0.780735	0.473027	-1.65051	0.0988393	0.594371
Isoc2a	32.5857	-0.959473	0.581212	-1.65081	0.0987765	0.594371
Kank4	8.37335	1.96816	1.19264	1.65026	0.0988904	0.594371
Klc3	53.709	-0.737685	0.44664	-1.65163	0.0986096	0.594371
Stx5a	92.4352	-0.604701	0.366547	-1.64973	0.098999	0.594371
Usp3	76.931	0.648023	0.39288	1.64942	0.099062	0.594422
Hist2h2ab	27.7873	1.04421	0.633378	1.64863	0.0992229	0.595088
AI661453	9.52565	1.88412	1.14318	1.64814	0.0993245	0.595399
Magi3	51.9747	0.767384	0.465877	1.64718	0.0995209	0.595568
Mtch1	781.185	-0.291723	0.177101	-1.64721	0.0995149	0.595568
Puf60	551.544	0.315195	0.191389	1.64688	0.0995821	0.595568
Rac2	5.42348	-2.39922	1.45632	-1.64745	0.0994662	0.595568
Tbcb	266.527	-0.371871	0.225817	-1.64678	0.0996023	0.595568
Ino80d	72.5336	0.645427	0.392064	1.64623	0.0997163	0.595951
Steap1	48.7376	0.846997	0.514707	1.64559	0.0998481	0.59644
Atic	738.191	0.277057	0.168401	1.64522	0.0999243	0.596596
[truncated: 18,664 more rows]
