# Supplementary material for: Upregulation of 5′-terminal oligopyrimidine mRNA translation upon loss of the ARF tumor suppressor
Source: Sci Rep. 2020 Dec 17;10:22276. doi: 10.1038/s41598-020-79379-8 (PMC7747592; doi:10.1038/s41598-020-79379-8)
Supplement: Supplementary file 5 — Supplementary Information 5. [file 41598_2020_79379_MOESM5_ESM.xlsx]

## Sheet: S4 - DESeq2 Knockdown RNA
gene	baseMean	log2FoldChange	lfcSE	stat	pvalue	padj
Kif1a	337.592	-2.33253	0.215074	-10.8453	2.09996e-27	1.15204e-23
Apoe	441.9	-1.86362	0.190376	-9.78911	1.25396e-22	3.43962e-19
Anxa2	3051.86	-1.20932	0.126983	-9.52352	1.67412e-21	2.43098e-18
Fut10	574.851	-1.64148	0.172468	-9.51759	1.7725e-21	2.43098e-18
Ctsd	2065.01	-1.20864	0.129066	-9.36453	7.63865e-21	8.38112e-18
Lyz2	337.453	-2.12973	0.232442	-9.16244	5.07365e-20	4.63901e-17
Dzank1	157.531	-3.04462	0.366075	-8.31693	9.02726e-17	7.07479e-14
Col3a1	2600.99	1.15957	0.143566	8.07693	6.6415e-16	4.55441e-13
Cnn1	1473.86	-1.05701	0.132616	-7.97046	1.58087e-15	9.63627e-13
Kif20a	573.738	1.27866	0.1691	7.56157	3.98227e-14	1.98607e-11
Uchl1	312.47	-1.56437	0.206872	-7.56203	3.96829e-14	1.98607e-11
Gsn	3831.92	-0.904479	0.121192	-7.46319	8.44554e-14	3.86102e-11
Ttn	8955.31	-0.944626	0.128662	-7.34191	2.10562e-13	8.88574e-11
Ptprv	1121.26	-1.11267	0.158113	-7.03716	1.96202e-12	7.6883e-10
Tgfb1i1	295.15	-1.38893	0.211978	-6.55223	5.66834e-11	2.0731e-08
Myom1	130.026	-1.89124	0.301219	-6.27864	3.41547e-10	1.17108e-07
Prc1	279.464	1.38387	0.221495	6.24787	4.16095e-10	1.34276e-07
Top2a	808.731	0.981151	0.157603	6.22546	4.80131e-10	1.46333e-07
Mogat2	220.732	-1.45464	0.235588	-6.17452	6.63631e-10	1.91615e-07
Spp1	740.213	-0.955065	0.155593	-6.13821	8.34554e-10	2.28918e-07
Sgpl1	227.103	-1.46329	0.238889	-6.12542	9.04449e-10	2.36276e-07
Mroh1	291.28	-1.29492	0.213299	-6.07093	1.27168e-09	3.1711e-07
Ctsb	734.884	-0.934106	0.157889	-5.91623	3.2941e-09	7.85714e-07
Ptgs2	622.946	-1.05329	0.179773	-5.85899	4.65683e-09	1.06447e-06
Ccdc87	2717.48	-0.701531	0.121375	-5.77985	7.47686e-09	1.64072e-06
Anln	466.357	1.17811	0.207342	5.68196	1.33163e-08	2.80974e-06
S100a6	4695.01	-0.694254	0.122702	-5.65803	1.53118e-08	3.00002e-06
Set	533.001	0.998712	0.176377	5.66238	1.49284e-08	3.00002e-06
Ccnb1	318.009	1.15253	0.206885	5.57086	2.5349e-08	4.79532e-06
Unc79	5321.14	-0.797985	0.145438	-5.48676	4.09371e-08	7.48604e-06
Rrm1	1148.5	0.768464	0.14261	5.38858	7.10166e-08	1.25676e-05
Adam8	116.616	-1.6695	0.311895	-5.35275	8.6629e-08	1.31932e-05
Cdc20	524.633	0.985649	0.184138	5.35277	8.6617e-08	1.31932e-05
Dlgap5	176.865	1.41088	0.262688	5.37094	7.8327e-08	1.31932e-05
Lmod1	254.471	-1.23148	0.229719	-5.36081	8.28493e-08	1.31932e-05
Mki67	414.988	1.02825	0.192272	5.3479	8.89807e-08	1.31932e-05
Stab1	217.326	-1.39115	0.259685	-5.35707	8.45833e-08	1.31932e-05
Trpm7	2035.37	-3.29723	0.617916	-5.33605	9.49941e-08	1.37141e-05
Tpm2	2244.78	-0.656336	0.124039	-5.29137	1.21403e-07	1.70773e-05
Qsox1	1095.93	-0.750792	0.142032	-5.28609	1.24961e-07	1.71384e-05
Bub1b	276.8	1.16279	0.220309	5.27798	1.30616e-07	1.7477e-05
Slc39a14	178.677	-1.57137	0.298744	-5.25992	1.44117e-07	1.88244e-05
Fbln2	5302.21	-0.611878	0.117052	-5.22741	1.71899e-07	2.1378e-05
Flnc	3582.57	-0.622511	0.11917	-5.22373	1.75358e-07	2.1378e-05
Ftl1	5968.54	-0.629999	0.12044	-5.2308	1.68776e-07	2.1378e-05
Acta2	20952.2	-0.606185	0.117619	-5.15379	2.55275e-07	3.04444e-05
Grn	359.104	-1.0353	0.204819	-5.05469	4.31094e-07	5.03187e-05
Tacc3	227.178	1.23474	0.245988	5.0195	5.18052e-07	5.9209e-05
Cdca8	108.113	1.66387	0.332143	5.00952	5.45672e-07	6.1093e-05
Bcat1	443.927	0.911486	0.182725	4.98828	6.09183e-07	6.68396e-05
Psap	1245.59	-0.7176	0.144096	-4.98001	6.35797e-07	6.83918e-05
Dsg2	1372.14	-0.862741	0.175036	-4.92894	8.26751e-07	8.72223e-05
Rrm2	543.037	0.830927	0.170797	4.86499	1.14462e-06	0.000118479
Racgap1	283.54	1.04766	0.21597	4.85093	1.22882e-06	0.000124839
Sult2a3	111.359	-3.973	0.821708	-4.83506	1.33108e-06	0.00013277
H13	652.014	-0.813374	0.168885	-4.81613	1.46369e-06	0.000143389
Postn	833.2	0.749413	0.156042	4.80263	1.56592e-06	0.000150713
Hoxd10	1642.15	-0.665241	0.13906	-4.78385	1.71966e-06	0.000162657
4930402H24Rik	296.67	-1.00681	0.210807	-4.77599	1.78824e-06	0.000163504
Fam129a	228.032	-1.48547	0.310977	-4.77679	1.78115e-06	0.000163504
Serpine2	220.616	-1.15381	0.242196	-4.76395	1.89841e-06	0.000170733
Cd81	938.496	-0.717296	0.150808	-4.75636	1.97116e-06	0.000174415
Igf2	196.773	-1.16401	0.247342	-4.70606	2.52548e-06	0.000219917
Rusc2	622.024	-0.815064	0.173822	-4.68907	2.74455e-06	0.000235259
Aurka	274.005	1.05003	0.224308	4.68122	2.85177e-06	0.000240689
Bsg	1149.89	-0.659625	0.141241	-4.6702	3.00908e-06	0.000246385
Kntc1	184.196	1.27627	0.273257	4.67057	3.0036e-06	0.000246385
Fn1	16434.9	-0.718377	0.157606	-4.55804	5.16331e-06	0.000410521
Kif22	186.834	1.16668	0.25579	4.56109	5.08898e-06	0.000410521
Fbxo25	103.834	-1.5013	0.33068	-4.54005	5.62413e-06	0.000440771
Foxm1	153.878	1.33552	0.29462	4.53303	5.81444e-06	0.000446017
Tcn2	115.266	-1.46765	0.32387	-4.53161	5.85367e-06	0.000446017
Esd	1347.83	-0.608169	0.134348	-4.5268	5.98824e-06	0.000449464
Psat1	867.941	0.7145	0.157929	4.52419	6.06277e-06	0.000449464
Kpna2	890.887	0.673567	0.149802	4.49637	6.91238e-06	0.000505618
Ccdc30	527.385	-1.01728	0.227013	-4.48117	7.42334e-06	0.000535848
Anxa6	2672.09	-0.57198	0.128062	-4.46643	7.95349e-06	0.00056666
Bmp1	656.112	-0.714483	0.160466	-4.45256	8.48538e-06	0.000596805
Smc2	173.044	1.17008	0.263237	4.44498	8.78991e-06	0.000610398
C1ql4	1770.42	-0.736472	0.166306	-4.42842	9.49281e-06	0.000650969
Ier3	136.126	-1.26542	0.286758	-4.41284	1.02024e-05	0.000690995
Mapkapk2	488.831	0.828164	0.188066	4.40358	1.0648e-05	0.000712377
Plk1	305.363	0.940028	0.215774	4.35654	1.32137e-05	0.000873378
Capns1	723.173	-0.67373	0.155348	-4.33691	1.44497e-05	0.000934804
Cox4i1	1071.76	-0.633844	0.146168	-4.3364	1.44838e-05	0.000934804
Tpm1	5754.06	-0.516665	0.119406	-4.32697	1.51172e-05	0.000964339
Des	170.69	-1.11628	0.261089	-4.27549	1.90718e-05	0.00120262
Ncapd2	618.985	0.758307	0.178077	4.25832	2.05971e-05	0.00128404
Ckap2	163.066	1.23695	0.292651	4.22671	2.37138e-05	0.00146173
Cspg4	485.092	0.754396	0.178863	4.21773	2.4677e-05	0.0015042
Ccna2	347.346	1.02535	0.244286	4.19733	2.70085e-05	0.00162823
Kif11	125.932	1.2849	0.306393	4.19363	2.74527e-05	0.00163702
Iqgap3	214.065	1.0091	0.241904	4.1715	3.02598e-05	0.001785
Cdk1	499.889	0.744667	0.178884	4.16285	3.14299e-05	0.0018343
Plau	322.711	-0.832877	0.20155	-4.13235	3.59074e-05	0.00207356
Ak1	299.47	-0.89255	0.216174	-4.12885	3.64584e-05	0.00208345
Elfn2	1089.65	-0.724116	0.175869	-4.11737	3.83222e-05	0.00216738
Abhd4	160.754	-1.09915	0.267355	-4.11121	3.93594e-05	0.00220333
Sqstm1	1034.51	-0.605244	0.147651	-4.09917	4.14641e-05	0.0022977
Kif2c	181.035	1.04811	0.256439	4.08719	4.36635e-05	0.00239538
Kif20b	77.0796	1.57742	0.386366	4.08269	4.45165e-05	0.002418
Dbf4	102.711	1.37606	0.337432	4.07803	4.54182e-05	0.00244278
E430025E21Rik	374.47	-0.81728	0.200721	-4.07172	4.66667e-05	0.00248557
Nppb	86.4885	-1.5547	0.382161	-4.06818	4.73811e-05	0.00249935
Bub1	117.623	1.29674	0.320062	4.05153	5.08839e-05	0.00265856
Cdc42bpg	73.9859	-1.55705	0.384751	-4.04691	5.18973e-05	0.00268593
Adam15	345.687	-0.814241	0.202041	-4.03009	5.57566e-05	0.0028587
Mgp	328.051	-0.805227	0.200526	-4.01556	5.93039e-05	0.00301242
Grcc10	124.276	-1.27056	0.316635	-4.01269	6.00306e-05	0.00302136
Gsto1	729.765	-0.630759	0.157427	-4.00667	6.15819e-05	0.00307126
Cenpa	85.9623	1.51354	0.378192	4.00204	6.27997e-05	0.00310378
Col11a1	700.274	0.664937	0.167413	3.97183	7.13218e-05	0.00349349
C1qa	129.594	-1.16756	0.294307	-3.96716	7.27352e-05	0.0035312
Usp22	210.475	-0.935883	0.237908	-3.9338	8.36145e-05	0.00402376
Kif4	148.249	1.22933	0.313084	3.92652	8.61849e-05	0.0041114
Col1a1	10582.3	0.46289	0.118075	3.92031	8.84348e-05	0.00416775
Ube2s	967.381	0.569015	0.145191	3.91909	8.88856e-05	0.00416775
Tpx2	369.92	0.758272	0.194696	3.89465	9.83414e-05	0.00457204
Aspm	112.353	1.29548	0.332888	3.89165	9.95644e-05	0.00459
Cenpf	131.287	1.14602	0.294795	3.88752	0.000101272	0.00462982
Spag5	204.395	1.05233	0.271444	3.87678	0.00010585	0.00475977
Ube2c	213.694	0.968322	0.249752	3.87713	0.000105695	0.00475977
Ctsa	369.282	-0.810085	0.209411	-3.8684	0.000109553	0.00488624
Mfsd1	141.775	-1.12609	0.291915	-3.85761	0.000114502	0.00506578
Diap3	142.937	1.09866	0.285128	3.85324	0.000116567	0.00511591
Shc1	368.453	-0.781714	0.203534	-3.8407	0.000122682	0.00529947
Tnc	8941.99	-0.4464	0.116183	-3.84222	0.000121926	0.00529947
Ccnb2	137.407	1.10524	0.289686	3.81531	0.00013601	0.00578411
Svep1	3963.15	-0.595152	0.155938	-3.81659	0.000135311	0.00578411
C1qb	130.112	-1.14355	0.300523	-3.80519	0.000141698	0.00597965
Cdv3	156.498	1.14857	0.302445	3.79761	0.000146096	0.0061182
Nxn	673.127	-0.603899	0.159421	-3.78808	0.000151814	0.00630947
Lrp1	2639.7	-0.552016	0.145906	-3.78336	0.000154726	0.00633454
Rcn3	556.791	-0.638175	0.168649	-3.78405	0.000154298	0.00633454
Ddx1	383.322	0.740035	0.195858	3.77842	0.000157824	0.00641348
Asun	1709.77	-0.6598	0.174796	-3.77468	0.000160211	0.00646263
Ect2	142.835	1.09675	0.291709	3.75974	0.000170093	0.00675966
Fbn1	3626.71	0.503302	0.133992	3.75621	0.000172503	0.00675966
Gys1	14162.2	-0.518428	0.138006	-3.75656	0.000172264	0.00675966
Lamp1	1002.58	-0.539587	0.143481	-3.76069	0.000169447	0.00675966
Bax	467.564	-0.664138	0.177745	-3.73646	0.000186629	0.00726133
Hspd1	1292.1	0.533997	0.143671	3.7168	0.000201763	0.00779486
Nup155	319.235	0.766481	0.206363	3.71423	0.000203823	0.00781938
Ctsl	508.478	-0.674756	0.182844	-3.69034	0.000223958	0.0085322
Aldoa	2287.97	-0.504894	0.136888	-3.68837	0.000225695	0.00853905
Vcp	2563.44	-0.487714	0.132846	-3.67128	0.000241336	0.00906827
Pbk	74.7117	1.40503	0.383707	3.66172	0.000250528	0.00934965
Rabac1	352.727	-0.757625	0.207465	-3.65181	0.000260395	0.00958742
Wbp1	83.7981	-1.3425	0.367568	-3.65237	0.000259828	0.00958742
Lcp1	120.596	-1.15108	0.315698	-3.64615	0.000266203	0.00973593
Fth1	527.823	-0.625629	0.171731	-3.64308	0.000269394	0.00978738
Mvp	390.593	-0.710973	0.195304	-3.64034	0.000272276	0.009827
Fabp5	327.712	0.774317	0.213024	3.63489	0.000278102	0.00989404
Hmgb2	134.669	1.08022	0.297141	3.63537	0.000277583	0.00989404
Pbxip1	143.094	-1.01431	0.279151	-3.63355	0.000279544	0.00989404
Cks2	88.4533	1.27992	0.35262	3.62974	0.00028371	0.00997713
Hspa2	66.4186	-1.44653	0.399226	-3.62333	0.000290838	0.0100983
Pemt	2447.9	-0.622094	0.171685	-3.62346	0.000290688	0.0100983
Nid1	1351.38	-0.497377	0.137527	-3.61659	0.000298512	0.0102996
Pcdh18	211.088	0.86744	0.240427	3.60792	0.000308661	0.0105832
Cfl2	169.647	-1.01223	0.280744	-3.60554	0.000311502	0.0106143
Cd109	281.545	0.784139	0.21785	3.59944	0.000318899	0.0107993
Azin2	108.311	-1.16413	0.323655	-3.59682	0.000322132	0.0108418
Adgre5	222.591	-0.845664	0.235754	-3.58705	0.000334438	0.0110592
Lrrc17	100.407	1.40904	0.392529	3.58964	0.000331136	0.0110592
Smc4	228.97	0.870648	0.24273	3.58689	0.000334639	0.0110592
Tmsb10	686.426	-0.584465	0.163127	-3.58288	0.000339832	0.0111636
Ntn4	128.062	-1.05802	0.295527	-3.58011	0.000343454	0.0112154
Hmmr	109.11	1.20536	0.337903	3.56718	0.000360847	0.0117136
Selm	182.325	-0.932147	0.261591	-3.56337	0.000366124	0.011815
Cct6a	1021.88	0.5438	0.15303	3.55356	0.00038006	0.012193
Zfp934	705.63	-2.0841	0.586923	-3.55089	0.000383927	0.0122455
Adamts5	156.915	1.02605	0.289149	3.54853	0.000387383	0.0122773
Hist1h1e	676.973	0.610226	0.172032	3.54716	0.000389402	0.0122773
Armcx2	157.724	-0.967463	0.272948	-3.54449	0.000393366	0.0122907
Nisch	1433.06	-0.496936	0.140224	-3.54386	0.000394307	0.0122907
Zc3h12c	1727.86	-2.68136	0.757202	-3.54115	0.000398391	0.0123479
Ckap5	405.215	0.72145	0.204162	3.53371	0.000409771	0.0126292
Utp20	519.56	0.619044	0.175526	3.52679	0.000420636	0.0128917
Adamts1	300.669	0.768217	0.218014	3.52371	0.000425556	0.01297
Atp6v0d1	337.459	-0.704263	0.200471	-3.51304	0.000443016	0.0134275
Col6a3	744.685	0.557262	0.158845	3.50821	0.000451134	0.0135242
Tmpo	326.683	0.750161	0.213764	3.50929	0.00044931	0.0135242
Arl6ip1	224.914	0.836421	0.239404	3.49376	0.00047627	0.0141813
Slc29a1	217.865	0.865908	0.247922	3.49267	0.000478224	0.0141813
C330027C09Rik	86.0702	1.26482	0.362429	3.48983	0.000483328	0.0142556
Psmd8	1526.03	-0.475467	0.136353	-3.48704	0.000488391	0.0143279
Odc1	960.719	0.503846	0.145654	3.4592	0.000541782	0.0158096
Laptm4a	765.032	-0.547501	0.158612	-3.45182	0.000556818	0.0161012
Vcam1	171.824	0.962618	0.278905	3.45142	0.000557642	0.0161012
Wisp1	228.347	0.926996	0.268787	3.44881	0.000563068	0.0161727
Itga5	1463.82	-0.587458	0.170632	-3.44283	0.000575665	0.0164484
Gpi1	1318.87	-0.464517	0.135031	-3.44009	0.000581525	0.0165298
Atxn10	479.097	-0.625384	0.182164	-3.43308	0.00059677	0.0168757
Ncl	696.128	0.555374	0.162311	3.42166	0.000622395	0.01751
Fads2	254.878	0.796812	0.23338	3.41422	0.000639649	0.0179036
Coro1b	489.054	-0.602042	0.176929	-3.40274	0.000667148	0.0184847
Endog	75.7096	-1.44018	0.423095	-3.40392	0.00066427	0.0184847
C1qc	105.532	-1.17774	0.346824	-3.39578	0.000684325	0.0188654
Bgn	2311.02	-0.516475	0.152188	-3.39366	0.000689644	0.0189169
Ndufa7	154.059	-0.914843	0.269811	-3.39068	0.000697187	0.0190287
Csf1r	189.421	-0.877647	0.260223	-3.37268	0.000744417	0.0201544
Sdhc	210.275	-0.812703	0.241003	-3.37217	0.000745777	0.0201544
Yipf6	121.89	1.05869	0.314085	3.37072	0.000749723	0.0201617
Fam83d	155.066	0.932373	0.276743	3.36909	0.00075417	0.0201823
Prdx2	635.201	-0.551819	0.163957	-3.36563	0.000763681	0.0203376
Rhob	258.419	-0.746728	0.222078	-3.36246	0.000772511	0.0204734
Col2a1	355.539	-0.655512	0.195096	-3.35994	0.000779592	0.0205617
Map1a	108.737	-1.11341	0.331841	-3.35525	0.000792945	0.0208139
Psmb3	740.97	-0.534519	0.159912	-3.34258	0.000830043	0.0216839
Grb10	764.45	-0.511336	0.153122	-3.33939	0.000839614	0.02183
Fkbp8	521.676	-0.586942	0.176476	-3.32591	0.000881309	0.0228059
Ankrd1	515.877	-0.577548	0.174457	-3.31055	0.000931122	0.0238883
Dctn2	423.795	-0.624907	0.188849	-3.30903	0.000936197	0.0238883
Peg3	128.507	-0.980276	0.296239	-3.30907	0.000936068	0.0238883
Loxl2	1929.69	-0.430601	0.130312	-3.30437	0.000951891	0.0241034
S100a11	437.22	-0.641714	0.194228	-3.30392	0.000953415	0.0241034
Hnrnph1	225.999	0.798264	0.241852	3.30063	0.000964668	0.024276
Wdr43	176.831	0.928751	0.282666	3.28568	0.00101736	0.0254851
Jup	555.925	-0.557895	0.169868	-3.28428	0.00102242	0.0254954
Adgra3	546.711	-0.567423	0.172882	-3.28215	0.00103019	0.0255729
Myl9	1325.42	-0.45486	0.138662	-3.28036	0.00103676	0.0256201
Flt4	106.879	-1.04871	0.320228	-3.27489	0.00105702	0.0260036
Anxa5	1713.09	-0.420126	0.128392	-3.27222	0.00106706	0.0261333
Dnpep	403.689	-0.687642	0.210863	-3.26109	0.00110985	0.0267209
Kank1	122.921	-1.12049	0.343706	-3.26003	0.00111399	0.0267209
Lmnb1	319.116	0.675393	0.207129	3.26074	0.00111122	0.0267209
Plekha3	85.3891	1.17138	0.359359	3.25963	0.00111558	0.0267209
Psph	125.505	1.0236	0.313886	3.26105	0.00111	0.0267209
Timp2	575.97	-0.542949	0.166629	-3.25844	0.00112027	0.0267209
Acaa1a	89.4089	-1.18745	0.365581	-3.24812	0.00116172	0.0275896
Cd63	1438.17	-0.445674	0.137552	-3.24003	0.00119517	0.0282616
Litaf	216.755	-0.772866	0.23895	-3.23443	0.00121886	0.0286133
Npc2	234.522	-0.829106	0.256367	-3.23405	0.00122047	0.0286133
Eif4g2	2009.92	0.493544	0.153066	3.22437	0.00126248	0.0293827
Otop3	987.425	-0.518589	0.160851	-3.22403	0.001264	0.0293827
Gss	185.146	-0.816651	0.253931	-3.21603	0.00129978	0.0300868
Tnn	64.924	-1.31107	0.408035	-3.21312	0.00131303	0.0302659
Pkm	5988.36	-0.366965	0.114444	-3.20651	0.00134355	0.0308398
Serpine1	9274.28	-0.356646	0.111315	-3.20394	0.0013556	0.0309867
Hspb1	1247.22	-0.504599	0.157584	-3.20209	0.00136435	0.0310575
Ndst1	204.581	0.772147	0.241436	3.19815	0.00138314	0.0312259
Uspl1	116.347	1.03256	0.32276	3.19915	0.00137832	0.0312259
Anapc1	787.586	0.51476	0.161076	3.19577	0.00139461	0.0313558
Cenpe	184.422	0.872185	0.273042	3.19432	0.00140161	0.0313846
H2afz	616.768	0.522532	0.163889	3.18834	0.00143093	0.0319109
Hnrnpab	952.491	0.46145	0.144789	3.18704	0.00143736	0.0319245
Xpo1	405.801	0.65488	0.205668	3.18416	0.00145176	0.0321143
Ncapg	85.3527	1.21841	0.382825	3.18268	0.00145918	0.0321488
Atp6v1f	112.622	-1.06079	0.33404	-3.17563	0.0014951	0.0328085
Prdx5	356.688	-0.620768	0.195943	-3.1681	0.0015344	0.0335367
Ckb	832.377	0.516491	0.163318	3.16248	0.00156434	0.0340554
Gabarap	413.108	-0.621669	0.196767	-3.15942	0.00158082	0.0342781
Birc5	100.869	1.04757	0.332352	3.152	0.00162158	0.0348863
Chst12	109.264	-1.01396	0.321589	-3.15296	0.00161623	0.0348863
Nup107	226.353	0.748406	0.237537	3.1507	0.00162881	0.0349048
Ltbp2	1367.5	-0.421324	0.133999	-3.14423	0.00166522	0.0355464
Glipr1	114.89	0.99054	0.315645	3.13814	0.00170022	0.0361526
Abracl	120.143	-0.976535	0.312358	-3.12633	0.00177001	0.0374915
Rad21	160.836	0.939839	0.300824	3.12421	0.00178281	0.0376172
Shmt2	541.871	0.563224	0.180817	3.11488	0.00184018	0.038679
Tnrc6a	214.629	0.761602	0.244687	3.11256	0.00185472	0.0388359
Mcm2	480.078	0.579925	0.186527	3.10907	0.0018768	0.0390005
Nup85	300.974	0.66187	0.212865	3.10934	0.00187509	0.0390005
Taldo1	566.238	-0.521771	0.168072	-3.10445	0.00190634	0.0394648
Loxl3	402.574	-0.57748	0.187019	-3.08782	0.00201629	0.0415335
Paics	454.022	0.568279	0.184084	3.08707	0.00202141	0.0415335
Atxn1l	63.1001	1.27295	0.412713	3.08434	0.00204001	0.0417594
Glmp	169.175	-0.795964	0.259102	-3.07201	0.00212626	0.0433631
Dusp1	164.096	-0.814587	0.2655	-3.06813	0.00215403	0.0437666
Atp6v1e1	248.109	-0.687866	0.22451	-3.06385	0.00218506	0.0440707
Mdm2	208.227	-0.730348	0.238293	-3.06491	0.00217734	0.0440707
Ccs	87.8339	-1.06196	0.347365	-3.05718	0.00223431	0.0448991
Rfwd3	145.49	0.880137	0.288002	3.05601	0.00224302	0.0449094
Gpr179	126.654	-0.907607	0.297223	-3.05362	0.00226098	0.0451045
Id3	494.717	-0.533548	0.175156	-3.04613	0.00231809	0.0460762
Ncapg2	67.766	1.26987	0.417163	3.04406	0.00233412	0.0462275
Cryab	270.198	-0.669532	0.220111	-3.0418	0.00235172	0.0464083
Ilvbl	106.429	-1.02683	0.338385	-3.03451	0.00240929	0.0471525
Morf4l2	581.963	-0.507975	0.167435	-3.03387	0.00241437	0.0471525
Myh11	92.9682	-1.03986	0.342764	-3.03377	0.00241521	0.0471525
Sox12	133.776	0.945728	0.312795	3.02348	0.00249888	0.048613
Uhrf1	332.711	0.603224	0.199645	3.02148	0.00251544	0.0487622
Cdca3	116.78	0.967556	0.320826	3.01583	0.00256277	0.0495048
Cox6a1	341.17	-0.601768	0.199846	-3.01116	0.00260253	0.0499212
Tagln	7582.96	-0.364629	0.121084	-3.01137	0.00260075	0.0499212
C2cd3	79.0263	1.10745	0.369821	2.99457	0.00274835	0.0523523
Ehbp1l1	588.489	-0.502916	0.167936	-2.99469	0.00274723	0.0523523
Itm2c	323.766	-0.607476	0.203114	-2.99082	0.00278233	0.052634
Ssr1	400.388	0.564963	0.188872	2.99125	0.00277842	0.052634
Lgals1	5872.62	-0.360566	0.120605	-2.98964	0.00279309	0.052656
App	1271.67	-0.469376	0.157252	-2.98487	0.00283703	0.0532988
Plcb3	329.015	-0.602895	0.202054	-2.98383	0.00284662	0.0532988
Nek2	89.5798	1.06689	0.357918	2.98082	0.00287479	0.0536432
Arhgef28	150.095	-0.811658	0.272913	-2.97406	0.00293891	0.0541144
Dnajc9	99.7146	0.98691	0.331639	2.97586	0.00292172	0.0541144
Galnt16	325.272	-0.63677	0.214113	-2.974	0.0029395	0.0541144
Slc25a1	167.441	-0.782529	0.262899	-2.97654	0.00291519	0.0541144
Rps3	4746.35	-0.351442	0.118294	-2.97092	0.0029691	0.0544765
Tmem59	394.21	-0.584923	0.197434	-2.96262	0.00305032	0.0557803
Map1lc3a	131.347	-0.865375	0.293588	-2.94758	0.00320273	0.0583726
Atp6v0e	196.696	-0.746672	0.253481	-2.94568	0.00322249	0.0585383
Ncaph	147.825	0.899878	0.305684	2.94382	0.00324188	0.0586963
Ube2e3	110.566	0.975944	0.33176	2.94172	0.00326397	0.0589018
Msmo1	165.105	-0.80209	0.272783	-2.9404	0.00327794	0.0589598
Smek1	116.643	0.902871	0.307388	2.93724	0.00331148	0.0593686
Col4a2	2980.33	-0.349875	0.119475	-2.92843	0.0034068	0.0608785
Gaa	249.866	-0.681323	0.233274	-2.92069	0.00349252	0.0622077
Ccnf	185.007	0.818824	0.280673	2.91736	0.00353002	0.0626722
Polg	336.003	0.590283	0.202425	2.91606	0.00354483	0.0627321
Map1lc3b	193.512	-0.727831	0.249979	-2.91157	0.00359617	0.0632326
Map4k1	15799.9	-0.425914	0.146256	-2.91212	0.0035898	0.0632326
Cd151	374.491	0.58904	0.20262	2.90712	0.00364773	0.0635284
Dysf	446.238	-0.542987	0.186657	-2.909	0.00362585	0.0635284
Grb14	66.675	-1.20193	0.413414	-2.90733	0.00364529	0.0635284
Rpl13a	5260.44	-0.35644	0.122797	-2.90268	0.00369988	0.0642327
Tln1	5759.27	-0.335438	0.115649	-2.90048	0.00372596	0.0642788
Tmed10	133.215	0.855394	0.294847	2.90115	0.00371794	0.0642788
Maff	75.1028	-1.12352	0.387687	-2.89801	0.00375539	0.0645833
Ndufb7	142.447	-0.852239	0.294194	-2.89686	0.00376919	0.064618
Map3k11	93.2564	0.991558	0.342527	2.89484	0.00379356	0.0648333
Arpc1b	1067.93	-0.42106	0.145563	-2.89263	0.00382036	0.0650886
Sh3kbp1	318.565	-0.592581	0.205047	-2.88998	0.00385265	0.0654354
Rhoc	874.39	-0.430824	0.149344	-2.88478	0.00391693	0.0663218
Serinc3	347.925	-0.598005	0.207503	-2.88191	0.00395268	0.0667212
Actg2	2148.52	-0.404349	0.140405	-2.87987	0.0039784	0.0669494
Pigw	84.0751	-1.01603	0.353067	-2.87772	0.00400558	0.0672007
Hnrnpu	1010.17	0.45813	0.159576	2.87092	0.00409278	0.0684542
Tfdp1	241.765	0.651836	0.227197	2.86904	0.0041172	0.0686534
Nradd	178.337	-0.767454	0.267795	-2.86583	0.00415924	0.0691442
Dapk3	168.434	-0.762212	0.266655	-2.85842	0.00425757	0.0701674
Palld	351.603	-0.690369	0.241437	-2.85942	0.00424416	0.0701674
Sat1	173.502	-0.740531	0.259081	-2.8583	0.00425916	0.0701674
Amotl2	980.924	-0.427226	0.14969	-2.85407	0.00431633	0.0708817
Prrc2b	364.699	-0.586676	0.20568	-2.85238	0.00433935	0.0708817
Vwa5b1	73.0669	-1.09708	0.384637	-2.85224	0.00434128	0.0708817
Pdrg1	153.373	-0.785094	0.2756	-2.84867	0.00439022	0.071468
Acta1	170.839	-0.783709	0.275833	-2.84125	0.00449377	0.0727222
Phldb1	700.764	-0.445224	0.156693	-2.84138	0.00449189	0.0727222
Ppap2a	666.741	-0.482564	0.169963	-2.83922	0.00452234	0.0729693
Cul7	447.393	-0.524051	0.184703	-2.83727	0.00455018	0.0729891
Ptges3	276.239	0.619634	0.218378	2.83744	0.00454769	0.0729891
Wdr81	200.607	-0.685631	0.241761	-2.83599	0.00456841	0.0730679
Hist1h2ak	153.952	0.820354	0.289585	2.83286	0.0046133	0.0735714
Ccnd1	417.681	0.523773	0.184985	2.83143	0.00463399	0.0736871
Sema3a	176.307	0.761766	0.269233	2.82939	0.00466368	0.073945
H2afj	93.3906	-0.958344	0.338944	-2.82744	0.00469214	0.0741817
Mea1	116.55	-0.857665	0.303839	-2.82276	0.00476123	0.0750578
Nucb1	286.793	-0.610481	0.216353	-2.82168	0.00477722	0.075094
Arhgap11a	91.934	1.02625	0.364148	2.81822	0.00482912	0.0752629
Arhgef25	163.982	-0.817841	0.290126	-2.81892	0.00481854	0.0752629
Crip2	136.785	-0.798393	0.283161	-2.81957	0.0048088	0.0752629
Brd8	82.1468	1.0523	0.373793	2.81519	0.00487478	0.0757594
Nfic	92.3501	1.03818	0.369064	2.81301	0.00490797	0.0760597
Hk1	254.221	-0.624558	0.222367	-2.80868	0.00497456	0.0768745
Mcm5	492.709	0.550303	0.19603	2.80724	0.00499675	0.0770005
Ranbp1	392.733	0.562547	0.200655	2.80356	0.00505425	0.0776685
Gpx4	967.99	-0.433214	0.154674	-2.80083	0.0050972	0.0781096
Sfxn3	132.305	-0.817995	0.292219	-2.79925	0.00512212	0.0782729
Fbln5	395.493	0.538419	0.192455	2.79764	0.0051478	0.0784468
Hist2h2bb	967.045	0.500284	0.178925	2.79606	0.005173	0.0786124
Cemip	522.472	-0.497935	0.178227	-2.79383	0.00520875	0.0789371
Nrxn2	112.428	-0.869426	0.311467	-2.79139	0.00524816	0.0793151
Zswim8	753.803	-0.441037	0.158398	-2.78435	0.0053635	0.0808356
Nckap1l	66.5237	-1.22203	0.439416	-2.78103	0.00541874	0.0814444
Dpysl3	705.086	-0.451438	0.162434	-2.77921	0.00544908	0.0814541
Mcm7	559.661	0.495199	0.178123	2.7801	0.00543426	0.0814541
Senp3	615.216	-0.52434	0.188848	-2.77652	0.00549445	0.0819091
Kcmf1	237.432	0.632983	0.228235	2.77339	0.00554761	0.0824775
Plcd1	176.896	-0.717888	0.258945	-2.77236	0.00556514	0.0825145
Atp6v1b2	177.479	-0.735888	0.265887	-2.76767	0.00564581	0.0830374
Gnas	2037.15	-0.35922	0.129721	-2.76916	0.00562005	0.0830374
Tpd52l2	122.975	-0.843489	0.304737	-2.76792	0.0056415	0.0830374
Abcf1	338.9	0.560152	0.202585	2.76503	0.00569178	0.0834896
Abca3	97.1856	-0.938505	0.340379	-2.75724	0.0058292	0.0852773
Mcm3	451.547	0.511368	0.18556	2.75582	0.00585455	0.0854203
Zc3hav1	111.509	0.904021	0.328328	2.75341	0.00589784	0.0858238
Fkbp10	1176.26	-0.388067	0.141103	-2.75024	0.00595521	0.0864293
Lurap1l	229.161	0.657424	0.239297	2.74732	0.00600844	0.0869718
Ccnd3	328.205	0.549786	0.200208	2.74607	0.00603144	0.087075
Mad2l1	71.7348	1.05875	0.385757	2.74461	0.00605828	0.0872328
Ssrp1	644.487	0.449157	0.163796	2.74218	0.00610332	0.0876514
Cdkn1a	245.088	-0.708437	0.258613	-2.73937	0.0061557	0.0879431
Psmb6	561.06	-0.464748	0.169626	-2.73984	0.00614691	0.0879431
Nup188	525.357	0.476938	0.174583	2.73186	0.0062977	0.0897382
Ddx54	494.596	-0.484385	0.17789	-2.72295	0.00647023	0.0912486
Etfb	294.054	-0.57332	0.210543	-2.72306	0.00646804	0.0912486
Ints7	86.8484	0.956743	0.35136	2.72297	0.00646976	0.0912486
Ndn	115.053	-0.854091	0.313585	-2.72364	0.00645671	0.0912486
Coasy	234.924	-0.679299	0.249707	-2.72038	0.00652075	0.0916273
Tpp1	152.072	-0.752863	0.2768	-2.71988	0.00653049	0.0916273
Impact	78.1598	-1.04737	0.386448	-2.71025	0.00672317	0.0936125
Man2b2	86.7788	-0.940793	0.346924	-2.71181	0.00669167	0.0936125
Tes	409.429	-0.528703	0.195053	-2.71056	0.00671697	0.0936125
Psrc1	118.663	-0.832158	0.307433	-2.70679	0.00679367	0.0942287
Rab3ip	168.957	-0.709784	0.262262	-2.7064	0.00680178	0.0942287
Mtch1	790.867	-0.424429	0.157037	-2.70273	0.00687728	0.0950347
Akap12	1274.1	-0.448987	0.166247	-2.70072	0.00691894	0.09537
Pls3	494.472	-0.495337	0.183498	-2.69941	0.00694628	0.095507
Ddx23	338.117	0.537128	0.199238	2.69592	0.00701955	0.0962731
Nup133	231.161	0.624791	0.232588	2.68626	0.00722573	0.0986078
Ybx3	874.86	0.396757	0.147696	2.68631	0.00722463	0.0986078
Eif5	278.723	0.582953	0.217295	2.68278	0.00730135	0.0993926
Ptk2b	163.595	-0.741056	0.276469	-2.68043	0.00735269	0.0998437
Cdk2ap1	129.788	0.84184	0.314482	2.67691	0.00743039	0.0999638
Grwd1	194.417	0.709427	0.265089	2.67619	0.00744646	0.0999638
Mrps21	97.8794	-0.901341	0.336835	-2.67591	0.00745264	0.0999638
Napa	336.909	-0.530387	0.198063	-2.67787	0.00740909	0.0999638
Ptprn	233.311	-0.608336	0.227311	-2.67623	0.00744555	0.0999638
Ppp2cb	276.057	0.580556	0.217027	2.67504	0.00747207	0.0999799
Zzef1	509.983	-0.473621	0.177182	-2.67308	0.0075158	0.10032
Esrp1	230.306	-0.81624	0.305503	-2.67179	0.00754476	0.100462
Ldlr	386.382	0.508884	0.190813	2.66692	0.00765495	0.101683
Kdm5b	390.889	-0.562519	0.211073	-2.66504	0.00769782	0.102005
Fam129b	1310.89	-0.364084	0.136693	-2.66352	0.00773273	0.102221
Enah	228.631	-0.636122	0.239906	-2.65155	0.00801231	0.105662
Clic1	909.64	-0.402427	0.152059	-2.64652	0.00813257	0.105974
Ptk7	962.87	-0.384823	0.145239	-2.64958	0.00805908	0.105974
Ptrh1	98.6342	-0.936987	0.353914	-2.6475	0.00810888	0.105974
Slc7a5	248.006	0.61839	0.233635	2.64682	0.00812536	0.105974
Tbata	2001.12	-0.43092	0.162812	-2.64673	0.00812754	0.105974
D17H6S56E-5	150.706	0.744252	0.281413	2.6447	0.00817636	0.106293
Xpo4	133.101	0.794616	0.300678	2.64275	0.00822361	0.106654
Psmb7	546.838	-0.453622	0.171711	-2.64178	0.00824721	0.106708
Atp6v0b	272.291	-0.623048	0.236337	-2.63627	0.00838222	0.107984
Nop58	238.597	0.604907	0.229466	2.63615	0.0083852	0.107984
Hist1h1d	851.996	0.449466	0.170756	2.63221	0.00848313	0.108989
Psmb4	763.296	-0.4036	0.153466	-2.62989	0.0085413	0.109225
Zswim4	140.477	-0.77599	0.294994	-2.63053	0.00852526	0.109225
Calu	703.64	-0.459418	0.174785	-2.62848	0.00857681	0.109424
Ubb	512.527	-0.529553	0.201733	-2.62502	0.00866444	0.110286
Rnf149	164.888	-0.722589	0.27568	-2.62112	0.00876426	0.111298
Chd4	1362.2	0.380533	0.145458	2.6161	0.008894	0.112685
Foxs1	75.6873	-1.03762	0.396942	-2.61403	0.00894821	0.11311
Rab5c	277.191	-0.609616	0.233286	-2.61317	0.00897078	0.113135
Fcrls	102.171	-0.860716	0.329958	-2.60857	0.00909225	0.114142
Melk	111.842	0.858697	0.329171	2.60867	0.00908953	0.114142
Scarb1	143.656	0.736444	0.282655	2.60545	0.0091754	0.114923
Cd248	248.146	-0.591421	0.227109	-2.60412	0.00921092	0.115105
Ubtf	321.328	0.526425	0.202788	2.59594	0.00943327	0.117616
Casc5	79.4912	0.970524	0.37458	2.59097	0.00957071	0.119059
Hist1h1b	1141.36	0.382367	0.147767	2.58763	0.00966382	0.119674
Rgs16	64.3468	-1.05863	0.409019	-2.58822	0.00964744	0.119674
Eif3a	808.041	0.487196	0.188435	2.58549	0.00972418	0.120139
Prepl	141.701	-0.777936	0.300972	-2.58474	0.00974518	0.120139
Dbn1	864.329	-0.390152	0.151143	-2.58134	0.00984183	0.121059
Rpl38	1303.32	-0.366797	0.142187	-2.57967	0.00988947	0.121373
Sbno2	298.48	-0.544223	0.21106	-2.57853	0.00992224	0.121503
Dstn	1106.32	-0.382346	0.14851	-2.57455	0.010037	0.122635
Ilf2	254.746	0.570333	0.221726	2.57224	0.0101042	0.123182
Ddah1	351.19	-0.512344	0.199302	-2.57069	0.0101495	0.12346
Dpp3	527.765	-0.445594	0.173534	-2.56777	0.0102356	0.123565
Hnrnpk	1447.41	0.364049	0.141686	2.5694	0.0101875	0.123565
Nup153	352.505	0.517151	0.201435	2.56734	0.0102483	0.123565
Pcm1	121.79	0.821997	0.320016	2.56861	0.0102107	0.123565
Gadd45g	232.42	-0.604014	0.235668	-2.56298	0.0103777	0.124851
Tenm3	324.092	0.572305	0.223538	2.56022	0.0104607	0.125574
Tceal8	100.393	-0.848977	0.33172	-2.55932	0.0104878	0.125624
Clip2	188.993	-0.663467	0.259397	-2.55773	0.0105359	0.125926
Ifngr1	64.6038	-1.02406	0.401207	-2.55244	0.0106972	0.127576
Cox6b1	264.22	-0.580369	0.227679	-2.54907	0.010801	0.128145
Mcm4	334.497	0.506398	0.198695	2.54862	0.010815	0.128145
Rps7	2767.39	-0.326733	0.128196	-2.5487	0.0108124	0.128145
Hist1h4d	819.964	0.519395	0.203915	2.54712	0.0108616	0.128419
Haus6	77.7729	0.944425	0.371207	2.5442	0.0109528	0.12895
Siglecg	154.6	0.743446	0.292215	2.54418	0.0109535	0.12895
Klhdc3	293.103	0.552959	0.218315	2.53285	0.011314	0.132909
Pygb	354.623	-0.51414	0.203205	-2.53016	0.0114011	0.133646
Acadvl	384.809	-0.559171	0.221088	-2.52918	0.0114329	0.133733
Idh3a	286.604	0.546521	0.216222	2.5276	0.0114846	0.134052
Syt11	145.637	-0.861017	0.341067	-2.52449	0.0115868	0.134958
Parp1	342.259	0.526228	0.208705	2.52139	0.0116892	0.135862
Scaf11	302.722	0.624068	0.247597	2.5205	0.0117189	0.135919
Cdca2	116.405	0.778664	0.309317	2.51737	0.0118235	0.13665
Dut	220.184	0.607549	0.24148	2.51594	0.0118715	0.13665
Tbc1d9b	298.52	-0.561001	0.22299	-2.51581	0.0118758	0.13665
Trim59	77.2203	0.961981	0.382401	2.51563	0.0118818	0.13665
Urb2	183.736	0.66118	0.262904	2.51491	0.0119064	0.13665
Nup205	781.117	0.382378	0.152179	2.51268	0.0119818	0.136657
Ppp1r2	67.966	1.01503	0.403919	2.51295	0.0119727	0.136657
Ric8	190.247	-0.620518	0.24687	-2.51354	0.0119525	0.136657
Hnrnpll	165.761	0.687946	0.274241	2.50855	0.0121229	0.13798
Tll1	369.464	0.498994	0.199336	2.50327	0.012305	0.139763
Eif3k	518.966	-0.441287	0.176593	-2.4989	0.012458	0.140626
Lamc1	662.51	0.416319	0.166561	2.4995	0.0124369	0.140626
Timm23	354.182	0.492394	0.19697	2.49984	0.012425	0.140626
Ipo5	1514.75	0.349923	0.14014	2.49694	0.0125269	0.141114
Gipc1	191.436	-0.624553	0.250272	-2.4955	0.012578	0.141399
Serf2	688.137	-0.427901	0.171541	-2.49446	0.012615	0.141525
Pfas	307.824	0.531289	0.213154	2.49251	0.0126844	0.142014
Grina	133.403	-0.75568	0.303486	-2.48999	0.0127745	0.142441
Ipo7	611.777	0.407128	0.16347	2.49054	0.0127549	0.142441
Fam171a1	176.009	0.652164	0.262485	2.48458	0.0129706	0.142776
Fam64a	88.0181	0.875256	0.352432	2.48348	0.0130106	0.142776
Gspt1	388.866	0.490498	0.197322	2.48578	0.0129267	0.142776
Itpr3	568.612	-0.418475	0.168261	-2.48705	0.0128806	0.142776
Ndc1	193.404	0.70134	0.282031	2.48674	0.0128918	0.142776
Scrib	287.027	0.529646	0.213273	2.48342	0.0130127	0.142776
Tmem160	158.092	-0.669043	0.269333	-2.48407	0.0129891	0.142776
Ubxn6	181.115	-0.628752	0.253082	-2.48438	0.0129778	0.142776
Aes	413.845	-0.457111	0.184336	-2.47976	0.013147	0.143674
Hnrnph2	110.519	0.787678	0.317604	2.48007	0.0131358	0.143674
Cald1	1358.22	-0.353995	0.142888	-2.47744	0.013233	0.14404
Pcolce	889.205	0.366392	0.14789	2.47747	0.0132318	0.14404
Zfp281	73.7988	0.946801	0.382807	2.47331	0.0133867	0.145425
Capg	415.667	-0.463957	0.187827	-2.47012	0.0135067	0.146438
Ckap2l	101.582	0.848663	0.344462	2.46374	0.0137497	0.148779
Acaca	435.885	0.453013	0.184191	2.45948	0.013914	0.15026
Exosc8	88.7259	0.857758	0.349222	2.4562	0.0140416	0.151043
Rcc2	440.753	0.455085	0.185239	2.45675	0.0140201	0.151043
Vmn2r98	332.098	-0.560326	0.228415	-2.4531	0.0141631	0.152052
Aqr	256.43	0.549088	0.224262	2.44842	0.0143483	0.152449
Chsy1	261.764	0.567171	0.231544	2.44952	0.0143048	0.152449
Cltb	165.508	-0.647384	0.264534	-2.44726	0.0143946	0.152449
Mdh1	267.808	-0.544805	0.222555	-2.44796	0.0143667	0.152449
Pdcd6ip	566.592	-0.418648	0.170998	-2.44826	0.0143546	0.152449
Pja2	184.964	-0.673026	0.274981	-2.44754	0.0143835	0.152449
Polr2m	266.778	-0.56094	0.229189	-2.4475	0.0143851	0.152449
Ppp1cc	495.115	0.438211	0.17965	2.43924	0.0147181	0.155575
Iffo2	114.99	-0.756315	0.310457	-2.43613	0.0148453	0.156029
Igfbp2	427.358	-0.448437	0.18407	-2.43624	0.0148409	0.156029
Naa10	102.347	0.795764	0.326654	2.43611	0.0148464	0.156029
Dusp9	67.5636	0.958328	0.394078	2.43182	0.015023	0.157283
Wash1	73720.5	-0.851475	0.350056	-2.4324	0.0149992	0.157283
Abhd12	149.64	-0.661883	0.272283	-2.43086	0.015063	0.157401
Tbcb	266.54	-0.565451	0.232725	-2.42969	0.0151116	0.157609
Grpel1	174.446	-0.630312	0.259552	-2.42846	0.0151631	0.157846
Aplp1	101.745	-0.940244	0.387669	-2.42538	0.0152924	0.15859
Topbp1	247.853	0.598605	0.246744	2.42602	0.0152655	0.15859
Btg2	72.2878	-0.916932	0.378767	-2.42083	0.0154851	0.159698
Gnpat	159.572	0.659046	0.272397	2.41943	0.0155448	0.159698
Rangap1	680.978	0.396557	0.163901	2.41949	0.0155423	0.159698
Sh3glb2	140.768	-0.684715	0.282996	-2.41952	0.0155408	0.159698
Stt3a	803.254	0.380613	0.1572	2.42121	0.0154691	0.159698
Krt19	142.888	-0.687354	0.284222	-2.41837	0.0155902	0.159787
Lbr	187.069	0.628067	0.259778	2.4177	0.0156188	0.159787
Map3k3	311.898	0.51635	0.213616	2.41719	0.0156408	0.159787
Rai14	308.334	-0.545266	0.225853	-2.41426	0.0157674	0.159987
Rftn1	99.6904	-0.800594	0.331558	-2.41464	0.0157507	0.159987
Setd8	100.128	0.79479	0.329171	2.41452	0.0157561	0.159987
Zwint	335.588	-0.483103	0.200123	-2.41403	0.015777	0.159987
Atp5j2	274.52	-0.516968	0.214322	-2.41211	0.0158603	0.160535
Skiv2l2	133.852	0.702979	0.291611	2.41067	0.0159231	0.160873
Pld3	130.143	-0.699758	0.290382	-2.40978	0.0159621	0.16097
Slc48a1	62.3879	-1.0184	0.422851	-2.40842	0.0160216	0.161275
Hmgb1	180.16	0.634101	0.263533	2.40615	0.0161215	0.161651
Homer3	128.35	-0.707736	0.294207	-2.40557	0.0161474	0.161651
Ints8	146.961	0.705137	0.292991	2.40668	0.0160982	0.161651
Armcx4	61.8639	1.01839	0.425085	2.39574	0.0165868	0.164846
Fbn2	188.283	0.605071	0.252461	2.39669	0.0165438	0.164846
Kirrel	223.034	0.560103	0.233738	2.39629	0.016562	0.164846
Ppm1g	408.534	0.46016	0.192051	2.39603	0.0165737	0.164846
Ptprs	588.082	-0.429938	0.179612	-2.3937	0.0166792	0.165465
Selo	92.6847	-0.810706	0.33906	-2.39104	0.0168007	0.166369
Oaz1	1186.08	-0.329047	0.137846	-2.38706	0.0169835	0.167877
2410127L17Rik	87.0711	0.869873	0.364925	2.3837	0.0171396	0.168591
Id1	201.506	-0.621844	0.260874	-2.3837	0.0171397	0.168591
Met	62.709	1.01267	0.424865	2.38352	0.017148	0.168591
Chmp5	97.606	-0.783273	0.328819	-2.38208	0.0172151	0.168948
Slc25a4	1147.04	-0.335574	0.14094	-2.38097	0.0172673	0.169158
Aldh1l2	113.624	0.806508	0.338913	2.37969	0.0173273	0.169443
Nid2	161.603	0.631626	0.265597	2.37813	0.0174006	0.169857
Crkl	257.562	-0.669471	0.281776	-2.3759	0.017506	0.170583
Pole	256.354	0.525507	0.221271	2.37495	0.0175514	0.170722
Med1	149.097	0.653281	0.275219	2.37368	0.017612	0.171008
Myl6	1987.25	-0.305998	0.129019	-2.37173	0.017705	0.171607
Cd47	69.9333	0.951909	0.401639	2.37006	0.0177851	0.17208
Ipo11	196.933	0.597174	0.252435	2.36566	0.0179981	0.173834
Ergic3	240.632	-0.538025	0.227617	-2.36373	0.0180922	0.174203
Polr2l	236.363	-0.57001	0.241165	-2.36357	0.0180999	0.174203
Aebp1	529.701	-0.446422	0.189216	-2.35932	0.0183083	0.175287
Dact3	71.6549	-0.909146	0.385293	-2.35962	0.0182934	0.175287
Tmem97	131.242	0.688094	0.291637	2.35942	0.0183034	0.175287
Rpl12	2719.27	-0.311189	0.131987	-2.35772	0.0183874	0.175737
Mybl2	110.278	0.752085	0.319088	2.35698	0.0184241	0.175782
Tmx1	94.8547	0.842146	0.357781	2.3538	0.0185826	0.176986
Smarca5	162.228	0.623055	0.264812	2.35282	0.0186316	0.177145
Wnk1	672.868	0.399792	0.170109	2.35022	0.0187625	0.178082
Maged1	1186.52	-0.328606	0.139942	-2.34815	0.0188667	0.178453
Plxnb2	1446.84	-0.314093	0.133754	-2.34829	0.0188599	0.178453
Elf2	80.5468	0.926752	0.395119	2.3455	0.0190016	0.179111
Hist1h2ab	273.887	0.563394	0.240168	2.34583	0.0189847	0.179111
Ino80	79.5169	0.886136	0.378574	2.34072	0.0192465	0.181109
Fam178a	83.2751	0.915805	0.391654	2.3383	0.0193715	0.18179
Sertad1	132.8	-0.672539	0.287651	-2.33804	0.0193852	0.18179
Tas2r137	69.5052	-2.25571	0.965092	-2.3373	0.0194238	0.181841
Ebf4	112.093	-0.752341	0.322317	-2.33417	0.0195871	0.182407
Il4ra	133.041	-0.686071	0.293908	-2.33431	0.0195795	0.182407
Tnks2	293.486	-0.555871	0.238204	-2.33359	0.0196172	0.182407
Trappc9	130.698	-0.708506	0.303478	-2.33462	0.0195631	0.182407
Glrx3	827.196	-0.352845	0.151262	-2.33267	0.0196656	0.182502
Raph1	106.098	-0.76887	0.329686	-2.33213	0.0196939	0.182502
Chpf2	233.896	-0.567852	0.243612	-2.33097	0.0197551	0.182759
Itm2b	405.025	-0.436662	0.187457	-2.3294	0.0198378	0.183215
Ubac1	128.29	0.709297	0.304606	2.32857	0.0198818	0.183314
Amdhd2	72.9159	-0.919061	0.395193	-2.3256	0.0200399	0.184462
Ptcd3	158.224	0.636053	0.273744	2.32353	0.0201504	0.185168
Camk2g	136.056	-0.667308	0.28745	-2.32148	0.0202611	0.185874
Tbcc	111.811	-0.722384	0.311574	-2.3185	0.0204222	0.186804
Vars	1052.55	0.328355	0.141633	2.31834	0.0204306	0.186804
Arhgdib	95.9179	-0.784414	0.338998	-2.31392	0.020672	0.188614
Ddx3x	393.106	0.514477	0.222386	2.31345	0.0206981	0.188614
Frmd8	200.492	-0.590117	0.255193	-2.31244	0.0207536	0.188614
Rps27l	704.809	-0.371873	0.16083	-2.31221	0.0207661	0.188614
Ubn1	103.529	0.749799	0.325448	2.3039	0.0212283	0.192493
Atad2	241.553	0.539379	0.234568	2.29945	0.0214793	0.194127
Tecpr1	74.6748	-0.858628	0.373388	-2.29956	0.0214733	0.194127
Psma7	872.674	-0.397013	0.172934	-2.29575	0.02169	0.195709
Prkrir	168.751	0.596882	0.260098	2.29483	0.0217428	0.195864
Emp1	293.168	0.540113	0.235467	2.2938	0.021802	0.196075
Mbnl1	103.664	0.751769	0.327969	2.29219	0.0218944	0.196584
Lnpep	670.906	-0.44287	0.193338	-2.29065	0.0219838	0.196743
Tgfbr2	147.038	-0.652874	0.284998	-2.2908	0.0219748	0.196743
Psip1	78.8182	0.845833	0.369472	2.2893	0.0220619	0.19712
Atg9a	144.742	0.683594	0.298836	2.28752	0.0221653	0.197562
Kif18b	83.6346	0.837544	0.366358	2.28614	0.0222462	0.197562
Mpp6	82.9259	0.828672	0.362469	2.28618	0.0222435	0.197562
Sphk1	69.463	-0.886532	0.387813	-2.28598	0.0222554	0.197562
Chst2	81.626	0.834585	0.365648	2.28248	0.022461	0.199065
Hmgn2	94.642	0.77879	0.34135	2.2815	0.0225187	0.199254
Psmg2	67.6801	0.897598	0.39382	2.27921	0.0226548	0.200136
Rpl18a	2577.89	-0.298641	0.131157	-2.27697	0.0227881	0.200667
Stoml2	242.953	0.573801	0.251937	2.27756	0.0227527	0.200667
Ezh2	124.414	0.685177	0.301114	2.27547	0.0228776	0.201133
Apoa1bp	136.023	-0.647337	0.284617	-2.27442	0.0229409	0.201366
Flna	20640	-0.250632	0.110296	-2.27236	0.0230648	0.201486
Hist1h1a	626.299	0.385076	0.169396	2.27323	0.0230126	0.201486
Hist1h4f	427	0.505848	0.222603	2.27242	0.0230614	0.201486
Hspa5	2055.77	0.289966	0.127697	2.27073	0.023163	0.202023
Gmps	244.364	0.508337	0.223932	2.27005	0.0232047	0.202065
Naa15	149.282	0.655964	0.289224	2.26802	0.0233281	0.202355
Pkn2	169.467	0.597953	0.263685	2.26768	0.0233487	0.202355
Tceb2	483.707	-0.406907	0.179382	-2.26838	0.023306	0.202355
Fhl1	1178.7	-0.32128	0.14173	-2.26685	0.0233995	0.202476
Nt5dc2	310.538	0.465769	0.205587	2.26556	0.0234786	0.20284
Atp2a2	1235.67	0.335664	0.148357	2.26254	0.023664	0.203982
Mdn1	486.965	0.423524	0.187268	2.2616	0.0237223	0.203982
Shisa5	153.63	-0.616102	0.272378	-2.26193	0.0237014	0.203982
Dicer1	164.019	0.625367	0.276725	2.25988	0.0238285	0.204574
Mtbp	87.7712	0.799973	0.354238	2.25829	0.0239275	0.204796
Setdb1	144.11	0.628536	0.278327	2.25827	0.0239289	0.204796
Msrb1	85.5092	-0.7905	0.350222	-2.25714	0.0239992	0.205077
Arhgap1	334.551	-0.445601	0.197617	-2.25487	0.0241414	0.205711
Cxcl12	125.213	0.705798	0.313026	2.25476	0.0241483	0.205711
Eif2a	108.731	0.711614	0.316116	2.25112	0.0243781	0.207034
Fam101b	71.968	0.932981	0.414456	2.2511	0.0243791	0.207034
Flnb	7405.05	-0.253528	0.112654	-2.2505	0.024417	0.207035
Orc2	78.9157	0.840196	0.373563	2.24914	0.0245036	0.207449
Alcam	202.881	0.589141	0.262031	2.24837	0.0245529	0.207546
Camsap3	78.9559	-0.845478	0.376385	-2.24631	0.0246842	0.208155
Dis3	160.922	0.663406	0.295677	2.24369	0.0248526	0.208155
Prkar2a	123.598	0.687624	0.306467	2.24372	0.0248507	0.208155
Snx7	547.298	-0.389287	0.173491	-2.24384	0.0248425	0.208155
Tsr1	231.306	0.600912	0.267728	2.24449	0.0248009	0.208155
Zfp36	143.811	-0.713581	0.31792	-2.24453	0.0247982	0.208155
Wdr12	120.612	0.675584	0.301495	2.24078	0.0250401	0.209406
Sv2a	308.401	5.53615	2.47147	2.24002	0.0250896	0.2095
Espl1	183.192	0.584876	0.261557	2.23613	0.0253429	0.211294
4931408C20Rik	2659.72	-0.374263	0.167746	-2.23112	0.0256729	0.212615
Mical1	216.575	-0.531785	0.238312	-2.23147	0.0256503	0.212615
Sorbs1	217.611	-0.542159	0.242956	-2.23151	0.0256474	0.212615
Supt16	253.481	0.536649	0.240565	2.23079	0.0256952	0.212615
Zdhhc6	89.078	0.778061	0.348656	2.2316	0.0256415	0.212615
Nvl	114.129	0.687821	0.308586	2.22894	0.0258177	0.213307
Wdr1	2670.71	-0.274931	0.123644	-2.22356	0.0261778	0.215957
Fignl1	72.5415	0.884167	0.397922	2.22196	0.0262861	0.216525
Adgra2	266.347	0.489902	0.220656	2.22021	0.0264046	0.216886
Trio	610.02	-0.370025	0.166667	-2.22014	0.026409	0.216886
Pdhb	169.886	-0.609854	0.275009	-2.21758	0.0265836	0.217668
Tagln2	1334.49	0.318304	0.143519	2.21784	0.0265654	0.217668
Sparc	4179.13	-0.256046	0.115811	-2.21089	0.0270433	0.221102
Eif2s3x	369.072	0.443819	0.200899	2.20916	0.0271636	0.221744
Lars	451.723	0.413483	0.187226	2.20847	0.0272114	0.221744
Nptn	306.587	-0.467839	0.211882	-2.20802	0.027243	0.221744
Ivns1abp	350.603	0.437791	0.198381	2.20682	0.0273265	0.22185
Lrp2	223.303	0.541724	0.245494	2.20667	0.027337	0.22185
Ahsa1	406.049	0.425947	0.193285	2.20373	0.0275434	0.222242
Asl	135.373	-0.651132	0.295473	-2.20369	0.0275461	0.222242
Cpe	796.647	-0.357762	0.162391	-2.2031	0.0275878	0.222242
L3mbtl2	69.5419	0.854451	0.387447	2.20534	0.0274306	0.222242
Mre11a	87.0317	0.771643	0.350177	2.20358	0.0275541	0.222242
Ccnd2	526.382	-0.393062	0.178622	-2.20052	0.0277697	0.223379
Cycs	274.199	0.501093	0.227849	2.19923	0.0278613	0.223787
Nes	1480.62	-0.299885	0.136582	-2.19564	0.0281176	0.225517
Nedd8	136.197	-0.63303	0.288644	-2.19312	0.0282989	0.226309
Yars	379.917	0.417482	0.19034	2.19335	0.0282824	0.226309
Tmem259	283.25	-0.493587	0.225145	-2.19231	0.0283575	0.226447
Cdh10	66.875	0.872103	0.398111	2.1906	0.0284805	0.227099
2700029M09Rik	68.2382	0.885954	0.404652	2.18942	0.0285662	0.227452
Anxa7	418.906	-0.423306	0.193435	-2.18837	0.0286429	0.227569
Rgl2	89.5928	-0.795021	0.363342	-2.18808	0.0286639	0.227569
Npdc1	68.5426	-0.862753	0.394476	-2.18709	0.0287361	0.227813
Calm3	522.485	-0.378948	0.173373	-2.18574	0.0288344	0.228262
Uba3	112.103	0.684072	0.313352	2.18308	0.02903	0.229479
Ube2r2	173.698	-0.640065	0.293282	-2.18242	0.0290786	0.229532
Mov10	83.5344	0.779002	0.357348	2.17995	0.029261	0.230641
Nudt5	89.6805	0.761047	0.349248	2.1791	0.0293242	0.230807
Amfr	747.256	0.338444	0.155597	2.17512	0.0296208	0.232566
Ddx52	62.6946	0.894663	0.411345	2.17497	0.0296324	0.232566
Csrnp1	82.797	-0.773332	0.355905	-2.17286	0.0297908	0.233475
Tars	469.158	0.392577	0.180878	2.17039	0.029977	0.234599
Als2	127.21	0.640375	0.295312	2.16847	0.0301231	0.235071
Hist1h2bb	482.342	0.381676	0.175974	2.16893	0.0300881	0.235071
F3	111.322	-0.68542	0.316292	-2.16705	0.030231	0.235245
Khdrbs1	259.102	0.497871	0.229743	2.16708	0.0302285	0.235245
Slc25a3	1581.09	-0.288983	0.133445	-2.16555	0.0303452	0.235799
Smchd1	263.08	0.488259	0.225647	2.16382	0.030478	0.236495
Gdi1	173.553	-0.57028	0.263731	-2.16235	0.0305911	0.236704
Smyd5	130.606	0.705861	0.326402	2.16255	0.0305758	0.236704
Chtf18	121.774	0.663719	0.307476	2.1586	0.0308809	0.23861
B2m	341.968	-0.429602	0.199314	-2.1554	0.0311302	0.238996
Cks1b	112.832	0.690062	0.319989	2.15652	0.0310431	0.238996
Dusp11	96.648	0.753424	0.34959	2.15517	0.0311487	0.238996
Mrpl40	77.6733	0.872082	0.404539	2.15574	0.0311038	0.238996
Rbmxl1	149.118	0.601479	0.278859	2.15693	0.031011	0.238996
Ckmt2	805.881	-0.440101	0.204327	-2.15391	0.0312471	0.239415
Fam132a	74.7862	0.821415	0.381484	2.15321	0.0313022	0.239504
Bckdk	142.728	0.614622	0.285617	2.15191	0.0314041	0.239948
Rcn1	254.905	-0.490027	0.227776	-2.15136	0.0314479	0.239949
Hexa	326.676	-0.436576	0.20326	-2.14787	0.0317244	0.240434
Lgmn	188.809	-0.533729	0.248301	-2.14953	0.0315926	0.240434
Olfr711	1581.6	-0.391404	0.182239	-2.14775	0.0317336	0.240434
Prdx1	1013.84	-0.349719	0.162784	-2.14836	0.0316852	0.240434
St5	174.017	0.565837	0.263519	2.14724	0.0317744	0.240434
Unc45a	278.743	-0.499289	0.232509	-2.14739	0.0317619	0.240434
Rpl7l1	175.869	0.565972	0.264011	2.14375	0.0320531	0.242208
Ephx1	244.26	-0.485813	0.226841	-2.14165	0.0322216	0.242813
Sema3e	173.257	0.571395	0.266782	2.14181	0.0322092	0.242813
Klhl26	123.351	-0.660284	0.308473	-2.14049	0.0323149	0.243182
Top1	140.374	0.653469	0.30567	2.13783	0.0325309	0.244472
Mettl16	94.9205	0.717883	0.336097	2.13594	0.0326846	0.244967
Nfil3	70.6118	0.836295	0.391539	2.13592	0.0326861	0.244967
C77080	166.677	-0.645111	0.302507	-2.13255	0.0329616	0.246537
Coq2	112.927	0.664536	0.312347	2.12756	0.0333738	0.246537
Farsb	277.645	0.467998	0.219794	2.12926	0.0332328	0.246537
Gba	120.06	-0.650712	0.305454	-2.13031	0.0331458	0.246537
Hist1h1c	845.016	0.346409	0.162524	2.13143	0.0330538	0.246537
Plcg2	66.7167	-0.882128	0.414346	-2.12897	0.033257	0.246537
Pmm1	200.743	-0.534618	0.251213	-2.12815	0.0333246	0.246537
Tnfrsf10b	121.747	-0.658626	0.309597	-2.12736	0.0333898	0.246537
Txnrd1	657.285	-0.393323	0.184684	-2.12971	0.0331956	0.246537
Uqcrh	213.195	-0.522189	0.244941	-2.13189	0.0330157	0.246537
Usp7	251.155	0.507998	0.23859	2.12917	0.03324	0.246537
Rps20	1950.83	-0.266995	0.12587	-2.12119	0.0339058	0.249674
Rtn4	1523.22	-0.292665	0.137941	-2.12167	0.0338652	0.249674
Cad	878.757	0.348474	0.164407	2.11958	0.0340417	0.25007
Kif14	66.6592	0.875562	0.41321	2.11893	0.0340963	0.25007
Tuba4a	144.611	-0.590901	0.278824	-2.11926	0.0340685	0.25007
Inpp5a	164.804	0.587673	0.277532	2.1175	0.0342176	0.25029
Slc25a20	70.6901	-0.918233	0.433612	-2.11764	0.0342058	0.25029
Maz	201.968	0.519704	0.245735	2.1149	0.0344386	0.251572
Polr2f	136.445	0.602949	0.285487	2.112	0.0346866	0.253046
Ctps	614.97	0.349554	0.165569	2.11123	0.0347529	0.253193
Rtel1	131.956	0.627784	0.297502	2.11019	0.0348423	0.253507
Ahctf1	404.722	0.40718	0.193344	2.10599	0.0352056	0.255811
Lig1	211.317	0.554722	0.263577	2.10459	0.035327	0.256015
Plaur	338.633	-0.415616	0.19747	-2.1047	0.0353173	0.256015
Sdc1	219.444	0.495265	0.235717	2.1011	0.0356321	0.257886
Hist1h4k	172.082	0.625866	0.298129	2.09932	0.0357891	0.258341
Sepw1	78.9046	-0.768444	0.366024	-2.09943	0.0357786	0.258341
Dhx32	112.687	-0.650215	0.30993	-2.09794	0.0359102	0.258534
Megf8	491.409	-0.37328	0.177903	-2.09822	0.0358859	0.258534
Dad1	261.133	-0.476595	0.227341	-2.09639	0.0360478	0.259185
AU040320	79.6186	0.766065	0.365999	2.09308	0.0363422	0.26015
Cyb5a	76.614	-0.779376	0.372493	-2.09232	0.0364096	0.26015
Ndrg3	176.762	-0.588134	0.280856	-2.09408	0.0362532	0.26015
Nup160	156.511	0.593264	0.283503	2.09262	0.0363832	0.26015
Tbc1d13	81.4579	0.794962	0.379962	2.09222	0.0364192	0.26015
Hax1	183.655	0.623079	0.298218	2.08934	0.0366772	0.261313
Tjp2	168.75	-0.547862	0.262166	-2.08975	0.0366399	0.261313
Fdft1	156.376	-0.580866	0.278449	-2.08608	0.0369717	0.262904
Ndufa11	122.483	-0.618923	0.296792	-2.08537	0.0370354	0.262904
Npm1	1073.43	0.293987	0.140982	2.08528	0.0370443	0.262904
Rhbdf1	151.203	0.569294	0.273076	2.08475	0.0370922	0.262904
Rsl1d1	230.261	0.537763	0.258027	2.08413	0.0371481	0.26296
Abca2	82.4561	-0.761921	0.365775	-2.08303	0.0372485	0.263332
Hmgn1	226.848	-0.482635	0.232078	-2.07962	0.0375602	0.264853
Ncor2	181.836	0.589799	0.283608	2.07963	0.0375596	0.264853
Atp6v1c2	2515.19	-0.716588	0.344739	-2.07864	0.0376506	0.265149
Ppp2r5c	233.004	0.491471	0.23663	2.07696	0.0378051	0.265831
Tmem63a	177.385	-0.549957	0.264844	-2.07654	0.0378444	0.265831
Otud7b	89.6146	-0.788254	0.379991	-2.0744	0.0380419	0.266877
9030624J02Rik	310.553	-0.432533	0.208635	-2.07316	0.0381574	0.267005
BC027072	1141.95	-0.40282	0.194274	-2.07347	0.0381287	0.267005
Uba52	1553.37	-0.307238	0.14824	-2.07257	0.0382126	0.26705
Rrp1b	88.6137	0.74702	0.360885	2.06997	0.0384553	0.268404
Acsl3	63.8286	0.841235	0.407155	2.06613	0.0388164	0.269895
Cdc27	129.868	0.616252	0.298258	2.06617	0.038812	0.269895
Zdhhc12	76.162	-0.766338	0.370763	-2.06692	0.0387418	0.269895
Cnot1	655.659	0.421929	0.204414	2.06409	0.0390093	0.270765
Nsun2	405.592	0.387306	0.18767	2.06376	0.0390403	0.270765
Psmb1	719.176	-0.340494	0.165047	-2.06302	0.039111	0.270913
Col4a4	72.452	-1.03744	0.503214	-2.06163	0.0392427	0.27132
D830031N03Rik	152.607	0.653189	0.316872	2.06136	0.0392686	0.27132
Mms22l	74.1258	0.784499	0.380948	2.05934	0.039462	0.272312
Add1	451.45	-0.379061	0.184128	-2.05869	0.0395243	0.2724
Samd4	205.74	-0.509903	0.247905	-2.05685	0.0397003	0.27327
Clasp2	133.455	0.593094	0.288477	2.05595	0.039787	0.273523
Gtf3c3	117.353	-0.66877	0.325375	-2.05538	0.0398423	0.27356
Abhd17a	305.817	-0.42942	0.20911	-2.05356	0.0400185	0.274084
Ccdc107	81.9496	-0.754565	0.367427	-2.05365	0.0400098	0.274084
Lmbrd1	70.0307	-0.799645	0.389648	-2.05222	0.0401479	0.274627
Dgcr2	110.194	0.642991	0.313626	2.05018	0.0403467	0.275644
Plin3	158.237	-0.545815	0.266389	-2.04894	0.0404682	0.275787
Slc38a2	231.624	0.469669	0.229187	2.04928	0.0404349	0.275787
Anapc5	976.293	0.301938	0.147602	2.04563	0.0407928	0.276967
Arhgef5	328.794	-0.407956	0.199404	-2.04588	0.0407684	0.276967
Pitpnm1	85.0765	-0.726549	0.355091	-2.04609	0.0407475	0.276967
Lztr1	459.535	-0.437758	0.21421	-2.04359	0.0409937	0.277987
Snrpf	123.113	0.614064	0.30057	2.04299	0.041053	0.278045
Pgpep1	69.03	-0.799895	0.391729	-2.04196	0.0411555	0.278053
Whsc1	360.478	0.401633	0.196679	2.04208	0.0411438	0.278053
Arpc3	338.341	-0.406127	0.199148	-2.03932	0.0414178	0.278498
Cdh16	409.629	-0.487734	0.239202	-2.039	0.0414496	0.278498
Inf2	818.026	-0.33512	0.164416	-2.03824	0.041526	0.278498
Mrpl18	90.0553	0.733428	0.359488	2.0402	0.0413304	0.278498
Polh	130.538	0.606039	0.297081	2.03998	0.0413526	0.278498
Wdr55	99.6244	0.668951	0.328151	2.03855	0.0414952	0.278498
Rplp0	8314.68	-0.237292	0.116458	-2.03758	0.0415924	0.278603
Gstp1	71.8176	-0.783531	0.385227	-2.03395	0.041957	0.280703
Ltbp3	235.094	-0.46769	0.230076	-2.03277	0.0420761	0.281157
Lipa	99.4444	-0.665174	0.327736	-2.0296	0.042397	0.282612
Maged2	431.631	-0.370331	0.182457	-2.02969	0.0423878	0.282612
Arid2	102.745	0.67894	0.335274	2.02503	0.0428643	0.284107
Epn1	215.534	-0.485242	0.23945	-2.02649	0.042715	0.284107
Nde1	137.756	0.600656	0.296639	2.02487	0.0428802	0.284107
Nudcd1	81.0202	0.831813	0.41069	2.0254	0.0428262	0.284107
Sdc3	365.145	0.414703	0.204728	2.02563	0.0428022	0.284107
Rpl19	3462.63	-0.250041	0.123647	-2.02222	0.0431535	0.285573
Atp13a2	144.038	-0.573728	0.284187	-2.01884	0.0435037	0.287198
Ptprq	105.878	-0.689344	0.341429	-2.019	0.0434872	0.287198
Plbd2	132.493	-0.60352	0.299248	-2.01679	0.043718	0.288265
Mcm6	597.399	0.332567	0.165018	2.01534	0.0438689	0.288777
Tmem173	79.3375	-0.740564	0.367519	-2.01504	0.0439008	0.288777
Adgre1	84.7783	-0.750626	0.372827	-2.01334	0.0440791	0.28891
Ak2	282.202	0.429288	0.213179	2.01374	0.0440365	0.28891
Cltc	1806.64	-0.319531	0.158691	-2.01354	0.0440582	0.28891
St6galnac6	78.6537	-0.743351	0.369444	-2.01208	0.0442118	0.289434
Akr1a1	1313.33	-0.272544	0.135561	-2.0105	0.0443786	0.289834
Zswim6	148.975	-0.637216	0.316923	-2.01064	0.0443639	0.289834
Nipbl	130.763	0.609871	0.303485	2.00956	0.0444779	0.290138
Gpbp1	63.3578	0.830209	0.41344	2.00805	0.0446379	0.29049
Mcam	375.034	-0.406395	0.202377	-2.00811	0.044632	0.29049
Ttyh1	158.374	-0.550037	0.274147	-2.00636	0.0448179	0.291316
Hmox2	124.385	-0.596116	0.297283	-2.00522	0.0449398	0.29176
Psmd13	633.817	-0.330495	0.164858	-2.00472	0.0449925	0.29176
Fez1	94.6783	-0.67879	0.338949	-2.00263	0.0452167	0.292867
Aurkb	87.7509	0.693073	0.347148	1.99647	0.0458823	0.296264
Cox8a	254.854	-0.460238	0.230582	-1.99598	0.0459361	0.296264
Glb1	114.418	-0.622988	0.312152	-1.99579	0.0459572	0.296264
Kpnb1	1588.06	0.304467	0.152493	1.9966	0.0458686	0.296264
Psmd2	1821.39	-0.254927	0.127784	-1.99499	0.0460442	0.296477
Pcna	503.475	0.346148	0.173552	1.99449	0.0460989	0.296482
Uap1l1	103.125	-0.668582	0.335786	-1.99109	0.0464708	0.298523
Tiam1	73.4327	0.761017	0.382875	1.98764	0.0468515	0.300617
Cep170b	331.713	-0.414087	0.208778	-1.98339	0.0473243	0.301983
Ncor1	221.325	0.464142	0.233971	1.98376	0.0472825	0.301983
Nfatc3	75.5639	0.75166	0.379004	1.98325	0.0473396	0.301983
Nt5c	171.789	-0.528863	0.266491	-1.98454	0.0471953	0.301983
Rps14	3483.52	-0.269722	0.135999	-1.98327	0.0473376	0.301983
Gnb1	362.069	-0.414544	0.209293	-1.98069	0.0476264	0.303043
Maml1	68.6551	0.799076	0.403516	1.98028	0.0476716	0.303043
Tpr	495.835	0.349055	0.176197	1.98105	0.047586	0.303043
Hnrnpa2b1	549.44	0.369736	0.186937	1.97787	0.0479439	0.304422
Ccdc86	66.8458	0.790766	0.400602	1.97394	0.0483881	0.305123
Cttn	666.699	-0.3476	0.175975	-1.97527	0.048237	0.305123
Dnttip2	91.6305	0.674493	0.34161	1.97445	0.04833	0.305123
Dtymk	122.359	0.622392	0.315293	1.97401	0.0483808	0.305123
Pcif1	362.961	-0.396092	0.200452	-1.97599	0.0481554	0.305123
Rab21	100.045	-0.651844	0.329997	-1.9753	0.0482336	0.305123
Gtf2a2	68.6274	0.77436	0.392393	1.97343	0.0484467	0.305142
Mib1	170.213	0.531562	0.269539	1.97212	0.0485964	0.305734
Ptn	74.9793	0.753482	0.382217	1.97135	0.0486841	0.305934
Polr2e	84.8711	0.700566	0.355595	1.97013	0.0488239	0.306462
Hist1h4c	503.113	0.410952	0.208708	1.96903	0.0489498	0.306551
Slc12a4	431.296	-0.375484	0.190683	-1.96916	0.0489351	0.306551
Calcoco1	99.1871	-0.648409	0.33018	-1.9638	0.0495527	0.307261
Cdk5	89.9849	-0.690094	0.350924	-1.9665	0.0492403	0.307261
Cebpb	88.509	-0.684154	0.34777	-1.96726	0.0491533	0.307261
Flii	645.927	-0.317157	0.161352	-1.96562	0.0493428	0.307261
Ncam1	487.937	-0.352086	0.179193	-1.96484	0.0494328	0.307261
Pgd	183.81	-0.503203	0.256043	-1.9653	0.0493791	0.307261
Rassf1	238.914	0.443532	0.225599	1.96602	0.0492963	0.307261
Sin3b	391.653	-0.372083	0.189411	-1.96442	0.0494814	0.307261
Tex264	160.745	-0.528647	0.269223	-1.9636	0.0495762	0.307261
Wwc2	2073.74	-0.299824	0.152722	-1.9632	0.0496232	0.307261
Idh2	368.136	0.387321	0.197425	1.96186	0.049779	0.307878
Cacybp	112.835	0.608947	0.310499	1.96119	0.0498571	0.308013
Arhgap23	245.233	-0.437586	0.223452	-1.95831	0.0501941	0.309668
Hbegf	247.25	-0.459166	0.234845	-1.95519	0.0505603	0.309668
Lrp5	213.79	-0.468388	0.239474	-1.9559	0.0504769	0.309668
Plat	79.0784	0.749913	0.38345	1.9557	0.0505007	0.309668
Prpf8	1377.96	0.27155	0.138851	1.95569	0.0505012	0.309668
St3gal3	91.4535	-0.676938	0.34625	-1.95506	0.0505765	0.309668
Syne2	166.754	0.602249	0.307791	1.95668	0.0503851	0.309668
Usp24	303.673	0.454838	0.232319	1.95781	0.0502521	0.309668
Ankar	151.343	-0.594621	0.304903	-1.9502	0.0511524	0.309903
Cdyl	71.5307	-0.75628	0.387134	-1.95354	0.050756	0.309903
Coro1a	68.091	-0.801677	0.410805	-1.95148	0.0510001	0.309903
Ctnnd1	1027.37	-0.794872	0.40794	-1.9485	0.0513552	0.309903
Grip1	607.068	-0.343259	0.176013	-1.95019	0.0511535	0.309903
Hbs1l	243.874	0.460399	0.236326	1.94816	0.0513962	0.309903
Khdrbs3	117.022	0.592464	0.30413	1.94806	0.051408	0.309903
Limch1	110.402	0.610984	0.313711	1.9476	0.0514623	0.309903
Mrpl10	92.8912	-0.666659	0.341613	-1.95151	0.0509969	0.309903
Nudc	306.128	0.406462	0.208138	1.95285	0.0508373	0.309903
Pgls	307.355	-0.415354	0.213257	-1.94767	0.0514548	0.309903
Rps10	2598.23	-0.264436	0.135419	-1.95273	0.0508515	0.309903
Smarcal1	64.6432	0.800908	0.410369	1.95168	0.0509763	0.309903
Uba2	528.223	0.341541	0.175038	1.95124	0.0510285	0.309903
Wrnip1	157.686	0.527621	0.270898	1.94768	0.0514537	0.309903
Tesk1	125.654	-0.590702	0.303515	-1.9462	0.0516308	0.310578
Alas1	159.98	-0.528362	0.271908	-1.94316	0.0519965	0.311411
Efr3a	204.496	0.481961	0.247943	1.94384	0.0519145	0.311411
Hist2h4	290.739	0.442839	0.227868	1.9434	0.0519674	0.311411
Yipf5	89.2899	0.693402	0.356655	1.94418	0.0518738	0.311411
Cntrob	142.383	0.57273	0.294941	1.94185	0.0521556	0.312023
Dennd4b	176.418	-0.638094	0.328739	-1.94104	0.0522538	0.312271
Ifrd2	104.911	0.642319	0.33102	1.94042	0.0523281	0.312374
Vprbp	166.776	0.509528	0.263164	1.93616	0.0528483	0.315137
Itgam	114.653	-0.640596	0.331081	-1.93486	0.0530072	0.315741
Chaf1a	188.645	0.498166	0.257595	1.93391	0.0531243	0.315877
Hist1h4a	171.967	0.507421	0.262404	1.93374	0.0531452	0.315877
Rab11a	146.701	-0.531191	0.274783	-1.93313	0.0532201	0.31598
Psmd4	605.647	-0.350527	0.181508	-1.93119	0.0534592	0.317057
Ctsz	281.052	-0.42543	0.220597	-1.92854	0.0537879	0.318648
Ercc6l	91.4861	0.658904	0.341773	1.9279	0.0538681	0.318648
Lox	1489.33	0.290308	0.150604	1.92762	0.0539019	0.318648
Dhrs1	88.5672	-0.666335	0.345967	-1.92601	0.0541036	0.319153
Ttll6	184.557	-0.479947	0.24918	-1.92611	0.0540908	0.319153
Dnmt1	680.377	0.313656	0.163037	1.92383	0.0543753	0.319724
Pex5	193.57	-0.484998	0.25209	-1.92391	0.0543664	0.319724
Rps5	3521.87	-0.230455	0.119746	-1.92454	0.0542874	0.319724
Psma2	546.752	-0.324781	0.169059	-1.92111	0.0547183	0.321397
Vmp1	233.694	-0.439058	0.228795	-1.919	0.0549842	0.322613
Mpo	613.872	-0.341728	0.178122	-1.9185	0.0550472	0.322638
Ftsj3	293.045	0.40336	0.210337	1.91768	0.0551512	0.322734
Phkg2	95.3329	-0.659131	0.343755	-1.91745	0.0551813	0.322734
Tmem30a	100.066	-0.676138	0.352828	-1.91634	0.0553222	0.323213
Tram1	308.371	0.395218	0.206395	1.91486	0.0555102	0.323967
Gnai2	909.005	-0.283499	0.148191	-1.91306	0.0557405	0.32462
Map2k4	77.7363	0.701183	0.366456	1.91342	0.0556949	0.32462
Sulf2	189.068	-0.489968	0.256257	-1.91202	0.0558736	0.325051
Usp10	207.193	0.505296	0.264353	1.91144	0.0559479	0.325138
Eid1	87.8129	-0.702047	0.367921	-1.90814	0.0563727	0.326914
Myo16	547.079	-0.346146	0.181363	-1.90859	0.0563156	0.326914
Gsr	146.972	0.545688	0.286152	1.90699	0.0565222	0.327089
Rasa3	207.268	0.454532	0.238347	1.90702	0.0565181	0.327089
Itgb1	4025.75	-0.255553	0.134088	-1.90586	0.0566687	0.327591
Ubr5	665.481	0.304841	0.160025	1.90497	0.0567846	0.327916
Nbas	224.808	0.453281	0.23813	1.9035	0.0569755	0.328672
Cep76	62.4061	0.784944	0.412636	1.90227	0.0571361	0.329253
Rnf126	116.905	0.599158	0.315072	1.90166	0.057216	0.329367
S100a4	215.261	0.449689	0.236643	1.90029	0.0573954	0.330054
Cnbp	411.713	0.363532	0.191379	1.89954	0.0574937	0.330273
Poldip2	186.033	-0.480977	0.253364	-1.89836	0.0576482	0.330468
Slc35a2	79.0623	-0.731173	0.385155	-1.89839	0.0576452	0.330468
Ddb1	5504.9	-0.218311	0.115247	-1.89428	0.0581881	0.331829
Emilin1	314.707	-0.470889	0.248541	-1.89461	0.0581439	0.331829
Hck	97.9609	-0.626648	0.33072	-1.8948	0.0581189	0.331829
Pdlim7	589.236	-0.337793	0.178207	-1.89551	0.0580253	0.331829
Sema7a	146.772	-0.518707	0.273796	-1.8945	0.0581586	0.331829
Arcn1	356.692	0.384614	0.203161	1.89315	0.0583381	0.331994
Dnajc2	1275.5	-0.345308	0.182358	-1.89357	0.0582823	0.331994
Prrx1	81.196	0.694441	0.367069	1.89186	0.0585101	0.33233
Uchl5	70.6323	0.765862	0.404834	1.8918	0.0585182	0.33233
Agpat6	292.678	0.418269	0.221239	1.89057	0.0586815	0.332369
Cfl1	2737.86	-0.235489	0.124616	-1.88972	0.0587959	0.332369
Dkc1	117.356	0.58762	0.310776	1.89082	0.0586489	0.332369
Exo1	66.8099	0.787395	0.416952	1.88846	0.0589646	0.332369
Fxr2	448.922	-0.375931	0.198994	-1.88916	0.0588709	0.332369
Hnrnpul1	388.316	0.365168	0.193403	1.88812	0.0590097	0.332369
Pafah1b3	78.3519	-0.695924	0.368434	-1.88887	0.0589096	0.332369
Pfkm	116.056	-0.593391	0.314063	-1.8894	0.0588383	0.332369
Bckdha	79.4426	-0.680829	0.360676	-1.88765	0.0590734	0.332386
Trappc2l	77.1123	-0.702939	0.373124	-1.88393	0.0595745	0.334862
Ctnnb1	1607.43	-0.246934	0.131206	-1.88204	0.059831	0.33596
Gns	194.65	-0.461576	0.245368	-1.88116	0.0599506	0.336288
Mars	690.847	0.301897	0.16077	1.87782	0.0604052	0.337457
Serbp1	932.323	0.283954	0.151185	1.87818	0.0603561	0.337457
Tuba1b	532.422	0.326848	0.174011	1.87832	0.060337	0.337457
Wdr61	90.9534	0.652065	0.347129	1.87845	0.0603191	0.337457
Calr	2807.43	-0.22616	0.120481	-1.87715	0.0604972	0.337627
Atp6v1a	245.878	-0.423296	0.225824	-1.87445	0.0608681	0.339352
Hnrnpul2	288.948	0.410444	0.219049	1.87376	0.060964	0.339541
Rplp2	699.292	-0.296712	0.158475	-1.87229	0.0611665	0.340324
Aamp	422.058	-0.367348	0.196349	-1.87089	0.0613604	0.340712
Gtf3a	178.684	0.483272	0.258277	1.87114	0.0613257	0.340712
Gpc1	252.797	0.413793	0.221247	1.87027	0.0614457	0.340841
Nasp	195.801	0.456579	0.244207	1.86964	0.0615338	0.340872
Obsl1	264.269	-0.432806	0.231529	-1.86934	0.0615757	0.340872
Ddx27	199.5	0.461356	0.247004	1.8678	0.0617893	0.34171
Sema3f	552.707	-0.31932	0.171121	-1.86605	0.062034	0.342717
Slc35b2	178.922	-0.502335	0.269342	-1.86504	0.0621755	0.343154
Lrrc59	686.073	0.297255	0.159421	1.86459	0.0622396	0.343162
Znrf1	65.547	-0.763227	0.409497	-1.86382	0.0623475	0.343412
Cap1	1334.69	-0.257267	0.138116	-1.86269	0.0625057	0.343938
Higd2a	63.2026	-0.805953	0.432988	-1.86137	0.0626915	0.344275
Sp3	93.1967	0.631206	0.339109	1.86137	0.0626924	0.344275
Tab2	127.732	0.551748	0.296523	1.86073	0.0627826	0.344425
Brd2	493.176	-0.326725	0.17579	-1.85861	0.0630828	0.345382
Vasn	333.975	-0.36729	0.197612	-1.85864	0.0630785	0.345382
Gapdh	1040.74	-0.318745	0.171548	-1.85806	0.0631607	0.345463
Snx17	351.286	-0.366194	0.197296	-1.85606	0.0634448	0.346671
Atp10a	104.671	0.623791	0.336293	1.8549	0.0636098	0.347227
Fanca	151.753	0.503729	0.271852	1.85295	0.0638891	0.34806
Myo7a	191.496	0.479743	0.258908	1.85295	0.0638893	0.34806
Ubxn1	199.411	-0.450703	0.243323	-1.85228	0.0639852	0.348237
Cog4	230.866	-0.424578	0.229481	-1.85017	0.0642894	0.349249
Heatr5b	185.362	-0.461562	0.249539	-1.84966	0.0643621	0.349249
Vrk1	65.5808	0.805355	0.435392	1.84973	0.0643531	0.349249
Pank4	90.396	-0.629726	0.340631	-1.84871	0.0645002	0.349652
Cav1	359.792	0.359965	0.194793	1.84794	0.0646115	0.34991
Pdzd8	140.731	0.529782	0.287076	1.84544	0.0649731	0.351521
Cnih4	153.969	0.551202	0.298955	1.84376	0.065218	0.352499
Ankrd52	434.178	0.352564	0.191311	1.84288	0.0653465	0.352845
Pex19	149.832	-0.508166	0.276138	-1.84026	0.0657295	0.354564
Cdh3	140.088	0.518171	0.281697	1.83946	0.0658468	0.354671
Ywhah	422.169	-0.355948	0.193529	-1.83925	0.0658786	0.354671
Asns	887.181	0.277242	0.151167	1.83402	0.0666518	0.358482
Tsc22d4	71.4355	0.700341	0.382338	1.83173	0.0669913	0.359955
Fads1	189.018	0.458661	0.250568	1.83048	0.0671777	0.360344
Rps2	6340.92	-0.233828	0.127749	-1.83037	0.0671949	0.360344
G3bp1	758.839	0.284123	0.155268	1.82989	0.0672664	0.360375
Abce1	275.947	0.420111	0.229782	1.8283	0.0675039	0.361294
Bmper	94.9255	0.611361	0.334928	1.82535	0.067948	0.363317
Glul	92.382	-0.689846	0.378118	-1.82442	0.0680886	0.36336
Klhdc4	164.522	0.481946	0.264141	1.82458	0.0680646	0.36336
Col7a1	383.301	0.351937	0.193189	1.82172	0.0684973	0.36507
Vat1	631.873	-0.318453	0.174837	-1.82143	0.0685422	0.36507
Slc38a10	444.717	-0.34347	0.188813	-1.8191	0.0688962	0.3666
P4ha2	237.802	-0.408544	0.224775	-1.81757	0.0691298	0.367486
Fkbp4	706.956	0.316522	0.174287	1.8161	0.0693548	0.367614
Nup35	90.1784	0.626156	0.344774	1.81613	0.0693497	0.367614
Xpot	370.305	0.356475	0.196261	1.81634	0.0693188	0.367614
Kpna3	85.7064	0.639012	0.351992	1.81542	0.0694601	0.367817
Tcp1	1623.22	0.247094	0.136206	1.81412	0.0696587	0.368207
Ttc7b	85.0721	-0.668468	0.368492	-1.81406	0.0696681	0.368207
G6pdx	97.7996	-0.634201	0.349704	-1.81354	0.0697493	0.368282
Cdk5rap2	128.511	0.544303	0.30051	1.81126	0.0700999	0.369174
Mpdu1	85.818	-0.647302	0.357522	-1.81052	0.0702148	0.369174
Myo19	67.111	0.753701	0.41628	1.81056	0.0702085	0.369174
Slc38a1	125.115	0.54466	0.300818	1.8106	0.0702033	0.369174
Snx5	249.687	0.450129	0.248654	1.81026	0.0702548	0.369174
Ets1	148.937	0.506252	0.280312	1.80603	0.0709134	0.370891
Hist4h4	209.651	0.463884	0.25669	1.80718	0.0707342	0.370891
Rgl1	97.2463	0.615591	0.340629	1.80722	0.0707277	0.370891
Rpsa	7939.46	-0.214959	0.119054	-1.80556	0.0709871	0.370891
Tarbp2	158.926	0.488593	0.27048	1.80639	0.0708572	0.370891
Tk1	173.8	0.463978	0.256958	1.80566	0.0709717	0.370891
Ripk3	161.356	0.488631	0.270775	1.80456	0.0711432	0.371352
Dhx9	538.544	0.331567	0.184044	1.80157	0.0716138	0.373433
Nup37	63.6792	0.730292	0.405457	1.80116	0.0716778	0.373433
Arpc4	709.33	-0.281931	0.156646	-1.7998	0.0718925	0.373841
Lsm14a	106.773	0.599876	0.333253	1.80006	0.0718506	0.373841
Rps28	1119.82	-0.253255	0.140773	-1.79903	0.0720141	0.374119
Adcy7	91.2248	0.666695	0.371108	1.7965	0.0724149	0.374781
Dennd2a	90.6571	0.621632	0.345987	1.79669	0.0723849	0.374781
Plekhb2	133.236	-0.516444	0.287453	-1.79662	0.0723958	0.374781
2020-09-07	287.317	0.38418	0.213806	1.79686	0.0723576	0.374781
Ran	1080.85	0.257713	0.143541	1.7954	0.0725905	0.375146
Wdr82	128.636	0.533033	0.296922	1.7952	0.0726221	0.375146
Hist1h3b	104.577	0.626076	0.349575	1.79096	0.073299	0.376616
Hspa9	1194.26	0.273157	0.152461	1.79166	0.0731881	0.376616
Map2k1	264.055	-0.404674	0.225839	-1.79187	0.0731534	0.376616
Rfc5	116.82	0.567927	0.316972	1.79173	0.0731764	0.376616
Stom	78.9033	-0.646	0.360724	-1.79084	0.0733185	0.376616
U2surp	127.564	0.529666	0.295508	1.79239	0.0730704	0.376616
Adcy6	194.269	-0.454063	0.253788	-1.78914	0.0735919	0.377666
Pfkl	417.415	-0.335765	0.18786	-1.78732	0.073886	0.378821
2510039O18Rik	240.686	-0.419115	0.234576	-1.78669	0.0739877	0.378989
Adrbk1	329.021	0.356641	0.200108	1.78224	0.0747094	0.382328
Ppat	106.914	0.56959	0.319867	1.78071	0.0749606	0.382543
Pwp1	195.382	0.439408	0.246737	1.78087	0.0749334	0.382543
Stmn1	133.144	0.536396	0.301189	1.78093	0.0749239	0.382543
Men1	104.197	0.572619	0.321715	1.7799	0.075093	0.382862
Pcdh7	185.592	-0.479333	0.269908	-1.77591	0.0757475	0.385841
Eif2s2	236.394	0.401894	0.226415	1.77503	0.0758932	0.385978
Erdr1	83.3791	0.643114	0.362392	1.77463	0.0759582	0.385978
Pgk1	2257.64	-0.219295	0.123583	-1.77447	0.0759855	0.385978
Chmp4b	270.102	-0.381452	0.215243	-1.77219	0.0763629	0.387497
Eif1ax	140.729	0.497817	0.281167	1.77054	0.0766377	0.387497
Med13	161.671	0.473961	0.267667	1.77071	0.0766089	0.387497
Mybpc3	15080	-0.252348	0.142483	-1.77108	0.0765478	0.387497
Smg1	810.751	0.288017	0.162616	1.77115	0.0765366	0.387497
Gnb2	993.658	-0.259721	0.146738	-1.76996	0.0767338	0.387626
Pgm2	194.625	-0.457331	0.258707	-1.76776	0.0771013	0.388514
Rcc1	122.806	0.543601	0.30753	1.76763	0.0771222	0.388514
Syncrip	343.867	0.384723	0.217583	1.76817	0.0770324	0.388514
Tmco3	93.0769	-0.601557	0.340584	-1.76625	0.0773533	0.389321
Mettl9	104.056	0.606813	0.343898	1.76451	0.0776458	0.390435
Arel1	68.5211	0.696572	0.395264	1.76229	0.0780198	0.390928
Col6a1	460.255	0.319429	0.181232	1.76255	0.0779771	0.390928
Hn1l	95.0086	0.610211	0.34627	1.76224	0.0780288	0.390928
Tcaf1	270.488	-0.423781	0.240431	-1.76259	0.0779705	0.390928
Fzd2	236.217	0.408453	0.231944	1.761	0.078239	0.391623
Stip1	977.84	0.27242	0.154734	1.76057	0.0783117	0.39163
Eif4ebp1	193.894	0.431128	0.245008	1.75965	0.0784671	0.39205
Tspyl1	76.8597	-0.703943	0.400244	-1.75878	0.0786144	0.392428
Aldh2	200.498	-0.451952	0.257267	-1.75674	0.0789618	0.39325
Myh9	9553.66	-0.212014	0.120699	-1.75655	0.078994	0.39325
Pja1	209.996	-0.423247	0.240923	-1.75677	0.0789562	0.39325
Abl1	441.357	-0.322836	0.183853	-1.75594	0.0790983	0.393412
Ext2	140.568	-0.489455	0.279065	-1.75391	0.0794458	0.394425
Kif1b	535.595	-0.311549	0.177625	-1.75397	0.0794357	0.394425
Ppp1r21	88.1708	-0.628301	0.358931	-1.75048	0.0800357	0.396994
Arhgef2	436.835	0.32886	0.187949	1.74973	0.0801655	0.397279
Mcoln1	68.704	-0.684317	0.391276	-1.74894	0.0803019	0.397596
Papd7	90.0897	0.604272	0.345683	1.74806	0.0804544	0.397992
Mybbp1a	1252.56	0.265082	0.151686	1.74757	0.080538	0.398046
Clstn1	219.496	0.417941	0.239319	1.74638	0.0807454	0.398712
Prmt3	148.518	0.489674	0.280483	1.74583	0.0808412	0.398826
Atr	84.927	0.630933	0.361613	1.74478	0.0810238	0.399368
Ndufa13	272.133	-0.430029	0.246637	-1.74357	0.0812345	0.399879
Pear1	116.956	-0.564671	0.323978	-1.74293	0.0813462	0.399879
Timmdc1	83.4544	-0.61226	0.351218	-1.74325	0.0812906	0.399879
Vps28	123.153	-0.522035	0.299931	-1.74052	0.0817684	0.401236
Zc3h4	120.443	0.526089	0.302236	1.74065	0.0817441	0.401236
Atp9a	111.4	-0.544836	0.313282	-1.73912	0.0820135	0.402078
Rbfox2	229.479	-0.412319	0.237186	-1.73838	0.0821445	0.402361
Apbb2	96.8565	-0.629603	0.362683	-1.73596	0.0825711	0.402653
Prkcd	192.237	-0.434798	0.250249	-1.73746	0.0823055	0.402653
Stk25	245.1	-0.395876	0.227901	-1.73705	0.0823777	0.402653
Ube2i	423.917	0.319444	0.18398	1.7363	0.0825105	0.402653
Uvrag	120.848	0.555081	0.319709	1.73621	0.0825276	0.402653
Naa20	100.697	0.564947	0.325621	1.73498	0.0827437	0.403137
Cib1	68.2986	-0.701981	0.404721	-1.73448	0.0828328	0.403191
D19Bwg1357e	170.531	0.459093	0.264794	1.73377	0.0829583	0.403191
Pank3	78.316	0.719916	0.415253	1.73368	0.0829753	0.403191
Mrto4	261.558	0.391032	0.225772	1.73198	0.0832776	0.403944
Prrc2c	507.917	0.319754	0.18461	1.73205	0.0832646	0.403944
Smc1a	232.603	0.40872	0.236272	1.72987	0.0836537	0.40541
Blmh	167.681	0.453384	0.262422	1.72769	0.0840442	0.405621
Cblb	75.7559	-0.662768	0.383807	-1.72682	0.0841993	0.405621
Dars	199.905	0.472053	0.273235	1.72765	0.0840515	0.405621
Eef2	12056.3	-0.193367	0.111984	-1.72674	0.0842148	0.405621
Gnl3	139.216	0.524547	0.303717	1.72709	0.0841507	0.405621
Rin3	76.4321	0.647921	0.374928	1.72812	0.0839665	0.405621
Spata5	107.976	0.546402	0.316202	1.72802	0.0839852	0.405621
Akap8	4885.94	-0.283473	0.164266	-1.72569	0.0844025	0.40573
Kctd10	480.382	-0.301952	0.175013	-1.72531	0.0844717	0.40573
Midn	147.823	-0.487803	0.282753	-1.72519	0.0844925	0.40573
St3gal5	68.6607	0.679077	0.393675	1.72497	0.0845332	0.40573
Mink1	134.262	-0.492291	0.28558	-1.72383	0.0847379	0.406002
Spats2	96.8481	-0.601726	0.349024	-1.72402	0.0847034	0.406002
2810408A11Rik	170.916	-1.19198	0.692089	-1.72229	0.0850164	0.406272
Gpr89	67.8975	0.684989	0.397598	1.72282	0.0849215	0.406272
Mapk1ip1l	67.232	-0.706883	0.410427	-1.72231	0.085013	0.406272
Rpl27a	2152.38	-0.226573	0.131636	-1.72121	0.0852128	0.406856
Synpo	88.2157	-0.592712	0.34499	-1.71805	0.0857867	0.409049
Zcchc14	66.1356	0.687286	0.400082	1.71786	0.0858213	0.409049
Bud31	99.5874	0.560894	0.326588	1.71743	0.0859	0.409069
Fech	308.768	-0.45523	0.265232	-1.71634	0.0860994	0.409199
Pcbp4	380.814	0.325369	0.18959	1.71617	0.0861318	0.409199
Wdr6	524.294	-0.306663	0.178702	-1.71606	0.0861511	0.409199
Dnajc10	254.304	0.378839	0.220973	1.71441	0.0864526	0.410276
Mgat2	256.806	0.405099	0.236381	1.71376	0.0865733	0.410494
Atg7	66.5507	-0.687525	0.402249	-1.7092	0.0874134	0.41199
Fzd7	148.787	-0.477431	0.279258	-1.70964	0.0873317	0.41199
G3bp2	200.634	-0.439524	0.256857	-1.71116	0.087051	0.41199
Mrpl9	73.4617	0.641971	0.375598	1.7092	0.0874145	0.41199
Mthfd1	406.863	0.322049	0.188401	1.70938	0.087381	0.41199
Pitpna	247.184	-0.387221	0.226542	-1.70927	0.0874013	0.41199
Zc3h14	238.304	0.392893	0.229614	1.7111	0.0870631	0.41199
Myadm	652.87	-0.27259	0.159546	-1.70854	0.0875363	0.412118
Ube3c	337.898	0.342829	0.200692	1.70824	0.0875919	0.412118
Ercc5	75.1471	-0.649098	0.380227	-1.70713	0.0877975	0.412731
Mogs	134.181	-0.494222	0.289636	-1.70636	0.0879413	0.413053
Lrrc8c	197.693	0.435481	0.255287	1.70585	0.088036	0.413144
Pan3	66.6265	0.707851	0.41561	1.70316	0.0885377	0.413847
Rad23b	785.565	0.272677	0.160087	1.7033	0.0885111	0.413847
Rplp1	5498.57	-0.208679	0.122469	-1.70394	0.0883927	0.413847
Tomm6	105.53	-0.547299	0.321444	-1.70262	0.0886384	0.413847
Wac	113.026	0.532049	0.312398	1.70311	0.0885473	0.413847
Xpo5	558.767	0.312474	0.183494	1.70291	0.0885848	0.413847
Fkbp11	104.139	0.558465	0.328147	1.70187	0.0887788	0.414065
Pdxdc1	498.379	-0.298779	0.17559	-1.70157	0.088836	0.414065
Rsu1	313.163	-0.351927	0.206919	-1.7008	0.088981	0.414389
Arhgap10	172.985	0.438388	0.257988	1.69926	0.089271	0.415386
Apaf1	133.963	-0.498294	0.293402	-1.69833	0.0894453	0.415845
Vps52	105.044	-0.547354	0.322496	-1.69724	0.0896511	0.416449
Amotl1	308.681	-0.371492	0.21911	-1.69546	0.0899882	0.417165
Gmppa	117.743	-0.511678	0.301851	-1.69513	0.0900498	0.417165
Rab1b	267.688	-0.388884	0.229455	-1.69482	0.0901094	0.417165
Zdhhc18	192.398	0.439233	0.259053	1.69553	0.0899745	0.417165
Cox5a	305.568	0.351337	0.207403	1.69398	0.0902688	0.41755
Baz1a	135.575	0.486697	0.287593	1.69231	0.090586	0.417874
Hist1h2ai	87.2519	0.619853	0.36634	1.69201	0.0906435	0.417874
Ipo9	594.488	0.290383	0.171551	1.69269	0.0905142	0.417874
Saal1	62.6	0.721142	0.426088	1.69247	0.0905559	0.417874
Exoc4	309.634	-0.34578	0.204607	-1.68997	0.0910332	0.419318
Ddx5	1109.11	0.243879	0.144363	1.68935	0.0911526	0.419516
Tomm70a	302.976	0.382473	0.226525	1.68843	0.0913278	0.41997
Emc1	188.42	0.425491	0.252328	1.68626	0.0917464	0.420929
Fat4	233.63	-0.435729	0.25842	-1.68613	0.0917713	0.420929
Plp2	210.236	0.405065	0.240283	1.68579	0.0918372	0.420929
Poldip3	233.688	-0.382842	0.227105	-1.68575	0.0918432	0.420929
Hsp90aa1	1814.86	0.221489	0.13146	1.68485	0.0920181	0.421027
Trafd1	89.3784	-0.603954	0.358441	-1.68495	0.0919986	0.421027
Hs6st2	149.678	0.477805	0.283706	1.68416	0.0921512	0.421126
Myb	1417.17	-0.292113	0.17347	-1.68394	0.0921933	0.421126
Taf9	145.611	0.479362	0.284925	1.68241	0.0924887	0.422124
Sap130	69.8002	0.646742	0.38473	1.68103	0.0927577	0.423
Hadha	399.161	-0.345338	0.205684	-1.67897	0.0931583	0.424038
Hist1h2bk	181.536	0.505487	0.301104	1.67878	0.0931949	0.424038
Ptgis	128.331	0.502876	0.299619	1.67839	0.0932719	0.424038
Serhl	259.688	-0.44048	0.262461	-1.67827	0.0932946	0.424038
Pole4	64.9678	0.666416	0.397458	1.6767	0.093602	0.424732
Ppp2r1a	934.704	-0.244824	0.145993	-1.67695	0.0935516	0.424732
Zfp64	72.2264	0.644771	0.384675	1.67614	0.0937102	0.424871
Cyb5r3	402.63	-0.312046	0.186414	-1.67394	0.0941419	0.426124
Fbl	305.048	0.348393	0.208103	1.67413	0.0941044	0.426124
Fzd1	71.914	0.645419	0.385782	1.67301	0.0943244	0.426252
Numa1	514.845	0.287259	0.171743	1.67261	0.0944033	0.426252
Slc7a6	85.6006	0.593338	0.354667	1.67294	0.0943382	0.426252
Uqcc2	244.317	-0.392356	0.23479	-1.67109	0.0947031	0.427254
Rbm3	568.352	-0.314467	0.188281	-1.6702	0.0948796	0.427699
Ppp4r2	94.878	0.56623	0.339173	1.66944	0.0950298	0.428024
Fam21	192.976	-0.415218	0.248791	-1.66894	0.0951283	0.428117
Cstf1	101.7	0.557049	0.333903	1.6683	0.095257	0.428344
Rbm12	102.48	0.545089	0.326838	1.66777	0.0953622	0.428466
Nav2	575.329	-0.299842	0.180053	-1.66529	0.0958544	0.429622
Ncaph2	626.628	0.279757	0.167989	1.66533	0.0958468	0.429622
Srsf3	286.398	0.352999	0.211899	1.66588	0.0957368	0.429622
Tprgl	123.592	-0.511788	0.30757	-1.66397	0.0961186	0.430454
Dcaf5	88.1153	-0.585357	0.352248	-1.66177	0.0965582	0.431718
Max	101.594	-0.535471	0.322221	-1.66181	0.0965504	0.431718
Amot	178.128	-0.439261	0.264704	-1.65944	0.0970262	0.432795
Rabggta	68.9495	-0.667967	0.402441	-1.65979	0.0969574	0.432795
Rapgef1	482.873	0.299835	0.180732	1.65901	0.0971146	0.432795
Snx6	158.511	-0.453292	0.273182	-1.6593	0.097055	0.432795
Tmed4	77.427	-0.623476	0.375996	-1.6582	0.0972772	0.433168
Atp6v1c1	107.842	-0.525259	0.317695	-1.65334	0.0982607	0.436509
Srm	330.625	0.334693	0.202437	1.65332	0.0982662	0.436509
Syngr2	99.5888	0.547471	0.330991	1.65404	0.0981202	0.436509
Ltbp4	68.5594	0.672289	0.406836	1.65248	0.0984367	0.436913
Dctn3	163.957	-0.44017	0.266449	-1.65198	0.0985378	0.437008
Cux1	332.572	-0.3441	0.208424	-1.65096	0.0987467	0.437234
Hnrnpd	88.9768	0.577969	0.350082	1.65095	0.0987482	0.437234
Fgd3	400.69	-0.311907	0.189074	-1.64966	0.0990125	0.437922
Tmem120a	159.366	-0.453074	0.274688	-1.64941	0.0990633	0.437922
Ahsa2	72.6684	0.622487	0.378013	1.64674	0.0996122	0.439199
Kif5b	388.92	0.334523	0.203186	1.64639	0.0996837	0.439199
Sfr1	188.033	0.428043	0.259861	1.6472	0.0995168	0.439199
Slc4a7	138.266	0.479919	0.291538	1.64616	0.0997302	0.439199
Spsb3	79.7619	-0.611332	0.37148	-1.64567	0.0998326	0.439199
U2af1	272.778	0.361751	0.219804	1.64579	0.0998072	0.439199
Srsf6	380.769	0.322123	0.195871	1.64457	0.100059	0.439842
Ddx39	726.311	0.261106	0.158899	1.64322	0.100337	0.44071
Bcr	162.889	-0.445654	0.271361	-1.64229	0.100529	0.441068
Mthfd2	232.545	0.41038	0.249965	1.64175	0.100642	0.441068
Xrcc6	110.023	0.519832	0.316649	1.64167	0.100659	0.441068
Cdca4	119.264	0.519019	0.316565	1.63953	0.101102	0.441669
Papd4	64.1009	0.660691	0.402789	1.64029	0.100945	0.441669
Rptor	147.774	-0.451405	0.275323	-1.63955	0.1011	0.441669
Srsf7	220.355	0.390882	0.238422	1.63945	0.101119	0.441669
Cyb5r1	161.798	-0.444688	0.271564	-1.63751	0.101525	0.443091
Cds2	136.145	-0.472755	0.289107	-1.63522	0.102002	0.443114
Cdt1	72.0979	0.633213	0.386892	1.63667	0.1017	0.443114
Fjx1	63.793	-0.672264	0.41113	-1.63516	0.102015	0.443114
Gpc4	378.548	-0.41082	0.25109	-1.63615	0.101809	0.443114
P3h4	420.84	-0.303768	0.185718	-1.63565	0.101914	0.443114
Ptprz1	76.0051	0.617934	0.377486	1.63697	0.101636	0.443114
Capzb	781.547	-0.298083	0.182418	-1.63407	0.102244	0.443759
Ube3b	291.274	0.34363	0.210359	1.63354	0.102356	0.443892
Mtap	262.844	0.359247	0.220053	1.63255	0.102564	0.444445
Mlf2	533.604	-0.279533	0.171353	-1.63132	0.102822	0.445212
Gle1	130.745	0.472501	0.289804	1.63041	0.103014	0.445689
Egfr	326.529	-0.339556	0.208383	-1.62948	0.103211	0.44584
Incenp	152.412	0.457718	0.280836	1.62984	0.103135	0.44584
Ets2	64.4636	0.652192	0.401175	1.62571	0.104012	0.448946
Dcaf6	93.0734	-0.547209	0.336735	-1.62504	0.104153	0.449201
Ghr	187.646	-0.447	0.275235	-1.62407	0.104361	0.449391
Ube4b	282.985	-0.351294	0.216274	-1.6243	0.104311	0.449391
Nrf1	76.2085	0.616941	0.38019	1.62272	0.10465	0.450281
Hgsnat	136.117	-0.494572	0.304873	-1.62222	0.104756	0.450383
Stat3	265.56	-0.356618	0.219926	-1.62153	0.104903	0.450665
Col4a5	315.268	0.34701	0.214158	1.62035	0.105158	0.451051
Kdelc1	82.5056	0.616373	0.380377	1.62043	0.105141	0.451051
Rc3h1	101.279	0.538046	0.332239	1.61946	0.105349	0.45152
Akr1b8	86.6664	-0.57283	0.354029	-1.61803	0.105656	0.451776
Cdk5rap3	112.852	-0.523382	0.323338	-1.61868	0.105515	0.451776
Psmd11	292.536	-0.388103	0.239822	-1.6183	0.105599	0.451776
Tmem181a	62.6874	-0.649477	0.401517	-1.61756	0.105758	0.451859
Rint1	73.0864	-0.603887	0.373498	-1.61684	0.105912	0.452167
Tmem209	62.1986	0.665462	0.411945	1.61542	0.10622	0.452777
Txnip	213.277	-0.385291	0.238469	-1.61569	0.106162	0.452777
Atp2b1	187.509	0.407977	0.252854	1.61349	0.106639	0.453856
Slc2a1	258.334	-0.367702	0.227846	-1.61382	0.106567	0.453856
Cox5b	386.08	-0.320278	0.19904	-1.60911	0.107592	0.456848
Mfge8	1239.93	-0.226997	0.141041	-1.60944	0.10752	0.456848
Prkacb	71.9551	-0.61001	0.378942	-1.60977	0.107449	0.456848
Pabpc4	153.345	0.434989	0.270565	1.60771	0.107899	0.457798
Col6a2	232.057	0.381992	0.237821	1.60622	0.108226	0.458626
Faf2	166.907	-0.420431	0.261778	-1.60606	0.108261	0.458626
Capn1	273.862	-0.375995	0.234222	-1.60529	0.108429	0.458984
Api5	174.682	0.410145	0.255801	1.60338	0.108851	0.460072
Ppp1r18	273.569	-0.341493	0.212985	-1.60337	0.108854	0.460072
5031439G07Rik	214.075	0.390258	0.243849	1.60041	0.109508	0.460111
Aldh7a1	143.233	-0.453098	0.282938	-1.60141	0.109287	0.460111
Axin1	169.501	0.415454	0.259205	1.6028	0.108979	0.460111
Paip1	225.179	0.371184	0.231729	1.6018	0.109199	0.460111
Ptprm	92.3886	0.554389	0.346021	1.60218	0.109115	0.460111
Srsf1	256.929	0.353242	0.22072	1.60041	0.109508	0.460111
Tmed1	69.6186	0.663083	0.414159	1.60103	0.109369	0.460111
Zfp639	68.9255	0.636964	0.39803	1.60029	0.109534	0.460111
Sdf2	144.536	-0.445862	0.278734	-1.5996	0.109688	0.460404
Azin1	175.741	0.434196	0.27169	1.59813	0.110014	0.460413
Cnot6l	64.0953	-0.697814	0.436865	-1.59732	0.110194	0.460413
Fuca1	142.081	-0.46048	0.288418	-1.59657	0.110362	0.460413
Hist1h3c	208.067	0.403511	0.252616	1.59733	0.110192	0.460413
Lrp10	344.769	-0.315901	0.197656	-1.59824	0.10999	0.460413
Sdhb	438.763	-0.291339	0.18236	-1.5976	0.110132	0.460413
Sephs1	125.138	0.479433	0.300222	1.59693	0.110281	0.460413
Zbtb41	73.5818	0.650254	0.406753	1.59865	0.109899	0.460413
Magi1	266.502	-0.369046	0.231334	-1.5953	0.110646	0.460999
Sugp1	80.9437	-0.58939	0.36948	-1.59519	0.11067	0.460999
Clpb	132.794	0.482798	0.302848	1.59419	0.110893	0.461229
Ppil2	188.836	-0.399972	0.250863	-1.59439	0.11085	0.461229
Dhcr24	191.751	-0.410175	0.257433	-1.59333	0.111087	0.461527
Prpf4b	110.249	0.501834	0.315001	1.59312	0.111133	0.461527
Kmt2d	180.308	0.440628	0.276827	1.59171	0.11145	0.46249
Heatr1	400.098	0.296598	0.186457	1.59071	0.111675	0.463076
Slc30a5	144.341	0.466476	0.293905	1.58717	0.112475	0.466039
Rpl39	1052.42	-0.239891	0.15122	-1.58637	0.112655	0.466073
Supt6	403.011	-0.304009	0.191682	-1.58601	0.112738	0.466073
Ube2e1	61.9926	-0.655398	0.41319	-1.58619	0.112696	0.466073
Aif1l	128.2	-0.465651	0.293721	-1.58535	0.112887	0.466182
Utp18	117.402	0.484583	0.305703	1.58514	0.112934	0.466182
Fbxo18	237.813	-0.359192	0.226765	-1.58398	0.113198	0.466919
Dok1	300.624	-0.336359	0.21254	-1.58257	0.11352	0.467897
Gas2l1	169.204	-0.41383	0.262321	-1.57757	0.114665	0.472261
Scarf2	214.769	-0.373043	0.236528	-1.57716	0.114758	0.472291
Ddx21	399.939	0.315373	0.20006	1.57639	0.114935	0.472666
Cit	98.077	0.519849	0.330308	1.57383	0.115526	0.474124
Ilk	1131.66	-0.227825	0.144836	-1.57299	0.115722	0.474124
Itga11	242.598	-0.427838	0.271861	-1.57374	0.115548	0.474124
Sdf4	320.189	-0.320116	0.203496	-1.57308	0.1157	0.474124
Stk24	141.545	0.458975	0.29177	1.57307	0.115702	0.474124
Ctbp2	124.149	-0.533255	0.339351	-1.5714	0.116091	0.475278
Antxr1	70.5343	0.616387	0.392517	1.57035	0.116335	0.47575
Uhrf2	178.072	0.406401	0.258829	1.57015	0.116379	0.47575
Armc8	63.9689	0.628941	0.40129	1.5673	0.117044	0.476593
Efnb1	130.903	-0.45041	0.287306	-1.5677	0.11695	0.476593
Fus	154.557	0.488155	0.311678	1.56621	0.117299	0.476593
Hgs	222.557	-0.372327	0.23763	-1.56683	0.117154	0.476593
Pold2	142.158	0.441844	0.282034	1.56663	0.117201	0.476593
Prkdc	67.6407	0.610839	0.389557	1.56803	0.116873	0.476593
Rbsn	66.9867	0.617708	0.39447	1.56592	0.117367	0.476593
Tardbp	271.686	0.360711	0.23019	1.56701	0.117112	0.476593
Upf1	334.981	0.319879	0.20413	1.56703	0.117107	0.476593
Tmbim6	533.382	-0.280342	0.179071	-1.56554	0.117456	0.476602
Ywhag	271.483	0.350059	0.223692	1.56492	0.117603	0.476842
Tnks	189.505	-0.402562	0.257363	-1.56418	0.117775	0.477189
Fancd2	68.5271	0.655813	0.419859	1.56198	0.118292	0.477716
Kdsr	73.5334	-0.595104	0.381002	-1.56194	0.118301	0.477716
Phb2	475.458	0.284169	0.181952	1.56178	0.118341	0.477716
Serpinh1	6571.15	0.179829	0.115139	1.56184	0.118325	0.477716
Thrap3	441.138	0.292002	0.186861	1.56267	0.11813	0.477716
Pno1	92.7063	0.571863	0.366498	1.56034	0.118679	0.478728
Cars	415.339	0.289069	0.185439	1.55884	0.119035	0.479254
Ccne2	66.3472	0.619143	0.397065	1.5593	0.118925	0.479254
Dock11	75.8012	0.583003	0.374273	1.55769	0.119306	0.479254
Edem2	75.237	-0.634859	0.407514	-1.55788	0.119261	0.479254
Mast4	173.403	-0.415994	0.267077	-1.55758	0.119333	0.479254
Tmc6	91.0458	-0.535778	0.343748	-1.55863	0.119083	0.479254
Smarcc1	428.037	0.297675	0.191159	1.55721	0.119422	0.479259
Orc6	94.374	0.523273	0.336145	1.55669	0.119545	0.479402
Tm2d2	172.045	-0.429498	0.27614	-1.55536	0.119859	0.480313
Smarcd3	81.5691	-0.570115	0.366855	-1.55406	0.12017	0.480856
Szt2	102.145	-0.554982	0.3571	-1.55414	0.120152	0.480856
Por	263.361	-0.336796	0.216928	-1.55257	0.120526	0.481929
Tmem37	90.7006	-0.542876	0.35011	-1.55059	0.121	0.483471
Rap1b	130.518	0.452093	0.291859	1.54901	0.121379	0.484634
Ptrf	1279.08	-0.225032	0.145355	-1.54816	0.121583	0.484756
Snrpe	139.75	0.483494	0.312305	1.54815	0.121587	0.484756
Abcg2	377.856	0.293686	0.189963	1.54602	0.122101	0.486222
Atp5l	339.786	-0.314763	0.203666	-1.54549	0.122229	0.486222
Chchd3	114.737	0.476621	0.308408	1.54543	0.122243	0.486222
Ppic	260.855	0.337066	0.218161	1.54503	0.122339	0.486222
Zfp36l2	84.0829	0.547429	0.354371	1.54479	0.122397	0.486222
Hspe1	446.902	0.281367	0.182483	1.54188	0.123102	0.486723
Ndufb10	138.353	-0.462898	0.300043	-1.54277	0.122886	0.486723
Slc25a13	137.446	0.440394	0.28563	1.54183	0.123114	0.486723
Srsf2	309.898	0.323307	0.209621	1.54234	0.122991	0.486723
Tcerg1	122.27	0.48139	0.312068	1.54258	0.122933	0.486723
Usmg5	221.677	-0.369747	0.239572	-1.54336	0.122743	0.486723
Zbtb7b	132.721	-0.452438	0.293466	-1.54171	0.123145	0.486723
Ercc3	156.641	-0.433207	0.281242	-1.54034	0.123478	0.487691
Hnrnpm	289.663	0.332523	0.216055	1.53906	0.123789	0.488549
Ifnar1	128.452	-0.453995	0.295284	-1.53749	0.124174	0.488549
Nfs1	102.148	-0.499299	0.324766	-1.53741	0.124193	0.488549
Notch2	433.106	0.299621	0.194906	1.53726	0.12423	0.488549
Surf1	63.259	-0.676388	0.439605	-1.53862	0.123896	0.488549
Ube2d3	251.372	0.3482	0.22637	1.53819	0.124002	0.488549
Esyt1	690.341	-0.241128	0.156946	-1.53638	0.124446	0.488696
Map3k7	128.728	-0.490271	0.319035	-1.53673	0.124359	0.488696
Atl3	169.036	-0.408687	0.266328	-1.53453	0.1249	0.490129
Ece1	148.497	0.428539	0.279707	1.5321	0.125498	0.492124
Hacd1	208.837	-0.36784	0.24034	-1.5305	0.125893	0.49332
Cct7	1953.66	0.199634	0.130614	1.52844	0.126404	0.493997
Fgfr2	82.4552	0.554674	0.362771	1.52899	0.126266	0.493997
Fkrp	64.6657	0.616321	0.403089	1.52899	0.126266	0.493997
Rap1gds1	226.069	0.353629	0.231379	1.52835	0.126426	0.493997
Szrd1	80.7178	0.552012	0.36127	1.52798	0.126519	0.494008
Plec	3987.97	-0.178133	0.116647	-1.5271	0.126735	0.494501
Hist1h3a	136.679	0.438545	0.287292	1.52648	0.126891	0.494759
Cep192	139.966	0.441515	0.289456	1.52533	0.127177	0.495171
Pnkp	98.201	-0.512785	0.336171	-1.52537	0.127167	0.495171
Copa	1831.32	-0.1938	0.127127	-1.52446	0.127394	0.495662
Ctss	67.1914	-0.608784	0.399449	-1.52406	0.127494	0.495699
Akr1b3	328.655	-0.305581	0.200674	-1.52277	0.127817	0.496306
Dip2a	222.566	0.367741	0.241509	1.52268	0.127838	0.496306
Sun2	271.646	0.35906	0.235859	1.52235	0.127921	0.496306
Adamts12	180.443	-0.404411	0.266013	-1.52027	0.128444	0.497675
St3gal2	65.9323	0.628901	0.413691	1.52022	0.128456	0.497675
Usp47	508.747	0.295689	0.194597	1.51949	0.128638	0.49803
Il6st	379.422	0.307073	0.202359	1.51747	0.129149	0.499656
Ncdn	111.709	-0.467947	0.30846	-1.51704	0.129256	0.499717
Ebna1bp2	155.032	0.423363	0.279142	1.51666	0.129353	0.499739
Oxct1	215.213	0.37837	0.249617	1.5158	0.12957	0.500075
Tbc1d20	140.277	-0.433527	0.286044	-1.51559	0.129622	0.500075
Kdm5a	178.531	-0.388895	0.256763	-1.51461	0.129872	0.500688
Larp4	120.198	0.499277	0.329815	1.51381	0.130074	0.500762
Topors	182.165	0.388051	0.256299	1.51405	0.130012	0.500762
Grsf1	136.037	0.473205	0.313007	1.5118	0.130584	0.502372
Naglu	79.99	-0.553798	0.366515	-1.51098	0.130793	0.502823
Nol11	151.082	0.431974	0.285995	1.51042	0.130936	0.503021
Slc25a46	65.4507	0.604133	0.400085	1.51001	0.13104	0.503071
Cnn2	2040.66	-0.194863	0.129125	-1.50911	0.131271	0.503604
Gpt2	61.9343	0.612087	0.405883	1.50804	0.131545	0.50395
Trmt112	65.2384	0.597595	0.396199	1.50832	0.131472	0.50395
Nbl1	103.542	-0.506716	0.336136	-1.50747	0.13169	0.504152
Glg1	300.58	0.316349	0.209929	1.50694	0.131827	0.504326
Chd6	103.574	-0.512099	0.340088	-1.50578	0.132123	0.505023
Ctdp1	194.726	0.370815	0.246423	1.50479	0.132377	0.505023
Nudt21	222.188	0.358081	0.237915	1.50508	0.132303	0.505023
Tgfb3	908.31	-0.231036	0.153513	-1.50499	0.132325	0.505023
Setd5	185.875	0.429344	0.285487	1.5039	0.132607	0.505546
Aldh4a1	97.1719	-0.502967	0.334783	-1.50237	0.133002	0.506289
Bcl9l	81.9861	0.56963	0.38008	1.49871	0.133949	0.506289
Cachd1	73.5084	0.586082	0.390604	1.50045	0.133498	0.506289
Cdh11	518.717	0.270631	0.180518	1.49919	0.133824	0.506289
Ltv1	65.1437	0.61632	0.410991	1.4996	0.133719	0.506289
Lyst	108.967	-0.475057	0.316434	-1.50128	0.133282	0.506289
Ppp1r8	120.847	0.491551	0.3273	1.50184	0.133139	0.506289
Scp2	82.8597	-0.533358	0.355926	-1.49851	0.134001	0.506289
Sdk1	181.501	0.400254	0.266392	1.5025	0.132968	0.506289
Sumf1	63.3303	-0.608641	0.40578	-1.49993	0.133633	0.506289
Thoc6	62.9889	-0.653604	0.436027	-1.499	0.133875	0.506289
Tmod3	105.916	0.47583	0.317467	1.49883	0.133917	0.506289
Zmym4	106.299	0.494682	0.329847	1.49973	0.133684	0.506289
Eif5b	164.345	0.419162	0.279865	1.49773	0.134204	0.506704
Dock7	393.243	0.302208	0.202087	1.49543	0.134801	0.50861
Cd101	112.405	0.52527	0.351531	1.49423	0.135114	0.509091
Dhx36	120.759	0.469956	0.314476	1.49441	0.135069	0.509091
Lrig3	131.837	0.430279	0.288042	1.4938	0.135227	0.509166
Arhgef12	254.946	0.339864	0.227896	1.49131	0.135879	0.509852
Arid5b	208.415	-0.352743	0.236697	-1.49027	0.136153	0.509852
Imp3	124.12	-0.453911	0.304367	-1.49133	0.135876	0.509852
Irak1	112.102	0.486651	0.326527	1.49039	0.136122	0.509852
Mybpc2	152.577	-1.20236	0.806177	-1.49143	0.135848	0.509852
Nop9	223.094	0.363644	0.243722	1.49205	0.135687	0.509852
Rab14	64.4747	0.627242	0.420843	1.49044	0.136108	0.509852
Usp31	94.0033	0.503237	0.337252	1.49217	0.135655	0.509852
Chmp1a	171.407	-0.41251	0.277028	-1.48905	0.136474	0.510705
Top3b	458.926	-0.289149	0.194282	-1.4883	0.136672	0.511099
Kctd17	65.0337	-0.585609	0.394052	-1.48612	0.137246	0.512588
Rad50	68.0725	0.578576	0.389329	1.48608	0.137257	0.512588
Slbp	98.4825	0.487673	0.328369	1.48513	0.137508	0.512828
Sod2	128.798	-0.468594	0.315457	-1.48545	0.137425	0.512828
Cct4	842.634	0.221166	0.149009	1.48424	0.137744	0.51336
Nrbp1	323.932	0.322985	0.218251	1.47988	0.138905	0.517002
Tbc1d17	105.878	-0.487424	0.329371	-1.47986	0.13891	0.517002
Csnk1g2	359.843	-0.291323	0.196933	-1.4793	0.139061	0.517211
Agps	199.291	-0.361769	0.244885	-1.4773	0.139595	0.518147
Copg2	133.229	-0.425071	0.28767	-1.47763	0.139506	0.518147
Srrt	394.609	0.282482	0.191206	1.47737	0.139577	0.518147
Atxn2l	298.46	0.351618	0.238072	1.47694	0.13969	0.518149
Tmem41b	76.9508	-0.538346	0.36465	-1.47634	0.139854	0.518404
Actb	26944.1	-0.167572	0.113676	-1.47412	0.14045	0.519211
Anapc2	269.289	-0.332679	0.225668	-1.4742	0.140428	0.519211
Gfra1	80.9119	-0.54479	0.369396	-1.47481	0.140264	0.519211
Sccpdh	75.2053	-0.550627	0.373277	-1.47512	0.140181	0.519211
Slc39a1	415.915	-0.275559	0.187244	-1.47166	0.141114	0.521313
Txndc9	102.289	-0.495741	0.337198	-1.47018	0.141514	0.522089
Uba6	208.037	-0.366103	0.248995	-1.47033	0.141473	0.522089
Atf4	383.107	0.301807	0.20607	1.46458	0.143035	0.523352
Cyr61	2363.38	-0.182713	0.12454	-1.4671	0.14235	0.523352
Eftud2	587.304	0.25714	0.1755	1.46518	0.14287	0.523352
Nmd3	142.62	0.43328	0.29564	1.46556	0.142767	0.523352
Polr1a	351.952	0.287227	0.196145	1.46436	0.143097	0.523352
Polr1b	208.413	0.349525	0.238622	1.46477	0.142985	0.523352
Pum2	335.327	0.31808	0.217041	1.46553	0.142776	0.523352
Qser1	80.0385	0.536836	0.365607	1.46834	0.142012	0.523352
Rnf130	69.6825	-0.581921	0.396772	-1.46664	0.142474	0.523352
Snapc2	85.2925	-0.512114	0.349622	-1.46477	0.142984	0.523352
Spg7	219.931	-0.347696	0.237191	-1.46589	0.142679	0.523352
Trim16	171.644	-0.377396	0.257057	-1.46814	0.142067	0.523352
Zfp180	67.8586	0.60404	0.412428	1.4646	0.143031	0.523352
Ei24	265.265	-0.316163	0.216029	-1.46352	0.143325	0.523839
Fam111a	79.8515	0.564733	0.385977	1.46313	0.143433	0.523882
Cbfb	94.0654	0.508962	0.348588	1.46007	0.144271	0.524914
Cdc23	232.977	0.331338	0.226997	1.45966	0.144385	0.524914
Nsf	168.878	0.41978	0.287311	1.46106	0.143999	0.524914
Qsox2	91.3121	0.515323	0.352732	1.46095	0.14403	0.524914
Smc5	81.6899	0.544675	0.372989	1.4603	0.144209	0.524914
Snap47	248.636	-0.32505	0.222548	-1.46058	0.14413	0.524914
Thy1	240.99	-0.333416	0.228398	-1.4598	0.144344	0.524914
Rpa2	79.0349	0.535375	0.366936	1.45904	0.144553	0.525178
Ddost	615.323	-0.251416	0.172459	-1.45784	0.144886	0.52535
Dnaja1	249.981	0.340143	0.233322	1.45783	0.144888	0.52535
Myo9a	80.7947	0.534116	0.366317	1.45807	0.144821	0.52535
Srp14	115.904	-0.44547	0.30571	-1.45716	0.145071	0.525667
Crlf3	73.6821	0.560198	0.38465	1.45638	0.145287	0.5261
Use1	131.074	-0.424418	0.291498	-1.45599	0.145396	0.526148
Bclaf1	253.468	0.328156	0.225607	1.45455	0.145795	0.52655
Gfm1	185.091	0.365955	0.251556	1.45476	0.145734	0.52655
Odf2	172.426	0.37874	0.260379	1.45457	0.145788	0.52655
Dchs1	117.658	-0.455116	0.313073	-1.45371	0.146028	0.527045
Rlim	115.846	0.463675	0.31907	1.45321	0.146166	0.527195
Cct8	1029.06	0.208204	0.14334	1.45252	0.146358	0.527322
Ibtk	97.331	0.484324	0.333467	1.45239	0.146393	0.527322
Prrc2a	662.826	0.257669	0.177526	1.45144	0.146656	0.527578
Rif1	69.781	0.568678	0.391723	1.45174	0.146575	0.527578
Yipf1	92.9618	-0.487835	0.336184	-1.4511	0.146753	0.52758
Kalrn	278.213	-0.312983	0.215774	-1.45051	0.146916	0.527821
Kif23	266.719	0.318157	0.219413	1.45004	0.147048	0.527947
1110004F10Rik	151.005	0.420201	0.289999	1.44898	0.147344	0.528617
Cthrc1	166.613	0.38349	0.264744	1.44853	0.147468	0.528617
Dync1i2	390.595	-0.280041	0.193446	-1.44765	0.147716	0.528617
Tmsb4x	1135.7	-0.216104	0.149213	-1.44829	0.147536	0.528617
Usp1	99.6367	0.491775	0.33963	1.44797	0.147625	0.528617
Hist1h2bn	129.453	0.446929	0.309062	1.44608	0.148155	0.529841
2410002F23Rik	64.6551	-0.576887	0.399135	-1.44534	0.148362	0.530026
Clta	568.207	-0.262511	0.181642	-1.44521	0.1484	0.530026
Rras2	219.409	0.344181	0.238318	1.44421	0.14868	0.530683
Faf1	284.537	0.309455	0.214348	1.44371	0.148821	0.530841
Romo1	99.7278	-0.521859	0.361695	-1.44281	0.149073	0.531048
Tmbim4	118.069	-0.479014	0.331988	-1.44287	0.149058	0.531048
Alg1	74.5317	-0.572514	0.396927	-1.44237	0.149199	0.531152
Nnt	139.293	-0.407439	0.282592	-1.44179	0.149361	0.531383
Cc2d1a	111.555	-0.445129	0.30888	-1.44111	0.149555	0.531728
Fmn1	67.0363	0.568137	0.394727	1.43932	0.150061	0.533182
Wdfy1	96.0175	-0.49128	0.341482	-1.43867	0.150244	0.533487
Inpp4a	65.5287	-0.630459	0.438988	-1.43616	0.150956	0.534646
Prmt2	137.931	-0.408565	0.284431	-1.43643	0.150881	0.534646
Sdad1	76.7277	0.57578	0.40092	1.43615	0.15096	0.534646
Uqcr11	146.821	-0.403312	0.280823	-1.43618	0.150952	0.534646
Fbxl6	119.009	-0.44021	0.306634	-1.43562	0.151111	0.534835
Zc3h15	125.261	0.469894	0.32741	1.43519	0.151234	0.534925
Exosc2	89.1879	0.49191	0.343204	1.43329	0.151775	0.536149
Tipin	92.3577	0.496463	0.346321	1.43353	0.151705	0.536149
Dpy19l1	121.636	0.432185	0.302459	1.4289	0.153032	0.539302
Raver1	177.099	0.390713	0.273455	1.4288	0.153061	0.539302
Tcf20	636.978	-0.252212	0.176426	-1.42957	0.152841	0.539302
Trim11	63.171	-0.577359	0.404065	-1.42888	0.15304	0.539302
Adsl	310.346	0.304893	0.213883	1.42552	0.154008	0.539841
Dnajb1	143.138	0.406265	0.28478	1.42659	0.153698	0.539841
Dync1h1	3277.67	-0.173281	0.121476	-1.42646	0.153736	0.539841
Lbh	226.834	-0.337637	0.237018	-1.42452	0.154296	0.539841
Ppt1	79.5797	-0.517953	0.363587	-1.42457	0.154283	0.539841
Rbm42	282.282	-0.301567	0.211489	-1.42592	0.153891	0.539841
Sil1	80.9447	-0.51575	0.361905	-1.4251	0.154129	0.539841
Son	850.476	0.22858	0.1603	1.42596	0.153881	0.539841
Suz12	70.9771	0.546377	0.383375	1.42518	0.154106	0.539841
Tada3	71.9851	-0.539357	0.378459	-1.42514	0.154117	0.539841
Timm50	224.208	0.349005	0.244481	1.42754	0.153425	0.539841
Ipo8	118.834	-0.428917	0.301177	-1.42414	0.154406	0.53988
Vps4a	103.755	-0.455436	0.319978	-1.42333	0.154639	0.540351
Fam171a2	99.3276	-0.470872	0.330913	-1.42295	0.154752	0.5404
Kdm2a	149.926	0.44827	0.315261	1.4219	0.155055	0.540984
Tacc2	78.7102	-0.537332	0.377953	-1.42169	0.155116	0.540984
Crebbp	167.872	0.378008	0.266068	1.42072	0.155398	0.54114
Drap1	240.916	-0.337875	0.238024	-1.4195	0.155753	0.54114
Hnrnpa3	196.384	0.363718	0.256055	1.42047	0.155471	0.54114
Ifi27	68.4696	0.597165	0.420541	1.41999	0.155609	0.54114
Sf1	192.891	0.36901	0.259843	1.42013	0.155571	0.54114
Taf1d	71.9552	0.565984	0.398687	1.41962	0.155718	0.54114
Hmox1	216.398	-0.335678	0.236586	-1.41884	0.155946	0.541467
Adpgk	183.133	0.35718	0.252571	1.41418	0.15731	0.541852
Agpat1	189.218	-0.381482	0.269669	-1.41463	0.157177	0.541852
Atrn	173.125	-0.381644	0.26966	-1.41528	0.156987	0.541852
D8Ertd738e	120.224	-0.440906	0.311698	-1.41453	0.157206	0.541852
Eif2b1	105.623	0.456292	0.322413	1.41524	0.156999	0.541852
Fxr1	245.686	0.317728	0.224625	1.41448	0.15722	0.541852
Lrp1b	189.898	-1.02389	0.722356	-1.41744	0.156355	0.541852
Lrrc19	75.8158	-1.27641	0.900814	-1.41696	0.156496	0.541852
Mrpl23	76.5652	-0.558013	0.394571	-1.41423	0.157295	0.541852
Prr14l	93.8824	0.482097	0.340736	1.41487	0.157106	0.541852
Senp2	98.2502	0.46383	0.327806	1.41496	0.157081	0.541852
Tubb5	6641.94	0.160483	0.11349	1.41407	0.15734	0.541852
Zfp598	104.869	0.458819	0.323975	1.41622	0.156712	0.541852
Acap3	118.08	-0.450218	0.318744	-1.41248	0.157809	0.542338
Fam214b	102.794	-0.451593	0.319639	-1.41282	0.157709	0.542338
Ntmt1	91.9685	-0.484842	0.343312	-1.41225	0.157877	0.542338
Pcf11	72.2677	0.550727	0.389878	1.41256	0.157785	0.542338
Ccdc124	132.231	-0.411359	0.291817	-1.40965	0.158644	0.542826
Crls1	72.9806	0.534819	0.379462	1.40942	0.158712	0.542826
Ecd	166.12	0.378361	0.268326	1.41008	0.158516	0.542826
Guk1	111.245	-0.441501	0.313105	-1.41007	0.158518	0.542826
Kif3c	84.4819	-0.504155	0.357575	-1.40993	0.158562	0.542826
Sf3a2	63.7473	0.582284	0.412683	1.41097	0.158252	0.542826
Tubb2b	130.281	-0.414516	0.294066	-1.4096	0.158657	0.542826
Ap3d1	623.466	-0.234703	0.166895	-1.40629	0.159638	0.544865
Cbx5	103.729	0.451899	0.321344	1.40628	0.159641	0.544865
Flrt2	88.4701	0.484193	0.344379	1.40599	0.159727	0.544865
Gnb2l1	7569.53	-0.175289	0.124721	-1.40545	0.159888	0.544865
Plscr3	93.8214	-0.472357	0.335838	-1.40651	0.159574	0.544865
Spg21	160.357	-0.400838	0.285214	-1.4054	0.159904	0.544865
Stag1	86.6009	0.579414	0.412387	1.40503	0.160014	0.5449
Ube2d2a	104.487	0.477845	0.340254	1.40438	0.160207	0.545219
Ptov1	279.814	-0.305007	0.217491	-1.40239	0.1608	0.546767
Rfwd2	271.008	0.323228	0.230518	1.40218	0.160861	0.546767
Sephs2	164.717	-0.374094	0.26695	-1.40137	0.161105	0.547257
Tjp1	278.937	0.297486	0.212564	1.39951	0.161661	0.548806
Mn1	90.23	0.48437	0.346445	1.39811	0.162079	0.548868
Orc3	145.14	-0.391557	0.280018	-1.39833	0.162015	0.548868
Pias4	82.1808	-0.507998	0.363249	-1.39849	0.161967	0.548868
Tubb2a	122.873	-0.413876	0.295816	-1.3991	0.161784	0.548868
Crim1	982.181	0.205016	0.146719	1.39734	0.162311	0.548975
Snrpg	117.331	0.429712	0.307506	1.39741	0.16229	0.548975
Pxdn	928.774	0.221684	0.158762	1.39633	0.162615	0.549664
Ptprk	219.448	0.346832	0.248461	1.39592	0.162738	0.549743
Npr2	88.7166	-0.498636	0.35758	-1.39447	0.163175	0.550878
Acad9	124.936	0.411293	0.295415	1.39225	0.163846	0.551797
Dnajb11	266.541	0.313843	0.225333	1.3928	0.163681	0.551797
Mark2	82.5483	0.507182	0.364409	1.39179	0.163985	0.551797
Pfn1	1985.55	-0.184205	0.132229	-1.39308	0.163596	0.551797
Psmb5	696.87	-0.252083	0.181113	-1.39185	0.163967	0.551797
Rbm14	130.999	0.472323	0.339416	1.39158	0.164051	0.551797
Aida	124.258	0.415136	0.298743	1.38961	0.164647	0.552446
Cul1	210.335	0.33561	0.241621	1.38899	0.164835	0.552446
Dopey2	64.8789	-0.559392	0.40248	-1.38986	0.16457	0.552446
Gramd1a	119.277	-0.417402	0.300516	-1.38895	0.164848	0.552446
Rps29	918.975	-0.202707	0.145856	-1.38978	0.164597	0.552446
Trip12	762.784	0.21695	0.156187	1.38904	0.164819	0.552446
Mxra8	275.097	-0.299797	0.216239	-1.38642	0.16562	0.554357
Nup88	300.641	0.285424	0.205834	1.38667	0.165543	0.554357
Rad54l2	91.7778	0.476897	0.344388	1.38477	0.166123	0.555703
Dhx33	78.1398	0.504934	0.364799	1.38414	0.166315	0.556006
Angptl2	409.989	0.264609	0.191349	1.38286	0.166708	0.556302
Itgb5	898.154	-0.205231	0.148382	-1.38312	0.166627	0.556302
Ostf1	196.958	-0.339026	0.245151	-1.38293	0.166687	0.556302
Afg3l2	145.088	-0.39907	0.288679	-1.3824	0.166848	0.556431
Mkl1	160.91	-0.41617	0.301367	-1.38094	0.167296	0.55691
Rbm8a	96.5347	0.466492	0.337738	1.38123	0.167209	0.55691
Snx8	81.9802	0.492329	0.356407	1.38137	0.167166	0.55691
Atp5k	116.972	-0.422241	0.306149	-1.3792	0.167832	0.557677
Mmp2	1007.7	-0.196411	0.142367	-1.37961	0.167706	0.557677
Rbm15	114.019	0.454094	0.329169	1.37951	0.167737	0.557677
Fubp3	137.898	-0.406389	0.29516	-1.37684	0.168561	0.558851
Gart	819.143	0.210253	0.152692	1.37697	0.168521	0.558851
Ints5	226.197	0.317607	0.230695	1.37674	0.168592	0.558851
Wrap53	64.4464	0.564466	0.409795	1.37744	0.168377	0.558851
Cstb	208.767	-0.380113	0.276666	-1.37391	0.16947	0.559395
Cyhr1	159.281	-0.366096	0.266352	-1.37448	0.169292	0.559395
Eif2b2	133.566	0.404113	0.293848	1.37524	0.169056	0.559395
Golga5	83.8959	-0.516229	0.375668	-1.37416	0.169392	0.559395
Igfbp7	1040.46	-0.204403	0.148658	-1.37499	0.169135	0.559395
Ndufa3	132.806	-0.392671	0.285677	-1.37453	0.169278	0.559395
Pebp1	575.141	-0.235974	0.171701	-1.37433	0.169339	0.559395
Myo9b	688.478	-0.227854	0.165972	-1.37285	0.169799	0.559807
Rer1	396.988	0.261445	0.190435	1.37288	0.169789	0.559807
Ifitm2	199.96	-0.350819	0.255607	-1.37249	0.16991	0.559836
Iws1	78.3303	0.537616	0.391934	1.3717	0.170156	0.560311
1700017B05Rik	147.772	0.402538	0.293829	1.36998	0.170694	0.561134
Fam53a	83.1445	-0.509286	0.371776	-1.36987	0.170727	0.561134
Hip1	153.986	-0.397924	0.290543	-1.36959	0.170816	0.561134
Thoc7	89.0385	0.473701	0.345636	1.37052	0.170525	0.561134
Gusb	208.526	-0.332579	0.242992	-1.36868	0.171099	0.56173
Edf1	237.013	-0.308522	0.225734	-1.36675	0.171703	0.562452
Fryl	288.634	-0.299186	0.219001	-1.36614	0.171894	0.562452
P4hb	3051.7	-0.163089	0.119389	-1.36603	0.17193	0.562452
Pdlim5	678.074	-0.222745	0.163047	-1.36614	0.171894	0.562452
Slc30a9	123.49	0.409787	0.299987	1.36601	0.171934	0.562452
Vkorc1	61.9154	-0.562584	0.411591	-1.36685	0.171672	0.562452
Tmed7	140.692	0.384194	0.281525	1.36469	0.172351	0.563478
Ndufs2	739.777	-0.213137	0.156308	-1.36357	0.172701	0.563628
Plekho1	188.782	0.337665	0.247557	1.36399	0.172571	0.563628
Rpap1	106.756	0.457464	0.335572	1.36324	0.172808	0.563628
Smtn	299.003	0.284659	0.208803	1.36329	0.172791	0.563628
Tmeff1	102.203	-0.450571	0.33072	-1.36239	0.173073	0.56416
Timp1	2915.27	-0.185948	0.136569	-1.36157	0.173335	0.564676
Slc12a7	87.322	-0.489003	0.359536	-1.3601	0.1738	0.565854
Tmem168	85.9878	0.482739	0.355127	1.35934	0.174039	0.566298
Lamb1	1535.44	-0.192172	0.141418	-1.35889	0.17418	0.566422
Eef1e1	111.469	0.425065	0.313331	1.3566	0.174908	0.567509
Hiatl1	78.3151	0.504324	0.371616	1.35711	0.174746	0.567509
Necab3	183.982	-0.348876	0.257181	-1.35654	0.174928	0.567509
Rps19	1721.83	-0.179554	0.132268	-1.3575	0.174624	0.567509
Galnt2	371.154	-0.257928	0.190364	-1.35492	0.175443	0.568756
Kpna4	246.897	0.322764	0.238316	1.35435	0.175624	0.568756
Tmtc3	157.444	0.390637	0.288364	1.35467	0.175524	0.568756
Pfdn5	199.666	-0.327773	0.242718	-1.35042	0.17688	0.569861
Pias2	77.3327	0.51099	0.378356	1.35055	0.176839	0.569861
Pml	115.334	0.43384	0.321226	1.35057	0.176832	0.569861
Psme3	155.632	0.366716	0.271512	1.35064	0.17681	0.569861
Rbbp7	711.568	0.212424	0.157172	1.35154	0.176523	0.569861
Siva1	220.103	-0.332438	0.246024	-1.35124	0.176618	0.569861
Tmem63b	171.108	-0.347356	0.257232	-1.35036	0.1769	0.569861
Tnpo1	565.803	0.249261	0.184546	1.35067	0.176801	0.569861
Ulk2	117.888	-0.435659	0.32216	-1.35231	0.176277	0.569861
Col5a2	6718.74	0.173933	0.129197	1.34626	0.17822	0.573775
Prrx2	137.401	-0.388754	0.289091	-1.34474	0.178708	0.575009
Mrpl17	176.654	-0.354911	0.264068	-1.34401	0.178945	0.575434
Ndufb6	200.709	-0.331046	0.246534	-1.3428	0.179336	0.576356
Bola2	128.18	-0.395261	0.294688	-1.34129	0.179827	0.577594
Ash2l	184.377	0.338849	0.25272	1.3408	0.179984	0.57776
Wdr35	79.4216	0.492964	0.367981	1.33965	0.18036	0.578629
Adam17	66.6987	0.535942	0.400264	1.33897	0.180581	0.578999
Ppa1	304.16	0.276866	0.206914	1.33807	0.180874	0.579599
Rps6kc1	101.197	-0.436008	0.326018	-1.33737	0.181101	0.57965
Shkbp1	93.003	-0.477245	0.356813	-1.33752	0.181053	0.57965
Pip4k2c	79.8197	-0.495673	0.370723	-1.33704	0.181209	0.579657
Tomm7	86.178	-0.461862	0.345849	-1.33544	0.181731	0.580651
Urod	99.8963	-0.444215	0.332598	-1.33559	0.181682	0.580651
Ubr2	311.426	0.276239	0.206904	1.3351	0.181842	0.580668
Ikbkg	80.2281	-0.506457	0.379733	-1.33372	0.182296	0.581778
Nsmf	81.9595	-0.471233	0.353815	-1.33186	0.182906	0.583384
Mum1	127.385	-0.38715	0.290813	-1.33127	0.1831	0.583666
Nuak2	81.9019	0.473518	0.356029	1.33	0.18352	0.583985
Tecr	279.617	-0.303773	0.228338	-1.33036	0.183399	0.583985
Wdr95	1485.52	-0.486983	0.36608	-1.33026	0.183431	0.583985
Adss	271.518	-0.28584	0.215043	-1.32922	0.183775	0.584457
Ubl7	103.876	-0.432734	0.325694	-1.32865	0.183962	0.584715
Cyba	293.61	-0.27512	0.207172	-1.32798	0.184185	0.584745
Ssr3	255.224	0.318951	0.240125	1.32827	0.184089	0.584745
Cnppd1	89.2171	-0.453858	0.342009	-1.32704	0.184496	0.585394
Csnk1a1	345.443	0.264469	0.199497	1.32568	0.184945	0.585988
Cul3	200.555	0.362584	0.273544	1.3255	0.185004	0.585988
Speg	158.502	-0.370919	0.279827	-1.32553	0.184996	0.585988
Nsmce1	140.864	-0.375073	0.28339	-1.32352	0.185662	0.587733
Hist1h2bj	164.19	0.372761	0.281805	1.32276	0.185914	0.588191
Cops2	107.754	0.426822	0.323245	1.32043	0.186692	0.588277
Dld	116.895	0.401009	0.303291	1.32219	0.186104	0.588277
Il31ra	14175.7	-0.693875	0.525257	-1.32102	0.186495	0.588277
Otud4	142.108	0.370026	0.280222	1.32048	0.186676	0.588277
Rab6a	102.209	0.457891	0.346508	1.32144	0.186354	0.588277
Tom1	91.1383	-0.466495	0.352971	-1.32162	0.186294	0.588277
Tsnax	81.2955	-0.488944	0.370111	-1.32108	0.186476	0.588277
Pdcl3	148.539	-0.362072	0.274457	-1.31923	0.187093	0.589203
Prnp	140.999	-0.390877	0.29649	-1.31835	0.187388	0.589793
Ppp3cb	86.3091	0.464397	0.352427	1.31771	0.187599	0.589938
Uba5	78.9737	-0.505407	0.383591	-1.31757	0.187649	0.589938
Eftud1	83.4649	0.466017	0.353985	1.31649	0.188011	0.590398
Srf	217.605	-0.345598	0.262514	-1.31649	0.188008	0.590398
Ola1	139.455	0.388629	0.295332	1.31591	0.188206	0.590643
Rnf41	126.514	-0.398525	0.302919	-1.31561	0.188304	0.590643
Thop1	358.65	0.265186	0.201685	1.31485	0.188559	0.591106
Qk	121.552	0.391424	0.297918	1.31386	0.188892	0.591813
Tcea1	136.039	0.372595	0.28367	1.31348	0.18902	0.591875
Cdr2l	67.9744	-0.507221	0.386261	-1.31316	0.18913	0.591882
Erbb2	121.05	0.391745	0.298462	1.31255	0.189336	0.592187
Hnrnpf	898.139	0.197244	0.15047	1.31085	0.189908	0.593385
Myo18a	289.282	-0.276528	0.210966	-1.31077	0.189935	0.593385
Dock1	318.749	0.264994	0.202297	1.30993	0.190221	0.593723
Proser3	125.849	-0.386437	0.295033	-1.30981	0.19026	0.593723
Cdc25a	119.548	0.404726	0.309097	1.30938	0.190405	0.593839
Gins4	62.396	0.535601	0.409221	1.30883	0.190592	0.593936
Mical2	1090.04	-0.197739	0.151102	-1.30865	0.190653	0.593936
Cbx3	140.153	0.374085	0.285936	1.30828	0.190778	0.593948
Cebpz	115.383	0.410598	0.313913	1.308	0.190873	0.593948
Rest	142.031	0.370179	0.283173	1.30725	0.191126	0.594398
Klhdc2	255.249	0.28843	0.220701	1.30688	0.191254	0.594459
Me2	198.594	0.326374	0.249901	1.30601	0.191549	0.595038
Drosha	187.914	0.373183	0.286127	1.30426	0.192145	0.596553
Mrpl11	92.227	0.451188	0.34628	1.30296	0.192589	0.597314
Pola1	103.935	0.451547	0.346647	1.30261	0.192707	0.597314
Psmc5	456.447	-0.231666	0.177906	-1.30218	0.192855	0.597314
Rhobtb3	166.828	0.347775	0.267111	1.30198	0.192922	0.597314
Slc44a2	235.31	-0.295509	0.226975	-1.30195	0.192935	0.597314
Pnp	70.188	0.503826	0.387213	1.30116	0.193204	0.59781
Cops8	157.357	0.348765	0.268259	1.3001	0.193565	0.59859
Mrps23	288.383	-0.28697	0.220798	-1.2997	0.193704	0.598683
3110002H16Rik	123.135	-0.401102	0.308791	-1.29894	0.193964	0.598811
Necap1	72.7524	-0.497508	0.382991	-1.29901	0.193941	0.598811
Khsrp	435.258	0.250376	0.193179	1.29608	0.194947	0.600439
Lta4h	323.368	-0.261872	0.20209	-1.29582	0.195039	0.600439
Sec16a	417.139	0.24566	0.189519	1.29623	0.194896	0.600439
Ube2q1	168.134	-0.341933	0.263742	-1.29647	0.194813	0.600439
Zfp622	163.653	-0.343754	0.265037	-1.297	0.194631	0.600439
Txnl1	384.536	0.258329	0.199465	1.29511	0.195282	0.600852
Abl2	132.064	0.389864	0.301389	1.29356	0.195818	0.600852
Sae1	367.994	0.252686	0.195347	1.29352	0.19583	0.600852
Sft2d1	73.437	-0.488765	0.377852	-1.29354	0.195826	0.600852
Uba1	2425.52	-0.176884	0.136702	-1.29394	0.195686	0.600852
Urb1	123.134	0.39007	0.301535	1.29361	0.195799	0.600852
Arf4	553.066	-0.233571	0.180698	-1.29261	0.196147	0.601487
Abcf2	582.593	0.216387	0.167586	1.2912	0.196635	0.601658
Atp2c1	270.237	0.286747	0.222183	1.29059	0.196847	0.601658
Dera	64.2333	-0.51131	0.396129	-1.29077	0.196785	0.601658
Kars	755.785	0.211275	0.163549	1.29182	0.196421	0.601658
Pmpcb	279.301	-0.294641	0.228121	-1.2916	0.196496	0.601658
Rps6ka4	317.865	0.267573	0.207333	1.29055	0.19686	0.601658
Phf5a	88.9416	0.46377	0.359525	1.28995	0.197068	0.601957
Mak16	96.1767	0.444382	0.344762	1.28895	0.197414	0.60201
Nbea	190.663	-0.321355	0.249255	-1.28926	0.197307	0.60201
Vwa5a	72.0193	-0.508817	0.394659	-1.28926	0.197309	0.60201
Agl	231.973	-0.301453	0.23416	-1.28738	0.197962	0.603345
Bcas3	71.1703	-0.529778	0.411687	-1.28685	0.198147	0.603573
Exoc6b	76.8673	-0.513302	0.399131	-1.28605	0.198426	0.603753
Suco	115.142	0.435503	0.338609	1.28615	0.19839	0.603753
Rnh1	837.579	-0.193806	0.150849	-1.28477	0.198872	0.604775
Cox6c	202.508	-0.307907	0.239778	-1.28413	0.199096	0.605119
Bicd2	299.809	0.298547	0.232554	1.28377	0.199222	0.605166
Disp1	194.417	-0.330702	0.25774	-1.28308	0.199463	0.605562
Rasa2	93.1831	-0.433353	0.337831	-1.28275	0.19958	0.605584
Nono	805.327	0.206057	0.160688	1.28235	0.19972	0.605675
Eif3g	338.936	0.263402	0.205608	1.28109	0.200162	0.605785
Map2k2	358.808	-0.261344	0.204018	-1.28099	0.200198	0.605785
Nif3l1	90.4809	0.445352	0.34753	1.28148	0.200025	0.605785
Spast	75.2333	0.476452	0.371767	1.28159	0.199987	0.605785
Aven	75.6912	0.483846	0.377943	1.28021	0.200472	0.606277
Igf2bp3	113.497	0.432531	0.337966	1.27981	0.200613	0.60637
Ube2k	157.192	0.34096	0.266542	1.2792	0.200827	0.606596
Vasp	436.724	-0.233005	0.182182	-1.27897	0.200909	0.606596
Psmc3	841.378	-0.197238	0.154338	-1.27796	0.201265	0.606731
Pttg1ip	168.328	-0.339623	0.265726	-1.2781	0.201215	0.606731
Wdr7	83.6483	-0.452608	0.354182	-1.2779	0.201285	0.606731
Limd1	159.07	0.357994	0.280622	1.27572	0.202055	0.607051
Nadk	447.963	-0.230398	0.180381	-1.27728	0.201503	0.607051
Nlrp2	473.952	-0.251373	0.196932	-1.27645	0.201798	0.607051
Setd4	67.2296	-0.52523	0.411511	-1.27635	0.201833	0.607051
Spaca6	211.554	-0.3324	0.260518	-1.27592	0.201984	0.607051
Tm9sf2	499.642	0.228595	0.179132	1.27613	0.201911	0.607051
E2f6	77.153	-0.471097	0.369459	-1.2751	0.202274	0.607376
Myeov2	85.643	-0.442213	0.346988	-1.27443	0.20251	0.60742
Zdhhc3	205.684	-0.309242	0.242616	-1.27461	0.202447	0.60742
Hspa4l	62.6273	0.54745	0.429894	1.27345	0.202857	0.607563
Rps15	1890.64	-0.189834	0.149081	-1.27336	0.20289	0.607563
Wbscr16	67.3631	-0.502997	0.394879	-1.2738	0.202734	0.607563
Actn4	2034.42	-0.205927	0.161841	-1.2724	0.203231	0.608067
Hist1h4b	162.398	0.341414	0.268352	1.27226	0.20328	0.608067
Chmp7	108.343	-0.400202	0.3152	-1.26968	0.2042	0.609821
Ost4	89.6916	-0.44368	0.349358	-1.26999	0.204089	0.609821
Trim33	62.3872	0.528466	0.416197	1.26975	0.204173	0.609821
Cdk8	75.4944	0.475551	0.374993	1.26816	0.204741	0.610107
Kdm4a	280.293	-0.272236	0.214657	-1.26824	0.204713	0.610107
Robo2	327.737	-0.346167	0.27277	-1.26908	0.204412	0.610107
Tm9sf4	206.605	0.30454	0.240098	1.2684	0.204656	0.610107
4930453N24Rik	67.5046	0.50174	0.396173	1.26646	0.205347	0.610588
Gtf3c1	1434.94	-0.185248	0.146165	-1.26739	0.205017	0.610588
Slc35e1	131.06	0.365496	0.288596	1.26646	0.205347	0.610588
Ubap1	114.014	0.39631	0.312809	1.26694	0.205178	0.610588
Impad1	132.931	0.372613	0.294434	1.26552	0.205684	0.610838
Lrba	122.06	0.378587	0.299208	1.2653	0.205765	0.610838
Parva	230.672	-0.291838	0.230611	-1.2655	0.205693	0.610838
Adgrl2	133.621	0.414569	0.328611	1.26158	0.2071	0.611153
Cox7b	102.132	-0.42624	0.338017	-1.261	0.207308	0.611153
Dlc1	511.034	-0.218493	0.172937	-1.26342	0.206438	0.611153
Fgfr1	229.107	-0.313391	0.248215	-1.26258	0.20674	0.611153
Hectd1	580.174	0.228055	0.180378	1.26432	0.206114	0.611153
Ipo4	637.634	-0.214735	0.170014	-1.26304	0.206575	0.611153
Lasp1	411.206	-0.23516	0.186117	-1.26351	0.206407	0.611153
Lmo4	94.3503	0.428852	0.339182	1.26437	0.206097	0.611153
Necap2	93.1368	-0.485243	0.384363	-1.26246	0.206783	0.611153
Ppp6c	112.971	0.389839	0.309158	1.26097	0.20732	0.611153
Smdt1	150.025	-0.36327	0.28806	-1.2611	0.207275	0.611153
Tuba1c	153.832	0.348697	0.276191	1.26252	0.206761	0.611153
Ythdf2	189.05	0.328371	0.260266	1.26168	0.207065	0.611153
Zbed6	98.3545	0.434735	0.344951	1.26028	0.207568	0.611556
Gpr108	94.2144	-0.434669	0.345068	-1.25966	0.207791	0.611885
Myo15	2440.63	0.417507	0.331637	1.25893	0.208057	0.612011
Ralgds	65.4852	-0.519403	0.412485	-1.25921	0.207956	0.612011
Ints10	82.2379	0.452714	0.359933	1.25777	0.208474	0.612254
Pask	66.2329	0.507774	0.403678	1.25787	0.20844	0.612254
Zfyve1	72.736	-0.506919	0.402967	-1.25797	0.208404	0.612254
Cpne2	90.716	-0.425842	0.338692	-1.25731	0.20864	0.612414
Zfp503	64.4675	-0.519655	0.413673	-1.2562	0.209044	0.613271
Exosc6	94.8302	0.422818	0.336838	1.25526	0.209386	0.613944
Chchd1	121.35	0.381979	0.304537	1.25429	0.209735	0.613984
Rnpep	318.336	-0.26049	0.207628	-1.2546	0.209625	0.613984
Slc7a1	185.857	0.322267	0.256895	1.25447	0.209671	0.613984
Cope	294.441	-0.26394	0.210926	-1.25134	0.210811	0.616261
Parl	131.526	-0.35951	0.287325	-1.25123	0.21085	0.616261
Vps13c	142.006	-0.367929	0.294048	-1.25126	0.210841	0.616261
Hdac9	93.4316	-0.520565	0.416146	-1.25092	0.210964	0.616268
Sel1l2	180.677	0.345614	0.276416	1.25034	0.211175	0.616555
Tcf3	239.633	0.315473	0.252464	1.24958	0.211455	0.617043
BC005537	86.1988	0.433932	0.347474	1.24882	0.21173	0.617431
Ninl	2380.36	-0.211819	0.169646	-1.2486	0.211813	0.617431
Dot1l	122.931	0.393354	0.315567	1.2465	0.212582	0.618175
Dyrk1a	128.467	0.400209	0.321001	1.24675	0.212488	0.618175
Hells	89.5882	0.512709	0.411364	1.24636	0.212631	0.618175
Plekhg2	204.479	-0.30255	0.2427	-1.2466	0.212544	0.618175
Rpl5	2160.55	0.163242	0.130924	1.24684	0.212455	0.618175
Col1a2	11353.7	0.147886	0.118845	1.24436	0.213367	0.618709
Dhx15	434.89	0.234583	0.188544	1.24418	0.213432	0.618709
Nub1	115.867	-0.387304	0.311186	-1.2446	0.213277	0.618709
2020-09-02	400.974	0.245724	0.197334	1.24522	0.213052	0.618709
Sf3a3	196.558	0.335318	0.26948	1.24432	0.213383	0.618709
Tnpo3	281.987	0.269311	0.216484	1.24402	0.213492	0.618709
Dctn1	313.463	-0.252778	0.203273	-1.24354	0.213669	0.618895
Anks1	68.2482	-0.476862	0.384738	-1.23945	0.21518	0.619674
Bcas2	81.0074	0.459891	0.370459	1.24141	0.214454	0.619674
Birc6	998.371	0.189162	0.152537	1.24011	0.214936	0.619674
Glis2	73.5666	0.474442	0.382764	1.23952	0.215154	0.619674
Il17ra	519.666	-0.280379	0.226162	-1.23972	0.215078	0.619674
Lama4	125.627	-0.370957	0.298662	-1.24206	0.214213	0.619674
Nucks1	143.047	0.347852	0.280534	1.23996	0.214988	0.619674
Papola	226.392	0.29168	0.23518	1.24024	0.214885	0.619674
Ptpn22	900.401	-0.452948	0.365021	-1.24088	0.214649	0.619674
Rere	72.1432	-0.46509	0.375016	-1.24019	0.214906	0.619674
Zc3h11a	163.612	0.336742	0.271104	1.24211	0.214194	0.619674
Fau	1335.04	-0.18002	0.145312	-1.23885	0.215402	0.619986
Wipi2	257.757	-0.270757	0.218633	-1.23841	0.215565	0.620132
Sf3b5	97.0511	-0.420938	0.340034	-1.23793	0.215742	0.620315
Gtse1	254.795	0.281443	0.227433	1.23748	0.215909	0.620469
Ankrd27	173.359	0.317286	0.256927	1.23493	0.216858	0.620829
Cct2	1448.85	0.170131	0.137748	1.23509	0.216797	0.620829
Hnrnpl	1261.85	0.184424	0.149367	1.23471	0.216939	0.620829
Map2k3	165.323	0.358495	0.290207	1.23531	0.216716	0.620829
Mef2a	83.2613	-0.464286	0.375767	-1.23557	0.216619	0.620829
Slc24a2	238.855	-0.778102	0.629567	-1.23593	0.216484	0.620829
Timm44	79.0454	0.462948	0.374795	1.2352	0.216755	0.620829
Zkscan3	91.6862	-0.433676	0.350797	-1.23626	0.216362	0.620829
Cenpb	532.26	-0.213689	0.173175	-1.23394	0.217223	0.621111
Ppp1r37	165.043	-0.323398	0.262134	-1.23371	0.21731	0.621111
Wdr8	69.9957	-0.484677	0.392918	-1.23353	0.217378	0.621111
Lrrc32	164.333	-0.329417	0.26727	-1.23253	0.217753	0.621535
Ostc	180.87	0.310424	0.251845	1.2326	0.217724	0.621535
Ddx39b	331.53	0.259572	0.210687	1.23203	0.217939	0.621742
Mrpl37	137.82	0.349543	0.283886	1.23128	0.218219	0.622171
Senp6	136.709	0.369193	0.299908	1.23102	0.218316	0.622171
Rock2	570.885	0.208952	0.169949	1.2295	0.218885	0.623471
Usp15	162.061	0.334384	0.272185	1.22852	0.219253	0.624193
4930579F01Rik	167.729	-0.39278	0.319917	-1.22776	0.219538	0.624426
Smap1	70.5541	-0.484999	0.395147	-1.22739	0.219676	0.624426
Sys1	88.2736	-0.420545	0.342568	-1.22762	0.219588	0.624426
Actr1b	388	0.230303	0.1881	1.22436	0.220816	0.624718
Col8a1	574.722	0.20834	0.170223	1.22392	0.220983	0.624718
Csnk1g3	72.6909	0.460557	0.375848	1.22538	0.220433	0.624718
Echs1	116.415	-0.370931	0.302994	-1.22422	0.22087	0.624718
Haus4	70.1388	0.471868	0.385327	1.22459	0.220728	0.624718
Jdp2	77.673	0.450468	0.367903	1.22442	0.220793	0.624718
Ndufs6	92.7529	-0.436829	0.356221	-1.22629	0.220091	0.624718
R3hcc1	81.4179	-0.43646	0.356103	-1.22566	0.220328	0.624718
Supv3l1	102.25	0.404985	0.330572	1.2251	0.220536	0.624718
Trak2	150.324	0.347302	0.283792	1.22379	0.221031	0.624718
Wbp1l	76.5629	-0.449685	0.367087	-1.22501	0.220572	0.624718
Tgif1	83.4368	0.445669	0.364263	1.22348	0.221147	0.624724
Nek7	90.1676	0.448515	0.366773	1.22287	0.22138	0.625059
Pmf1	67.2926	0.487161	0.398667	1.22197	0.221718	0.625691
Sars	832.089	-0.189297	0.154977	-1.22145	0.221915	0.625925
Zdhhc15	571.559	-0.279802	0.22917	-1.22093	0.222111	0.626158
Pdha1	261.047	0.280305	0.229795	1.2198	0.22254	0.626983
Pus7	109.637	0.394225	0.323252	1.21956	0.222633	0.626983
Pa2g4	489.25	0.230324	0.188928	1.21911	0.222802	0.627139
Rnf14	135.882	-0.34894	0.28649	-1.21799	0.223229	0.627903
Tmem126a	90.2472	0.415992	0.341595	1.21779	0.223303	0.627903
Gon4l	64.5865	0.488637	0.401537	1.21692	0.223636	0.628518
Smarcd2	130.756	0.357318	0.293762	1.21635	0.223851	0.628799
Champ1	77.4236	0.446664	0.367512	1.21537	0.224224	0.628882
Gfpt1	131.831	0.359217	0.295498	1.21563	0.224124	0.628882
Txn1	449.475	-0.218681	0.179875	-1.21574	0.224084	0.628882
Selt	104.237	0.395033	0.325238	1.2146	0.224519	0.629389
Adipor1	525.909	-0.219691	0.181097	-1.21311	0.225087	0.629848
Mms19	158.475	-0.325228	0.268126	-1.21297	0.225142	0.629848
Nmt2	101.923	0.393931	0.324562	1.21373	0.22485	0.629848
Ppia	2545.81	-0.150856	0.124359	-1.21307	0.225104	0.629848
Pgm3	91.9267	-0.428481	0.353614	-1.21172	0.225619	0.63086
Mprip	2244.87	0.151467	0.125074	1.21101	0.225891	0.631141
Sgta	153.502	-0.335485	0.277064	-1.21086	0.22595	0.631141
Agfg1	144.847	0.337723	0.279023	1.21038	0.226134	0.631335
Smurf2	162.59	0.322879	0.267044	1.20909	0.22663	0.632396
Gsk3a	207.696	0.304704	0.252088	1.20872	0.226771	0.632467
Agpat4	98.2255	-0.398719	0.330348	-1.20697	0.227445	0.632729
Camk2d	151.404	-0.361653	0.299727	-1.20661	0.227582	0.632729
Dhx29	162.175	0.327371	0.271361	1.2064	0.227663	0.632729
Irf3	88.4893	-0.413592	0.342838	-1.20638	0.227672	0.632729
Mrpl38	92.5101	-0.432306	0.358341	-1.20641	0.22766	0.632729
Prdm4	115.98	0.368116	0.304713	1.20807	0.22702	0.632729
Slc35a4	120.917	0.385939	0.319798	1.20682	0.227502	0.632729
Rpl15	3466.72	-0.149887	0.124277	-1.20607	0.22779	0.632736
Zcrb1	89.2313	0.432383	0.358837	1.20496	0.22822	0.633612
Plekhh1	1129.33	0.173166	0.143849	1.20381	0.228663	0.633909
Rfc2	146.348	0.338086	0.280853	1.20378	0.228674	0.633909
Ube2l3	180.488	-0.312044	0.2591	-1.20434	0.228458	0.633909
Elovl5	91.9505	0.422196	0.351168	1.20226	0.229263	0.633968
Nfu1	87.7255	0.418697	0.34797	1.20326	0.228877	0.633968
Pds5b	129.086	0.373678	0.31071	1.20266	0.229108	0.633968
Ubfd1	123.831	-0.358441	0.29807	-1.20254	0.229155	0.633968
Vipas39	68.5184	-0.466257	0.387826	-1.20223	0.229273	0.633968
Idh3g	173.336	0.328706	0.273557	1.2016	0.229518	0.634007
Mta2	441.744	0.216421	0.180073	1.20185	0.229421	0.634007
Gtpbp1	112.139	0.392717	0.32707	1.20071	0.229862	0.634508
Hccs	67.2198	0.471975	0.393203	1.20033	0.23001	0.634508
Katnb1	161.813	-0.404528	0.33704	-1.20024	0.230047	0.634508
4932418E24Rik	82.5931	-0.443109	0.369285	-1.19991	0.230174	0.634539
Aasdhppt	68.7195	0.479343	0.399776	1.19903	0.230516	0.635015
Gabarapl1	85.6087	-0.416033	0.347107	-1.19857	0.230693	0.635015
Mrpl2	151.197	0.353523	0.294923	1.1987	0.230646	0.635015
Suclg1	226.571	-0.282611	0.23598	-1.1976	0.231071	0.635735
Cdk13	183.725	0.31763	0.265453	1.19656	0.231479	0.635901
Nop16	104.513	0.401643	0.335563	1.19692	0.231336	0.635901
Rce1	72.3989	0.464661	0.388257	1.19678	0.23139	0.635901
Ccdc47	107.902	0.378683	0.316894	1.19498	0.232094	0.635998
Ercc1	157.972	-0.316815	0.265039	-1.19535	0.23195	0.635998
[truncated: 18,663 more rows]
